# Supplementary material for: Physiological Indicators and Production Performance of Dairy Cows With Tongue Rolling Stereotyped Behavior
Source: Front Vet Sci. 2022 Feb 25;9:840726. doi: 10.3389/fvets.2022.840726 (PMC8913714; doi:10.3389/fvets.2022.840726)
Supplement: Supplementary file 1 [file Table_1.XLSX]

## Sheet: OTU表
Domain	Kingdom	Phylum	Class	Order	Family	Genus	Species	OTU	T1	T2	T3	T4	T5	T6	T7	T8	T9	T10	C1	C2	C3	C4	C5	C6	C7	C8	C9	C10	SUM
d__Bacteria	k__norank_d__Bacteria	p__Bacteroidota	c__Bacteroidia	o__Bacteroidales	f__Prevotellaceae	g__Alloprevotella	s__uncultured_rumen_bacterium_g__Alloprevotella	OTU126	12	5	6	17	8	14	6	7	2	15	4	16	12	11	53	13	13	8	2	8	232
d__Bacteria	k__norank_d__Bacteria	p__Firmicutes	c__Clostridia	o__Lachnospirales	f__Lachnospiraceae	g__Marvinbryantia	s__uncultured_rumen_bacterium_g__Marvinbryantia	OTU1028	0	4	5	6	5	3	4	2	5	1	0	1	11	8	1	2	4	6	8	5	81
d__Bacteria	k__norank_d__Bacteria	p__Actinobacteriota	c__Coriobacteriia	o__Coriobacteriales	f__Atopobiaceae	g__unclassified_f__Atopobiaceae	s__unclassified_f__Atopobiaceae	OTU706	1	0	0	0	0	1	0	0	0	1	0	0	0	0	0	0	1	0	0	0	4
d__Bacteria	k__norank_d__Bacteria	p__Bacteroidota	c__Bacteroidia	o__Bacteroidales	f__F082	g__norank_f__F082	s__uncultured_rumen_bacterium_g__norank_f__F082	OTU1425	0	0	0	0	0	0	1	0	0	0	0	1	1	1	0	0	0	0	1	0	5
d__Bacteria	k__norank_d__Bacteria	p__Fibrobacterota	c__Fibrobacteria	o__Fibrobacterales	f__Fibrobacteraceae	g__Fibrobacter	s__uncultured_rumen_bacterium_g__Fibrobacter	OTU390	1	4	3	3	5	1	3	2	3	2	1	8	0	7	3	0	0	0	1	12	59
d__Bacteria	k__norank_d__Bacteria	p__Bacteroidota	c__Bacteroidia	o__Bacteroidales	f__unclassified_o__Bacteroidales	g__unclassified_o__Bacteroidales	s__unclassified_o__Bacteroidales	OTU999	0	9	0	0	4	1	0	0	0	0	0	1	0	0	0	0	0	0	0	0	15
d__Bacteria	k__norank_d__Bacteria	p__Firmicutes	c__Clostridia	o__Christensenellales	f__Christensenellaceae	g__Christensenellaceae_R-7_group	s__uncultured_rumen_bacterium_g__Christensenellaceae_R-7_group	OTU1139	0	5	2	0	1	1	10	1	3	1	0	1	8	3	0	1	11	3	8	0	59
d__Bacteria	k__norank_d__Bacteria	p__Firmicutes	c__Clostridia	o__Christensenellales	f__Christensenellaceae	g__Christensenellaceae_R-7_group	s__uncultured_rumen_bacterium_g__Christensenellaceae_R-7_group	OTU1130	0	2	0	0	1	2	2	1	7	1	1	0	0	9	0	1	3	0	1	0	31
d__Bacteria	k__norank_d__Bacteria	p__Firmicutes	c__Bacilli	o__RF39	f__norank_o__RF39	g__norank_f__norank_o__RF39	s__uncultured_bacterium_g__norank_f__norank_o__RF39	OTU1093	4	1	2	0	0	0	0	0	2	0	2	0	3	0	0	0	1	0	0	1	16
d__Bacteria	k__norank_d__Bacteria	p__Actinobacteriota	c__Actinobacteria	o__Bifidobacteriales	f__Bifidobacteriaceae	g__norank_f__Bifidobacteriaceae	s__uncultured_rumen_bacterium_g__norank_f__Bifidobacteriaceae	OTU1005	0	0	0	0	1	0	0	0	0	0	0	1	4	0	0	0	0	0	0	0	6
d__Bacteria	k__norank_d__Bacteria	p__Spirochaetota	c__Spirochaetia	o__Spirochaetales	f__Spirochaetaceae	g__Treponema	s__uncultured_bacterium_g__Treponema	OTU413	8	6	9	2	12	26	7	3	11	20	4	9	9	8	8	4	13	3	11	13	186
d__Bacteria	k__norank_d__Bacteria	p__Bacteroidota	c__Bacteroidia	o__Bacteroidales	f__Prevotellaceae	g__Prevotellaceae_UCG-001	s__uncultured_rumen_bacterium_g__Prevotellaceae_UCG-001	OTU791	34	10	6	13	12	38	13	0	14	36	12	26	9	38	0	1	14	1	22	0	299
d__Bacteria	k__norank_d__Bacteria	p__Firmicutes	c__Clostridia	o__Clostridia_UCG-014	f__norank_o__Clostridia_UCG-014	g__norank_f__norank_o__Clostridia_UCG-014	s__uncultured_rumen_bacterium_g__norank_f__norank_o__Clostridia_UCG-014	OTU1148	6	9	4	7	12	0	7	0	19	10	7	0	8	18	0	12	9	4	3	0	135
d__Bacteria	k__norank_d__Bacteria	p__Firmicutes	c__Bacilli	o__RF39	f__norank_o__RF39	g__norank_f__norank_o__RF39	s__uncultured_bacterium_g__norank_f__norank_o__RF39	OTU894	0	0	0	0	0	0	0	0	0	1	1	1	0	1	1	0	1	0	0	0	6
d__Bacteria	k__norank_d__Bacteria	p__Bacteroidota	c__Bacteroidia	o__Bacteroidales	f__Rikenellaceae	g__Rikenellaceae_RC9_gut_group	s__uncultured_bacterium_g__Rikenellaceae_RC9_gut_group	OTU1378	0	1	4	1	4	1	5	0	1	7	1	0	2	16	0	0	2	2	3	5	55
d__Bacteria	k__norank_d__Bacteria	p__Firmicutes	c__Clostridia	o__Oscillospirales	f__Eubacterium_coprostanoligenes_group	g__norank_f__Eubacterium_coprostanoligenes_group	s__uncultured_rumen_bacterium_g__norank_f__Eubacterium_coprostanoligenes_group	OTU1787	1	0	0	0	3	0	0	0	4	1	0	0	0	0	0	0	0	0	0	0	9
d__Bacteria	k__norank_d__Bacteria	p__Firmicutes	c__Bacilli	o__RF39	f__norank_o__RF39	g__norank_f__norank_o__RF39	s__uncultured_bacterium_g__norank_f__norank_o__RF39	OTU1300	0	3	1	0	0	0	0	1	0	0	0	1	1	0	0	0	8	0	1	0	16
d__Bacteria	k__norank_d__Bacteria	p__Bacteroidota	c__Bacteroidia	o__Bacteroidales	f__Prevotellaceae	g__Prevotellaceae_UCG-003	s__unclassified_g__Prevotellaceae_UCG-003	OTU121	1	0	0	0	0	0	0	0	0	1	0	3	0	0	0	0	0	0	0	0	5
d__Bacteria	k__norank_d__Bacteria	p__Bacteroidota	c__Bacteroidia	o__Bacteroidales	f__Prevotellaceae	g__Prevotellaceae_UCG-003	s__unclassified_g__Prevotellaceae_UCG-003	OTU122	0	2	0	1	0	2	1	1	0	0	0	4	0	0	0	0	0	0	0	0	11
d__Bacteria	k__norank_d__Bacteria	p__unclassified_k__norank_d__Bacteria	c__unclassified_k__norank_d__Bacteria	o__unclassified_k__norank_d__Bacteria	f__unclassified_k__norank_d__Bacteria	g__unclassified_k__norank_d__Bacteria	s__unclassified_k__norank_d__Bacteria	OTU242	1	0	0	1	1	1	1	0	0	1	0	0	1	0	0	2	0	0	0	0	9
d__Bacteria	k__norank_d__Bacteria	p__Firmicutes	c__Clostridia	o__Lachnospirales	f__Lachnospiraceae	g__Tyzzerella	s__uncultured_rumen_bacterium_g__Tyzzerella	OTU1662	0	0	0	2	0	2	6	0	0	5	0	0	2	4	0	1	2	0	0	0	24
d__Bacteria	k__norank_d__Bacteria	p__Spirochaetota	c__Spirochaetia	o__Spirochaetales	f__Spirochaetaceae	g__Sphaerochaeta	s__unclassified_g__Sphaerochaeta	OTU1003	0	1	0	0	2	3	0	2	0	4	1	3	0	0	2	4	0	1	1	1	25
d__Bacteria	k__norank_d__Bacteria	p__Firmicutes	c__Clostridia	o__Oscillospirales	f__Ruminococcaceae	g__norank_f__Ruminococcaceae	s__uncultured_rumen_bacterium_g__norank_f__Ruminococcaceae	OTU1229	1	0	4	1	1	4	2	3	7	11	9	0	2	2	0	2	6	1	3	1	60
d__Bacteria	k__norank_d__Bacteria	p__Firmicutes	c__Clostridia	o__Clostridia_UCG-014	f__norank_o__Clostridia_UCG-014	g__norank_f__norank_o__Clostridia_UCG-014	s__unclassified_g__norank_f__norank_o__Clostridia_UCG-014	OTU416	41	68	89	54	40	41	68	148	61	71	143	36	82	69	63	83	98	63	45	60	1423
d__Bacteria	k__norank_d__Bacteria	p__Proteobacteria	c__Alphaproteobacteria	o__Rickettsiales	f__Mitochondria	g__norank_f__Mitochondria	s__uncultured_rumen_bacterium_g__norank_f__Mitochondria	OTU17	0	0	0	0	1	0	2	0	1	4	0	0	1	1	0	0	0	0	0	0	10
d__Bacteria	k__norank_d__Bacteria	p__Bacteroidota	c__Bacteroidia	o__Bacteroidales	f__F082	g__norank_f__F082	s__uncultured_rumen_bacterium_g__norank_f__F082	OTU1175	22	91	79	64	20	17	50	46	79	71	102	12	111	64	141	33	38	107	99	72	1318
d__Bacteria	k__norank_d__Bacteria	p__Firmicutes	c__Clostridia	o__Oscillospirales	f__Oscillospiraceae	g__norank_f__Oscillospiraceae	s__uncultured_rumen_bacterium_g__norank_f__Oscillospiraceae	OTU232	0	0	0	0	1	0	1	0	0	1	0	0	1	0	2	0	1	0	0	0	7
d__Bacteria	k__norank_d__Bacteria	p__WPS-2	c__norank_p__WPS-2	o__norank_c__norank_p__WPS-2	f__norank_o__norank_c__norank_p__WPS-2	g__norank_f__norank_o__norank_c__norank_p__WPS-2	s__Burkholderiales_bacterium_Beta_02	OTU746	1	3	0	0	1	1	0	0	0	0	3	0	0	4	0	0	0	0	0	0	13
d__Bacteria	k__norank_d__Bacteria	p__Bacteroidota	c__Bacteroidia	o__Bacteroidales	f__F082	g__norank_f__F082	s__uncultured_rumen_bacterium_g__norank_f__F082	OTU1779	2	15	1	0	2	0	2	0	0	0	0	1	0	0	0	0	1	0	1	0	25
d__Bacteria	k__norank_d__Bacteria	p__Spirochaetota	c__Spirochaetia	o__Spirochaetales	f__Spirochaetaceae	g__Treponema	s__unclassified_g__Treponema	OTU1398	23	28	12	22	32	148	23	10	19	41	21	31	19	21	7	11	32	25	35	54	614
d__Bacteria	k__norank_d__Bacteria	p__Fusobacteriota	c__Fusobacteriia	o__Fusobacteriales	f__Fusobacteriaceae	g__Fusobacterium	s__Fusobacterium_necrophorum_subsp._funduliforme	OTU608	0	0	0	0	0	0	0	0	0	0	0	1	0	2	0	0	0	0	0	0	3
d__Bacteria	k__norank_d__Bacteria	p__Cyanobacteria	c__Cyanobacteriia	o__Chloroplast	f__norank_o__Chloroplast	g__norank_f__norank_o__Chloroplast	s__Medicago_truncatula_barrel_medic_g__norank_f__norank	OTU99	1	0	1	1	1	2	2	0	3	2	1	0	2	10	1	5	2	3	2	4	43
d__Bacteria	k__norank_d__Bacteria	p__Firmicutes	c__Clostridia	o__Oscillospirales	f__UCG-010	g__norank_f__UCG-010	s__uncultured_rumen_bacterium_g__norank_f__UCG-010	OTU1402	0	0	0	0	1	0	0	0	2	0	0	0	0	1	4	0	1	1	1	0	11
d__Bacteria	k__norank_d__Bacteria	p__Firmicutes	c__Bacilli	o__Erysipelotrichales	f__Erysipelatoclostridiaceae	g__UCG-004	s__unclassified_g__UCG-004	OTU290	0	0	0	1	0	0	0	0	0	0	1	0	4	1	0	0	1	0	0	0	8
d__Bacteria	k__norank_d__Bacteria	p__Firmicutes	c__Clostridia	o__Lachnospirales	f__Lachnospiraceae	g__unclassified_f__Lachnospiraceae	s__unclassified_f__Lachnospiraceae	OTU1942	0	0	1	1	3	0	2	0	2	1	0	1	3	5	1	2	1	1	0	0	24
d__Bacteria	k__norank_d__Bacteria	p__Bacteroidota	c__Bacteroidia	o__Bacteroidales	f__Rikenellaceae	g__Rikenellaceae_RC9_gut_group	s__unclassified_g__Rikenellaceae_RC9_gut_group	OTU372	2	5	5	2	3	4	2	3	1	2	7	3	11	2	9	6	4	0	16	16	103
d__Bacteria	k__norank_d__Bacteria	p__Bacteroidota	c__Bacteroidia	o__Bacteroidales	f__Muribaculaceae	g__norank_f__Muribaculaceae	s__uncultured_bacterium_g__norank_f__Muribaculaceae	OTU1213	0	1	0	1	1	2	1	2	1	2	0	0	2	0	2	4	1	0	0	0	20
d__Bacteria	k__norank_d__Bacteria	p__Bacteroidota	c__Bacteroidia	o__Bacteroidales	f__Rikenellaceae	g__Rikenellaceae_RC9_gut_group	s__unclassified_g__Rikenellaceae_RC9_gut_group	OTU1834	1	2	0	0	0	2	0	1	1	0	0	1	0	0	0	0	0	0	0	0	8
d__Bacteria	k__norank_d__Bacteria	p__Spirochaetota	c__Spirochaetia	o__Spirochaetales	f__Spirochaetaceae	g__Treponema	s__uncultured_rumen_bacterium_g__Treponema	OTU1903	3	3	1	2	2	7	4	1	1	2	0	1	1	1	0	2	2	1	0	0	34
d__Bacteria	k__norank_d__Bacteria	p__Firmicutes	c__Clostridia	o__Clostridia_UCG-014	f__norank_o__Clostridia_UCG-014	g__norank_f__norank_o__Clostridia_UCG-014	s__uncultured_rumen_bacterium_g__norank_f__norank_o__Clostridia_UCG-014	OTU113	1	9	6	11	2	1	7	10	6	1	17	3	4	4	0	13	10	5	5	12	127
d__Bacteria	k__norank_d__Bacteria	p__Firmicutes	c__Clostridia	o__Peptostreptococcales-Tissierellales	f__Anaerovoracaceae	g__Anaerovorax	s__uncultured_rumen_bacterium_g__Anaerovorax	OTU1110	0	0	0	0	0	1	0	0	0	0	0	2	0	4	0	1	1	0	0	0	9
d__Bacteria	k__norank_d__Bacteria	p__Elusimicrobiota	c__Endomicrobia	o__Endomicrobiales	f__Endomicrobiaceae	g__Endomicrobium	s__uncultured_rumen_bacterium_g__Endomicrobium	OTU1977	1	0	0	0	8	0	0	0	40	2	0	0	2	0	0	5	0	1	0	0	59
d__Bacteria	k__norank_d__Bacteria	p__Cyanobacteria	c__Vampirivibrionia	o__Gastranaerophilales	f__norank_o__Gastranaerophilales	g__norank_f__norank_o__Gastranaerophilales	s__uncultured_rumen_bacterium_g__norank_f__norank_o__Gastranaerophilales	OTU86	6	3	0	0	1	2	0	0	0	1	0	1	1	1	0	0	0	0	1	0	17
d__Bacteria	k__norank_d__Bacteria	p__Verrucomicrobiota	c__Kiritimatiellae	o__WCHB1-41	f__norank_o__WCHB1-41	g__norank_f__norank_o__WCHB1-41	s__uncultured_rumen_bacterium_g__norank_f__norank	OTU812	0	0	0	0	0	0	1	0	0	0	1	0	1	0	0	0	0	1	0	0	4
d__Bacteria	k__norank_d__Bacteria	p__Firmicutes	c__Bacilli	o__Erysipelotrichales	f__Erysipelotrichaceae	g__norank_f__Erysipelotrichaceae	s__uncultured_rumen_bacterium_g__norank_f__Erysipelotrichaceae	OTU1151	0	0	0	0	0	0	1	0	1	2	0	0	1	1	0	0	2	0	1	0	9
d__Bacteria	k__norank_d__Bacteria	p__Bacteroidota	c__Bacteroidia	o__Bacteroidales	f__Prevotellaceae	g__Prevotella	s__unclassified_g__Prevotella	OTU1689	0	0	0	6	0	0	0	0	0	0	0	0	4	0	0	0	2	0	0	0	12
d__Bacteria	k__norank_d__Bacteria	p__Firmicutes	c__Bacilli	o__RF39	f__norank_o__RF39	g__norank_f__norank_o__RF39	s__uncultured_bacterium_g__norank_f__norank_o__RF39	OTU1079	0	0	0	0	2	2	2	0	7	3	0	0	1	2	0	0	3	0	0	0	22
d__Bacteria	k__norank_d__Bacteria	p__Firmicutes	c__Clostridia	o__Lachnospirales	f__Lachnospiraceae	g__unclassified_f__Lachnospiraceae	s__unclassified_f__Lachnospiraceae	OTU575	1	9	3	9	1	7	14	1	1	14	11	1	15	5	0	6	1	11	5	2	117
d__Bacteria	k__norank_d__Bacteria	p__Bacteroidota	c__Bacteroidia	o__Bacteroidales	f__Prevotellaceae	g__Prevotella	s__unclassified_g__Prevotella	OTU1683	11	1	1	5	0	0	0	0	0	4	0	0	1	2	0	2	9	7	0	0	43
d__Bacteria	k__norank_d__Bacteria	p__Firmicutes	c__Clostridia	o__Oscillospirales	f__Eubacterium_coprostanoligenes_group	g__norank_f__Eubacterium_coprostanoligenes_group	s__uncultured_rumen_bacterium_g__norank_f__Eubacterium_coprostanoligenes_group	OTU73	0	1	2	0	6	0	2	0	8	14	0	0	1	1	2	0	3	0	0	1	41
d__Bacteria	k__norank_d__Bacteria	p__Firmicutes	c__Bacilli	o__Erysipelotrichales	f__Erysipelotrichaceae	g__Solobacterium	s__unclassified_g__Solobacterium	OTU119	0	0	0	0	0	0	2	1	0	0	0	0	0	0	0	0	1	0	0	0	4
d__Bacteria	k__norank_d__Bacteria	p__Bacteroidota	c__Bacteroidia	o__Bacteroidales	f__Prevotellaceae	g__Prevotella	s__uncultured_rumen_bacterium_g__Prevotella	OTU1715	11	14	5	6	20	10	6	5	15	7	8	16	16	1	0	2	11	8	1	1	163
d__Bacteria	k__norank_d__Bacteria	p__Bacteroidota	c__Bacteroidia	o__Bacteroidales	f__Prevotellaceae	g__Prevotella	s__uncultured_rumen_bacterium_g__Prevotella	OTU1710	1	7	1	11	6	6	2	3	0	6	6	15	6	2	0	0	8	4	1	2	87
d__Bacteria	k__norank_d__Bacteria	p__Bacteroidota	c__Bacteroidia	o__Bacteroidales	f__Prevotellaceae	g__Prevotella	s__uncultured_rumen_bacterium_g__Prevotella	OTU1713	6	1	0	3	5	4	5	2	2	4	3	3	3	0	0	9	6	4	2	0	62
d__Bacteria	k__norank_d__Bacteria	p__Bacteroidota	c__Bacteroidia	o__Bacteroidales	f__Prevotellaceae	g__Prevotella	s__uncultured_rumen_bacterium_g__Prevotella	OTU661	0	0	2	3	5	5	1	2	11	4	0	0	2	6	0	1	3	2	1	2	50
d__Bacteria	k__norank_d__Bacteria	p__Firmicutes	c__Clostridia	o__Lachnospirales	f__Lachnospiraceae	g__Eubacterium_hallii_group	s__unclassified_g__Eubacterium_hallii_group	OTU1129	0	0	2	0	3	3	7	0	0	0	0	0	1	1	0	0	1	0	3	0	21
d__Bacteria	k__norank_d__Bacteria	p__Bacteroidota	c__Bacteroidia	o__Bacteroidales	f__Prevotellaceae	g__Prevotellaceae_NK3B31_group	s__uncultured_rumen_bacterium_g__Prevotellaceae_NK3B31_group	OTU137	24	2	12	9	10	13	6	11	8	18	7	13	10	15	1	2	14	4	2	11	192
d__Bacteria	k__norank_d__Bacteria	p__Spirochaetota	c__Spirochaetia	o__Spirochaetales	f__Spirochaetaceae	g__Treponema	s__unclassified_g__Treponema	OTU1555	0	0	1	0	0	0	0	1	1	2	0	1	0	0	0	0	0	0	1	2	9
d__Bacteria	k__norank_d__Bacteria	p__Firmicutes	c__Clostridia	o__Oscillospirales	f__Oscillospiraceae	g__NK4A214_group	s__uncultured_bacterium_g__NK4A214_group	OTU1348	27	319	113	190	206	117	425	80	101	100	291	61	270	100	95	270	245	186	126	109	3431
d__Bacteria	k__norank_d__Bacteria	p__Bacteroidota	c__Bacteroidia	o__Bacteroidales	f__Muribaculaceae	g__norank_f__Muribaculaceae	s__uncultured_bacterium_g__norank_f__Muribaculaceae	OTU1670	0	0	0	3	0	1	2	0	3	2	0	0	3	2	0	0	0	1	0	0	17
d__Bacteria	k__norank_d__Bacteria	p__Firmicutes	c__Clostridia	o__Lachnospirales	f__Lachnospiraceae	g__Catonella	s__unclassified_g__Catonella	OTU1096	0	1	0	1	1	0	0	0	0	0	0	0	1	0	2	2	1	2	1	1	13
d__Bacteria	k__norank_d__Bacteria	p__Firmicutes	c__Clostridia	o__Oscillospirales	f__Oscillospiraceae	g__unclassified_f__Oscillospiraceae	s__unclassified_f__Oscillospiraceae	OTU1366	0	1	0	0	2	0	0	1	0	0	0	0	0	0	0	0	1	0	1	0	6
d__Bacteria	k__norank_d__Bacteria	p__Bacteroidota	c__Bacteroidia	o__Bacteroidales	f__F082	g__norank_f__F082	s__uncultured_rumen_bacterium_g__norank_f__F082	OTU787	5	9	8	12	2	15	23	35	12	11	4	5	29	14	17	34	27	9	18	21	310
d__Bacteria	k__norank_d__Bacteria	p__Firmicutes	c__Clostridia	o__Lachnospirales	f__Lachnospiraceae	g__Lachnospiraceae_UCG-004	s__uncultured_rumen_bacterium_g__Lachnospiraceae_UCG-004	OTU753	9	11	0	0	24	9	3	0	10	13	8	2	1	3	0	0	10	0	1	0	104
d__Bacteria	k__norank_d__Bacteria	p__Firmicutes	c__Bacilli	o__RF39	f__norank_o__RF39	g__norank_f__norank_o__RF39	s__unclassified_g__norank_f__norank_o__RF39	OTU59	0	0	2	0	0	0	0	2	0	3	0	1	2	0	0	0	1	0	0	0	11
d__Bacteria	k__norank_d__Bacteria	p__Fibrobacterota	c__Fibrobacteria	o__Fibrobacterales	f__Fibrobacteraceae	g__Fibrobacter	s__Fibrobacter_sp._UWP2	OTU1748	0	0	0	0	2	2	0	0	0	1	0	1	0	1	0	0	0	0	0	0	7
d__Bacteria	k__norank_d__Bacteria	p__Bacteroidota	c__Bacteroidia	o__Bacteroidales	f__Prevotellaceae	g__Alloprevotella	s__uncultured_rumen_bacterium_g__Alloprevotella	OTU1735	0	0	0	1	1	0	0	1	0	1	0	0	0	0	0	1	1	1	0	0	7
d__Bacteria	k__norank_d__Bacteria	p__Firmicutes	c__Clostridia	o__Peptostreptococcales-Tissierellales	f__Anaerovoracaceae	g__unclassified_f__Anaerovoracaceae	s__unclassified_f__Anaerovoracaceae	OTU270	0	0	1	0	0	0	1	1	0	0	0	0	0	0	0	1	0	1	0	0	5
d__Bacteria	k__norank_d__Bacteria	p__Spirochaetota	c__Spirochaetia	o__Spirochaetales	f__Spirochaetaceae	g__Treponema	s__Treponema_berlinense	OTU697	0	0	0	0	0	0	0	1	0	0	0	0	0	0	0	0	0	0	0	0	1
d__Bacteria	k__norank_d__Bacteria	p__Firmicutes	c__Clostridia	o__norank_c__Clostridia	f__Hungateiclostridiaceae	g__Saccharofermentans	s__uncultured_bacterium_g__Saccharofermentans	OTU1784	0	0	0	0	2	0	0	0	0	0	0	0	0	0	0	0	0	0	0	0	2
d__Bacteria	k__norank_d__Bacteria	p__Bacteroidota	c__Bacteroidia	o__Bacteroidales	f__Muribaculaceae	g__norank_f__Muribaculaceae	s__unclassified_g__norank_f__Muribaculaceae	OTU1264	0	2	1	2	6	0	1	1	1	6	1	0	5	4	0	1	4	1	0	0	36
d__Bacteria	k__norank_d__Bacteria	p__Bacteroidota	c__Bacteroidia	o__Bacteroidales	f__norank_o__Bacteroidales	g__norank_f__norank_o__Bacteroidales	s__uncultured_rumen_bacterium_g__norank_f__norank_o__Bacteroidales	OTU742	5	0	0	0	0	0	0	0	6	0	0	0	0	0	0	0	0	0	0	0	11
d__Bacteria	k__norank_d__Bacteria	p__Firmicutes	c__Clostridia	o__Clostridia_UCG-014	f__norank_o__Clostridia_UCG-014	g__norank_f__norank_o__Clostridia_UCG-014	s__unclassified_g__norank_f__norank_o__Clostridia_UCG-014	OTU1964	1	0	0	0	0	0	0	1	1	0	1	0	0	0	0	1	3	0	0	0	8
d__Bacteria	k__norank_d__Bacteria	p__Bacteroidota	c__Bacteroidia	o__Bacteroidales	f__Prevotellaceae	g__Prevotella	s__uncultured_rumen_bacterium_g__Prevotella	OTU1539	416	196	89	236	225	206	238	106	403	214	172	424	388	39	22	78	197	254	37	93	4033
d__Bacteria	k__norank_d__Bacteria	p__Firmicutes	c__Clostridia	o__Peptostreptococcales-Tissierellales	f__Anaerovoracaceae	g__Eubacterium_nodatum_group	s__Eubacterium_sp._AB3007	OTU374	4	18	7	13	8	9	21	14	10	12	17	4	26	23	12	12	7	18	13	14	262
d__Bacteria	k__norank_d__Bacteria	p__Firmicutes	c__Clostridia	o__Lachnospirales	f__Lachnospiraceae	g__unclassified_f__Lachnospiraceae	s__unclassified_f__Lachnospiraceae	OTU1043	4	25	3	6	15	5	7	0	20	17	27	12	18	6	0	2	0	1	7	3	178
d__Bacteria	k__norank_d__Bacteria	p__Spirochaetota	c__Spirochaetia	o__Spirochaetales	f__Spirochaetaceae	g__Sphaerochaeta	s__uncultured_Spirochaeta_sp._g__Sphaerochaeta	OTU1815	1	4	0	5	1	7	2	0	8	2	2	8	4	1	0	0	1	2	2	5	55
d__Bacteria	k__norank_d__Bacteria	p__Firmicutes	c__Clostridia	o__Christensenellales	f__Christensenellaceae	g__Christensenellaceae_R-7_group	s__uncultured_rumen_bacterium_4C0d-15	OTU1982	3	3	9	4	11	10	13	0	21	9	8	2	10	16	3	8	12	8	6	5	161
d__Bacteria	k__norank_d__Bacteria	p__Firmicutes	c__Clostridia	o__Lachnospirales	f__Lachnospiraceae	g__unclassified_f__Lachnospiraceae	s__unclassified_f__Lachnospiraceae	OTU216	0	1	2	0	0	0	4	0	0	0	0	2	4	2	5	3	1	3	0	4	31
d__Bacteria	k__norank_d__Bacteria	p__Firmicutes	c__Clostridia	o__Peptostreptococcales-Tissierellales	f__Anaerovoracaceae	g__Eubacterium_nodatum_group	s__uncultured_rumen_bacterium_g__Eubacterium_nodatum_group	OTU1138	0	0	0	0	0	1	1	0	1	0	2	0	0	3	0	0	1	1	0	0	10
d__Bacteria	k__norank_d__Bacteria	p__Firmicutes	c__Clostridia	o__Oscillospirales	f__Eubacterium_coprostanoligenes_group	g__norank_f__Eubacterium_coprostanoligenes_group	s__uncultured_rumen_bacterium_g__norank_f__Eubacterium_coprostanoligenes_group	OTU255	1	2	1	1	2	2	1	1	3	1	1	0	2	0	0	1	0	1	0	0	20
d__Bacteria	k__norank_d__Bacteria	p__Bacteroidota	c__Bacteroidia	o__Bacteroidales	f__Prevotellaceae	g__Prevotellaceae_UCG-001	s__uncultured_rumen_bacterium_g__Prevotellaceae_UCG-001	OTU1107	23	10	17	18	10	28	34	14	20	33	6	33	56	45	5	18	21	7	4	16	418
d__Bacteria	k__norank_d__Bacteria	p__Firmicutes	c__Clostridia	o__Oscillospirales	f__Eubacterium_coprostanoligenes_group	g__norank_f__Eubacterium_coprostanoligenes_group	s__uncultured_rumen_bacterium_g__norank_f__Eubacterium_coprostanoligenes_group	OTU259	0	8	2	1	0	0	1	8	1	16	7	0	2	4	0	1	9	3	3	9	75
d__Bacteria	k__norank_d__Bacteria	p__Bacteroidota	c__Bacteroidia	o__Bacteroidales	f__Prevotellaceae	g__Prevotella	s__uncultured_rumen_bacterium_g__Prevotella	OTU1822	1	0	0	0	2	4	0	0	1	3	2	6	0	0	0	0	1	0	0	0	20
d__Bacteria	k__norank_d__Bacteria	p__Firmicutes	c__Clostridia	o__Lachnospirales	f__Lachnospiraceae	g__unclassified_f__Lachnospiraceae	s__unclassified_f__Lachnospiraceae	OTU1428	0	1	0	0	0	3	0	0	0	0	1	0	0	1	0	0	0	0	2	0	8
d__Bacteria	k__norank_d__Bacteria	p__Firmicutes	c__Clostridia	o__Lachnospirales	f__Lachnospiraceae	g__Acetitomaculum	s__uncultured_rumen_bacterium_g__Acetitomaculum	OTU845	0	1	0	2	1	1	0	1	3	1	2	1	1	6	3	2	3	2	4	1	35
d__Bacteria	k__norank_d__Bacteria	p__Bacteroidota	c__Bacteroidia	o__Bacteroidales	f__Rikenellaceae	g__Rikenellaceae_RC9_gut_group	s__uncultured_rumen_bacterium_g__Rikenellaceae_RC9_gut_group	OTU1725	3	5	0	0	5	4	2	0	4	2	1	0	0	2	0	0	7	0	2	0	37
d__Bacteria	k__norank_d__Bacteria	p__Bacteroidota	c__Bacteroidia	o__Bacteroidales	f__Rikenellaceae	g__Rikenellaceae_RC9_gut_group	s__uncultured_rumen_bacterium_g__Rikenellaceae_RC9_gut_group	OTU1727	2	0	0	0	2	0	0	0	1	0	0	0	0	0	0	0	0	0	0	0	5
d__Bacteria	k__norank_d__Bacteria	p__Firmicutes	c__Bacilli	o__RF39	f__norank_o__RF39	g__norank_f__norank_o__RF39	s__uncultured_bacterium_g__norank_f__norank_o__RF39	OTU1435	6	11	21	1	2	3	5	6	2	9	14	4	3	8	4	2	11	7	7	8	134
d__Bacteria	k__norank_d__Bacteria	p__Firmicutes	c__Clostridia	o__Oscillospirales	f__Oscillospiraceae	g__UCG-005	s__uncultured_rumen_bacterium_g__UCG-005	OTU23	14	36	20	9	50	36	26	10	78	119	47	6	49	57	8	36	43	21	34	54	753
d__Bacteria	k__norank_d__Bacteria	p__Firmicutes	c__Clostridia	o__Lachnospirales	f__Lachnospiraceae	g__Lachnospiraceae_FE2018_group	s__bacterium_FE2018	OTU331	4	7	5	8	10	8	19	8	11	12	6	4	9	9	8	10	16	12	14	16	196
d__Bacteria	k__norank_d__Bacteria	p__Proteobacteria	c__Alphaproteobacteria	o__Rhodospirillales	f__norank_o__Rhodospirillales	g__norank_f__norank_o__Rhodospirillales	s__gut_metagenome_g__norank	OTU1298	0	1	0	0	0	1	1	0	0	0	0	0	0	0	0	0	2	0	0	0	5
d__Bacteria	k__norank_d__Bacteria	p__Firmicutes	c__Bacilli	o__Acholeplasmatales	f__Acholeplasmataceae	g__Anaeroplasma	s__uncultured_rumen_bacterium_g__Anaeroplasma	OTU130	0	0	0	0	4	0	1	0	4	0	0	0	0	0	0	0	3	0	0	1	13
d__Bacteria	k__norank_d__Bacteria	p__Firmicutes	c__Clostridia	o__Peptostreptococcales-Tissierellales	f__Anaerovoracaceae	g__Eubacterium_brachy_group	s__uncultured_bacterium_g__Eubacterium_brachy_group	OTU1448	11	26	17	25	19	17	30	18	29	23	40	14	28	36	15	23	18	14	24	17	444
d__Bacteria	k__norank_d__Bacteria	p__Firmicutes	c__Clostridia	o__Clostridia_UCG-014	f__norank_o__Clostridia_UCG-014	g__norank_f__norank_o__Clostridia_UCG-014	s__unclassified_g__norank_f__norank_o__Clostridia_UCG-014	OTU1987	4	8	3	8	8	7	6	7	12	7	5	3	1	10	0	0	8	0	9	1	107
d__Bacteria	k__norank_d__Bacteria	p__Bacteroidota	c__Bacteroidia	o__Bacteroidales	f__Bacteroidales_RF16_group	g__norank_f__Bacteroidales_RF16_group	s__uncultured_rumen_bacterium_g__norank_f__Bacteroidales_RF16_group	OTU1262	59	208	96	104	202	57	134	35	127	103	201	29	154	22	16	92	233	85	43	109	2109
d__Bacteria	k__norank_d__Bacteria	p__Spirochaetota	c__Spirochaetia	o__Spirochaetales	f__Spirochaetaceae	g__Treponema	s__unclassified_g__Treponema	OTU60	0	0	0	0	0	0	0	0	0	2	0	0	0	0	0	0	0	0	2	0	4
d__Bacteria	k__norank_d__Bacteria	p__Firmicutes	c__Clostridia	o__norank_c__Clostridia	f__Hungateiclostridiaceae	g__Saccharofermentans	s__uncultured_rumen_bacterium_g__Saccharofermentans	OTU1141	5	15	5	9	9	9	14	4	9	9	13	1	10	5	3	12	12	7	9	16	176
d__Bacteria	k__norank_d__Bacteria	p__Firmicutes	c__Bacilli	o__Erysipelotrichales	f__Erysipelatoclostridiaceae	g__UCG-004	s__unclassified_g__UCG-004	OTU1838	0	0	2	3	0	3	1	2	0	3	7	0	3	1	2	2	1	4	3	4	41
d__Bacteria	k__norank_d__Bacteria	p__Bacteroidota	c__Bacteroidia	o__Bacteroidales	f__Prevotellaceae	g__Prevotellaceae_YAB2003_group	s__uncultured_rumen_bacterium_g__Prevotellaceae_YAB2003_group	OTU1665	321	106	135	216	22	154	25	186	26	52	181	158	202	62	132	88	127	99	252	260	2804
d__Bacteria	k__norank_d__Bacteria	p__Firmicutes	c__Clostridia	o__Lachnospirales	f__Lachnospiraceae	g__unclassified_f__Lachnospiraceae	s__unclassified_f__Lachnospiraceae	OTU1550	14	28	24	6	5	1	5	9	1	3	29	1	1	9	1	1	7	10	11	33	199
d__Bacteria	k__norank_d__Bacteria	p__Bacteroidota	c__Bacteroidia	o__Bacteroidales	f__Bacteroidales_RF16_group	g__norank_f__Bacteroidales_RF16_group	s__uncultured_rumen_bacterium_g__norank_f__Bacteroidales_RF16_group	OTU516	1	10	10	1	5	6	3	5	0	2	14	0	9	0	0	4	20	1	10	9	110
d__Bacteria	k__norank_d__Bacteria	p__Firmicutes	c__Clostridia	o__Lachnospirales	f__Lachnospiraceae	g__Lachnospiraceae_ND3007_group	s__bacterium_V9D2002	OTU280	0	0	1	0	0	1	5	0	9	5	1	0	0	5	0	0	5	0	4	0	36
d__Bacteria	k__norank_d__Bacteria	p__Synergistota	c__Synergistia	o__Synergistales	f__Synergistaceae	g__Fretibacterium	s__uncultured_rumen_bacterium_g__Fretibacterium	OTU66	0	1	1	2	1	2	2	3	2	4	1	3	0	0	2	1	1	2	0	0	28
d__Bacteria	k__norank_d__Bacteria	p__Firmicutes	c__Bacilli	o__RF39	f__norank_o__RF39	g__norank_f__norank_o__RF39	s__uncultured_bacterium_g__norank_f__norank_o__RF39	OTU967	0	0	1	0	0	0	0	3	0	0	8	0	0	0	5	1	0	0	0	6	24
d__Bacteria	k__norank_d__Bacteria	p__Bacteroidota	c__Bacteroidia	o__Bacteroidales	f__Bacteroidales_BS11_gut_group	g__norank_f__Bacteroidales_BS11_gut_group	s__uncultured_rumen_bacterium_g__norank_f__Bacteroidales_BS11_gut_group	OTU1803	5	0	0	0	1	0	0	0	0	0	0	0	0	0	0	0	0	0	0	0	6
d__Bacteria	k__norank_d__Bacteria	p__Firmicutes	c__Clostridia	o__Lachnospirales	f__Lachnospiraceae	g__Acetitomaculum	s__uncultured_rumen_bacterium_g__Acetitomaculum	OTU153	0	0	0	0	0	1	1	0	1	3	0	0	1	0	1	1	0	1	0	0	10
d__Bacteria	k__norank_d__Bacteria	p__Firmicutes	c__Negativicutes	o__Veillonellales-Selenomonadales	f__Selenomonadaceae	g__Selenomonas	s__uncultured_Veillonellaceae_bacterium_g__Selenomonas	OTU1472	2	4	3	1	0	3	0	0	0	1	1	5	1	4	1	2	4	0	13	9	54
d__Bacteria	k__norank_d__Bacteria	p__Firmicutes	c__Negativicutes	o__Veillonellales-Selenomonadales	f__Selenomonadaceae	g__unclassified_f__Selenomonadaceae	s__unclassified_f__Selenomonadaceae	OTU1030	2	2	0	2	0	2	2	2	1	3	2	1	2	1	0	1	2	1	1	1	28
d__Bacteria	k__norank_d__Bacteria	p__Firmicutes	c__Clostridia	o__Clostridia_vadinBB60_group	f__norank_o__Clostridia_vadinBB60_group	g__norank_f__norank_o__Clostridia_vadinBB60_group	s__uncultured_bacterium_g__norank_f__norank_o__Clostridia_vadinBB60_group	OTU1022	1	1	0	1	0	5	0	0	2	1	1	4	0	0	0	13	1	0	0	3	33
d__Bacteria	k__norank_d__Bacteria	p__Firmicutes	c__Clostridia	o__Clostridia_UCG-014	f__norank_o__Clostridia_UCG-014	g__norank_f__norank_o__Clostridia_UCG-014	s__uncultured_rumen_bacterium_g__norank_f__norank_o__Clostridia_UCG-014	OTU1963	1	1	0	0	3	0	0	4	1	1	3	0	0	2	0	4	4	5	1	1	31
d__Bacteria	k__norank_d__Bacteria	p__Bacteroidota	c__Bacteroidia	o__Bacteroidales	f__Prevotellaceae	g__Alloprevotella	s__unclassified_g__Alloprevotella	OTU658	3	1	1	0	0	0	0	1	0	0	0	0	1	2	0	2	1	0	0	1	13
d__Bacteria	k__norank_d__Bacteria	p__Firmicutes	c__Clostridia	o__Lachnospirales	f__Lachnospiraceae	g__Eubacterium_ruminantium_group	s__uncultured_rumen_bacterium_g__Eubacterium_ruminantium_group	OTU548	71	106	186	84	83	63	65	113	44	71	126	105	52	85	136	130	151	112	91	179	2053
d__Bacteria	k__norank_d__Bacteria	p__Firmicutes	c__Bacilli	o__Erysipelotrichales	f__Erysipelatoclostridiaceae	g__UCG-004	s__unclassified_g__UCG-004	OTU1475	0	2	2	1	0	0	0	1	1	1	2	0	0	2	4	0	2	1	0	0	19
d__Bacteria	k__norank_d__Bacteria	p__Bacteroidota	c__Bacteroidia	o__Bacteroidales	f__Bacteroidales_RF16_group	g__norank_f__Bacteroidales_RF16_group	s__uncultured_bacterium_g__norank_f__Bacteroidales_RF16_group	OTU1991	10	9	22	8	31	3	16	2	13	36	15	23	20	8	0	0	9	14	10	4	253
d__Bacteria	k__norank_d__Bacteria	p__Firmicutes	c__Bacilli	o__Lactobacillales	f__Lactobacillaceae	g__Lactobacillus	s__Lactobacillus_mucosae_LM1	OTU1082	2	0	7	2	0	2	2	12	2	3	10	8	18	3	30	7	3	2	2	20	135
d__Bacteria	k__norank_d__Bacteria	p__Spirochaetota	c__Spirochaetia	o__Spirochaetales	f__Spirochaetaceae	g__Treponema	s__Treponema_sp._Ru2	OTU418	1	3	2	1	4	5	3	1	7	14	3	2	6	6	2	1	0	2	8	4	75
d__Bacteria	k__norank_d__Bacteria	p__Bacteroidota	c__Bacteroidia	o__Bacteroidales	f__Prevotellaceae	g__Alloprevotella	s__unclassified_g__Alloprevotella	OTU56	6	4	0	0	0	1	1	0	0	2	2	2	0	0	0	1	0	0	1	4	24
d__Bacteria	k__norank_d__Bacteria	p__Firmicutes	c__Clostridia	o__Clostridia_UCG-014	f__norank_o__Clostridia_UCG-014	g__norank_f__norank_o__Clostridia_UCG-014	s__unclassified_g__norank_f__norank_o__Clostridia_UCG-014	OTU953	0	0	0	1	0	0	0	0	4	2	6	1	1	1	0	0	1	0	0	0	17
d__Bacteria	k__norank_d__Bacteria	p__Bacteroidota	c__Bacteroidia	o__Bacteroidales	f__Rikenellaceae	g__Rikenellaceae_RC9_gut_group	s__uncultured_rumen_bacterium_g__Rikenellaceae_RC9_gut_group	OTU1386	9	20	16	18	19	26	41	15	30	34	44	5	24	31	11	17	40	14	51	32	497
d__Bacteria	k__norank_d__Bacteria	p__Firmicutes	c__Clostridia	o__Lachnospirales	f__Lachnospiraceae	g__unclassified_f__Lachnospiraceae	s__unclassified_f__Lachnospiraceae	OTU1602	159	132	238	116	66	50	74	150	80	90	285	152	122	106	119	72	139	99	224	140	2613
d__Bacteria	k__norank_d__Bacteria	p__Bacteroidota	c__Bacteroidia	o__Bacteroidales	f__Prevotellaceae	g__Prevotella	s__uncultured_rumen_bacterium_g__Prevotella	OTU1517	11	5	1	5	0	5	6	10	16	2	1	10	7	3	3	2	0	11	4	11	113
d__Bacteria	k__norank_d__Bacteria	p__Firmicutes	c__Clostridia	o__Oscillospirales	f__UCG-010	g__norank_f__UCG-010	s__uncultured_bacterium_g__norank_f__UCG-010	OTU1728	2	0	0	0	1	0	0	1	0	0	2	0	0	0	0	0	0	0	1	0	7
d__Bacteria	k__norank_d__Bacteria	p__Bacteroidota	c__Bacteroidia	o__Bacteroidales	f__Prevotellaceae	g__Prevotella	s__metagenome_g__Prevotella	OTU539	0	1	3	0	0	0	0	44	0	0	1	1	0	0	8	8	0	0	4	15	85
d__Bacteria	k__norank_d__Bacteria	p__Bacteroidota	c__Bacteroidia	o__Bacteroidales	f__Prevotellaceae	g__unclassified_f__Prevotellaceae	s__unclassified_f__Prevotellaceae	OTU376	0	10	0	0	0	17	0	0	0	6	7	11	0	0	0	5	0	0	8	0	64
d__Bacteria	k__norank_d__Bacteria	p__Bacteroidota	c__Bacteroidia	o__Bacteroidales	f__Prevotellaceae	g__unclassified_f__Prevotellaceae	s__unclassified_f__Prevotellaceae	OTU373	65	27	26	25	103	25	13	5	31	99	6	25	8	99	2	9	18	12	15	9	622
d__Bacteria	k__norank_d__Bacteria	p__Firmicutes	c__Clostridia	o__Oscillospirales	f__Ruminococcaceae	g__unclassified_f__Ruminococcaceae	s__unclassified_f__Ruminococcaceae	OTU899	0	2	1	0	0	1	4	1	1	2	2	0	0	0	1	1	0	0	0	3	19
d__Bacteria	k__norank_d__Bacteria	p__Bacteroidota	c__Bacteroidia	o__Bacteroidales	f__Prevotellaceae	g__Prevotella	s__unidentified_rumen_bacterium_12-71	OTU1693	86	51	112	153	1	155	2	174	4	28	88	174	119	20	135	170	4	57	127	90	1750
d__Bacteria	k__norank_d__Bacteria	p__Bacteroidota	c__Bacteroidia	o__Bacteroidales	f__Rikenellaceae	g__Rikenellaceae_RC9_gut_group	s__uncultured_rumen_bacterium_g__Rikenellaceae_RC9_gut_group	OTU101	0	0	0	0	0	0	0	0	0	0	0	0	1	0	0	0	0	0	0	0	1
d__Bacteria	k__norank_d__Bacteria	p__Firmicutes	c__Clostridia	o__Oscillospirales	f__Oscillospiraceae	g__V9D2013_group	s__unclassified_g__V9D2013_group	OTU590	6	25	13	9	16	20	16	10	4	4	45	2	19	1	7	11	9	6	2	20	245
d__Bacteria	k__norank_d__Bacteria	p__Cyanobacteria	c__Vampirivibrionia	o__Gastranaerophilales	f__norank_o__Gastranaerophilales	g__norank_f__norank_o__Gastranaerophilales	s__uncultured_rumen_bacterium_g__norank_f__norank_o__Gastranaerophilales	OTU1913	5	19	6	0	1	4	4	26	1	10	10	5	0	3	2	1	10	1	4	17	129
d__Bacteria	k__norank_d__Bacteria	p__Cyanobacteria	c__Vampirivibrionia	o__Gastranaerophilales	f__norank_o__Gastranaerophilales	g__norank_f__norank_o__Gastranaerophilales	s__uncultured_rumen_bacterium_g__norank_f__norank_o__Gastranaerophilales	OTU1914	4	36	15	4	2	8	1	13	3	5	15	2	5	7	25	20	10	5	15	65	260
d__Bacteria	k__norank_d__Bacteria	p__Actinobacteriota	c__Actinobacteria	o__Corynebacteriales	f__Corynebacteriaceae	g__Corynebacterium	s__Corynebacterium_flavescens	OTU928	0	0	0	0	0	0	0	1	0	0	1	0	0	0	0	0	0	0	0	0	2
d__Bacteria	k__norank_d__Bacteria	p__Bacteroidota	c__Bacteroidia	o__Bacteroidales	f__Prevotellaceae	g__Prevotella	s__Prevotellaceae_bacterium	OTU1562	19	15	26	16	0	50	5	7	0	18	15	32	24	8	16	11	3	7	52	41	365
d__Bacteria	k__norank_d__Bacteria	p__Firmicutes	c__Clostridia	o__Lachnospirales	f__Lachnospiraceae	g__Lachnospiraceae_NK4A136_group	s__uncultured_rumen_bacterium_g__Lachnospiraceae_NK4A136_group	OTU327	68	71	132	53	16	48	27	55	11	37	166	47	20	30	54	27	50	56	100	152	1220
d__Bacteria	k__norank_d__Bacteria	p__Bacteroidota	c__Bacteroidia	o__Bacteroidales	f__Prevotellaceae	g__Prevotella	s__uncultured_rumen_bacterium_g__Prevotella	OTU1705	9	10	0	4	22	1	22	0	20	8	0	7	19	0	0	0	16	0	0	0	138
d__Bacteria	k__norank_d__Bacteria	p__Bacteroidota	c__Bacteroidia	o__Bacteroidales	f__Prevotellaceae	g__Prevotella	s__uncultured_rumen_bacterium_g__Prevotella	OTU1700	10	6	2	4	6	2	3	3	1	5	21	15	7	4	0	5	3	0	4	2	103
d__Bacteria	k__norank_d__Bacteria	p__Bacteroidota	c__Bacteroidia	o__Bacteroidales	f__Rikenellaceae	g__Rikenellaceae_RC9_gut_group	s__uncultured_rumen_bacterium_g__Rikenellaceae_RC9_gut_group	OTU39	0	2	2	0	0	0	0	0	0	3	1	0	0	0	0	1	1	0	2	2	14
d__Bacteria	k__norank_d__Bacteria	p__Bacteroidota	c__Bacteroidia	o__Bacteroidales	f__Prevotellaceae	g__Alloprevotella	s__uncultured_rumen_bacterium_g__Alloprevotella	OTU240	1	0	0	0	0	0	0	0	0	0	0	1	0	0	0	0	2	1	0	0	5
d__Bacteria	k__norank_d__Bacteria	p__Firmicutes	c__Clostridia	o__Clostridia_vadinBB60_group	f__norank_o__Clostridia_vadinBB60_group	g__norank_f__norank_o__Clostridia_vadinBB60_group	s__uncultured_rumen_bacterium_g__norank_f__norank_o__Clostridia_vadinBB60_group	OTU1507	0	0	0	0	0	0	0	0	0	0	1	0	0	0	0	0	0	0	0	2	3
d__Bacteria	k__norank_d__Bacteria	p__Firmicutes	c__Negativicutes	o__Acidaminococcales	f__Acidaminococcaceae	g__Succiniclasticum	s__uncultured_rumen_bacterium_g__Succiniclasticum	OTU190	11	4	0	5	4	1	0	0	9	4	0	4	0	7	0	0	7	1	0	0	57
d__Bacteria	k__norank_d__Bacteria	p__Proteobacteria	c__Alphaproteobacteria	o__Rickettsiales	f__Mitochondria	g__norank_f__Mitochondria	s__uncultured_rumen_bacterium_g__norank_f__Mitochondria	OTU414	0	0	1	0	2	2	6	0	6	8	0	0	1	0	0	0	0	0	0	0	26
d__Bacteria	k__norank_d__Bacteria	p__Firmicutes	c__Bacilli	o__Erysipelotrichales	f__Erysipelotrichaceae	g__norank_f__Erysipelotrichaceae	s__uncultured_rumen_bacterium_g__norank_f__Erysipelotrichaceae	OTU1504	2	3	5	5	2	2	11	4	4	5	6	1	7	7	2	4	4	6	0	1	81
d__Bacteria	k__norank_d__Bacteria	p__Firmicutes	c__Clostridia	o__Oscillospirales	f__Ruminococcaceae	g__norank_f__Ruminococcaceae	s__uncultured_rumen_bacterium_g__norank_f__Ruminococcaceae	OTU1724	0	0	0	0	4	0	0	0	3	0	0	0	0	0	0	0	0	0	0	0	7
d__Bacteria	k__norank_d__Bacteria	p__Firmicutes	c__Clostridia	o__Oscillospirales	f__Oscillospiraceae	g__norank_f__Oscillospiraceae	s__uncultured_rumen_bacterium_g__norank_f__Oscillospiraceae	OTU247	1	8	2	1	6	9	11	9	7	9	2	2	4	3	1	8	4	1	3	1	92
d__Bacteria	k__norank_d__Bacteria	p__Firmicutes	c__Clostridia	o__Lachnospirales	f__Lachnospiraceae	g__Eubacterium_xylanophilum_group	s__uncultured_rumen_bacterium_g__Eubacterium_xylanophilum_group	OTU606	6	3	15	0	3	0	0	3	0	3	14	1	0	15	12	2	1	1	23	8	110
d__Bacteria	k__norank_d__Bacteria	p__Fibrobacterota	c__Fibrobacteria	o__Fibrobacterales	f__Fibrobacteraceae	g__Fibrobacter	s__uncultured_bacterium_g__Fibrobacter	OTU265	0	0	2	0	0	0	0	2	0	0	1	0	0	0	0	1	0	0	0	8	14
d__Bacteria	k__norank_d__Bacteria	p__Firmicutes	c__Clostridia	o__Christensenellales	f__Christensenellaceae	g__Christensenellaceae_R-7_group	s__uncultured_rumen_bacterium_g__Christensenellaceae_R-7_group	OTU621	3	9	3	9	1	1	3	6	6	6	13	1	4	4	0	0	6	2	1	9	87
d__Bacteria	k__norank_d__Bacteria	p__Firmicutes	c__Clostridia	o__Lachnospirales	f__Lachnospiraceae	g__Roseburia	s__unclassified_g__Roseburia	OTU18	1	0	0	0	1	0	1	0	1	2	0	0	0	1	0	0	0	0	0	0	7
d__Bacteria	k__norank_d__Bacteria	p__Bacteroidota	c__Bacteroidia	o__Bacteroidales	f__F082	g__norank_f__F082	s__uncultured_rumen_bacterium_g__norank_f__F082	OTU1230	0	1	0	3	7	0	5	1	0	1	0	3	1	1	0	2	3	0	0	0	28
d__Bacteria	k__norank_d__Bacteria	p__Fibrobacterota	c__Fibrobacteria	o__Fibrobacterales	f__Fibrobacteraceae	g__Fibrobacter	s__uncultured_rumen_bacterium_g__Fibrobacter	OTU1744	1	1	0	5	7	10	5	1	3	1	0	6	0	11	0	1	1	1	1	0	55
d__Bacteria	k__norank_d__Bacteria	p__Actinobacteriota	c__Coriobacteriia	o__Coriobacteriales	f__unclassified_o__Coriobacteriales	g__unclassified_o__Coriobacteriales	s__unclassified_o__Coriobacteriales	OTU346	0	0	0	0	2	0	0	0	0	0	0	0	2	0	0	0	0	0	0	1	5
d__Bacteria	k__norank_d__Bacteria	p__Verrucomicrobiota	c__Kiritimatiellae	o__WCHB1-41	f__norank_o__WCHB1-41	g__norank_f__norank_o__WCHB1-41	s__uncultured_rumen_bacterium_g__norank_f__norank	OTU282	1	2	2	0	5	3	4	1	4	1	0	0	4	2	0	6	6	0	2	1	44
d__Bacteria	k__norank_d__Bacteria	p__Bacteroidota	c__Bacteroidia	o__Bacteroidales	f__Prevotellaceae	g__Prevotella	s__uncultured_rumen_bacterium_g__Prevotella	OTU1068	108	107	33	79	32	104	64	64	42	92	25	82	176	31	132	15	37	73	37	108	1441
d__Bacteria	k__norank_d__Bacteria	p__Bacteroidota	c__Bacteroidia	o__Bacteroidales	f__F082	g__norank_f__F082	s__unclassified_g__norank_f__F082	OTU1925	0	8	0	2	0	0	0	2	0	3	1	1	0	0	0	1	0	0	0	2	20
d__Bacteria	k__norank_d__Bacteria	p__Bacteroidota	c__Bacteroidia	o__Bacteroidales	f__Prevotellaceae	g__Prevotella	s__Prevotella_sp._BP1-145	OTU16	28	18	27	28	11	34	6	21	5	23	13	22	8	8	12	15	47	6	11	23	366
d__Bacteria	k__norank_d__Bacteria	p__Bacteroidota	c__Bacteroidia	o__Bacteroidales	f__norank_o__Bacteroidales	g__norank_f__norank_o__Bacteroidales	s__uncultured_rumen_bacterium_g__norank_f__norank_o__Bacteroidales	OTU997	64	51	17	28	18	25	25	33	40	18	15	26	33	9	35	5	13	11	30	10	506
d__Bacteria	k__norank_d__Bacteria	p__Firmicutes	c__Clostridia	o__Lachnospirales	f__Lachnospiraceae	g__Coprococcus	s__unclassified_g__Coprococcus	OTU250	1	2	4	4	1	2	14	1	4	5	5	1	6	5	2	4	4	1	6	0	72
d__Bacteria	k__norank_d__Bacteria	p__Firmicutes	c__Negativicutes	o__Acidaminococcales	f__Acidaminococcaceae	g__Succiniclasticum	s__uncultured_rumen_bacterium_g__Succiniclasticum	OTU404	35	1	0	0	0	0	0	0	11	0	0	0	0	0	0	0	0	0	0	0	47
d__Bacteria	k__norank_d__Bacteria	p__Firmicutes	c__Bacilli	o__Erysipelotrichales	f__Erysipelatoclostridiaceae	g__Erysipelotrichaceae_UCG-002	s__Erysipelotrichaceae_bacterium_SG0102	OTU498	10	34	98	8	0	6	1	299	4	24	172	44	4	36	212	188	1	32	79	122	1374
d__Bacteria	k__norank_d__Bacteria	p__Firmicutes	c__Clostridia	o__Clostridia_UCG-014	f__norank_o__Clostridia_UCG-014	g__norank_f__norank_o__Clostridia_UCG-014	s__uncultured_rumen_bacterium_g__norank_f__norank_o__Clostridia_UCG-014	OTU1556	16	29	34	17	9	9	25	48	25	20	35	22	63	13	6	21	13	25	29	21	480
d__Bacteria	k__norank_d__Bacteria	p__Firmicutes	c__Clostridia	o__Lachnospirales	f__Lachnospiraceae	g__Acetitomaculum	s__unclassified_g__Acetitomaculum	OTU231	0	0	0	0	1	0	1	0	0	1	0	0	0	0	0	2	0	0	0	2	7
d__Bacteria	k__norank_d__Bacteria	p__Firmicutes	c__Clostridia	o__Christensenellales	f__Christensenellaceae	g__Christensenellaceae_R-7_group	s__unclassified_g__Christensenellaceae_R-7_group	OTU1182	5	24	28	18	22	14	37	22	26	57	32	6	34	30	25	29	33	33	8	25	508
d__Bacteria	k__norank_d__Bacteria	p__Firmicutes	c__Bacilli	o__RF39	f__norank_o__RF39	g__norank_f__norank_o__RF39	s__unidentified_rumen_bacterium_RF39	OTU157	11	15	16	7	9	3	8	10	14	25	42	8	1	13	1	14	28	2	6	3	236
d__Bacteria	k__norank_d__Bacteria	p__Firmicutes	c__Clostridia	o__Peptostreptococcales-Tissierellales	f__Anaerovoracaceae	g__unclassified_f__Anaerovoracaceae	s__unclassified_f__Anaerovoracaceae	OTU1450	0	2	0	0	0	0	0	0	0	0	0	0	0	0	0	0	1	0	0	0	3
d__Bacteria	k__norank_d__Bacteria	p__Desulfobacterota	c__Desulfovibrionia	o__Desulfovibrionales	f__Desulfovibrionaceae	g__Mailhella	s__uncultured_rumen_bacterium_g__Mailhella	OTU403	0	0	0	0	0	0	0	0	2	2	0	0	0	1	0	0	0	0	0	0	5
d__Bacteria	k__norank_d__Bacteria	p__Firmicutes	c__Clostridia	o__Oscillospirales	f__Oscillospiraceae	g__NK4A214_group	s__uncultured_rumen_bacterium_g__NK4A214_group	OTU1524	52	205	94	160	90	121	284	76	94	254	231	95	154	82	149	75	103	120	63	102	2604
d__Bacteria	k__norank_d__Bacteria	p__Firmicutes	c__Clostridia	o__Oscillospirales	f__UCG-010	g__norank_f__UCG-010	s__uncultured_rumen_bacterium_g__norank_f__UCG-010	OTU699	3	2	0	0	17	1	5	0	11	24	9	0	0	18	0	0	5	0	0	0	95
d__Bacteria	k__norank_d__Bacteria	p__Bacteroidota	c__Bacteroidia	o__Bacteroidales	f__Prevotellaceae	g__Prevotella	s__uncultured_rumen_bacterium_g__Prevotella	OTU279	6	36	4	62	2	99	6	27	3	27	11	26	23	1	0	12	5	13	13	12	388
d__Bacteria	k__norank_d__Bacteria	p__Bacteroidota	c__Bacteroidia	o__Bacteroidales	f__Prevotellaceae	g__Prevotellaceae_UCG-003	s__uncultured_rumen_bacterium_g__Prevotellaceae_UCG-003	OTU323	3	4	2	2	3	10	2	3	0	4	6	14	5	3	0	7	6	2	1	0	77
d__Bacteria	k__norank_d__Bacteria	p__Bacteroidota	c__Bacteroidia	o__Bacteroidales	f__Prevotellaceae	g__Prevotella	s__uncultured_rumen_bacterium_g__Prevotella	OTU277	2	1	0	2	2	4	0	3	2	2	0	2	4	1	0	0	1	1	0	3	30
d__Bacteria	k__norank_d__Bacteria	p__Actinobacteriota	c__Actinobacteria	o__Corynebacteriales	f__Corynebacteriaceae	g__Corynebacterium	s__unclassified_g__Corynebacterium	OTU1445	0	1	0	0	0	1	0	0	0	3	2	0	0	0	1	0	0	0	1	0	9
d__Bacteria	k__norank_d__Bacteria	p__Firmicutes	c__Clostridia	o__Oscillospirales	f__Ruminococcaceae	g__norank_f__Ruminococcaceae	s__uncultured_bacterium_g__norank_f__Ruminococcaceae	OTU1299	0	0	0	0	0	0	0	0	0	0	0	1	0	0	0	0	3	0	0	0	4
d__Bacteria	k__norank_d__Bacteria	p__Spirochaetota	c__Spirochaetia	o__Spirochaetales	f__Spirochaetaceae	g__Treponema	s__unclassified_g__Treponema	OTU1949	5	3	0	3	1	7	0	1	5	5	3	3	3	5	0	0	2	7	3	2	58
d__Bacteria	k__norank_d__Bacteria	p__Spirochaetota	c__Spirochaetia	o__Spirochaetales	f__Spirochaetaceae	g__Treponema	s__unclassified_g__Treponema	OTU141	0	0	0	0	0	0	0	0	1	2	0	0	0	0	0	0	0	0	0	1	4
d__Bacteria	k__norank_d__Bacteria	p__Patescibacteria	c__Saccharimonadia	o__Saccharimonadales	f__Saccharimonadaceae	g__Candidatus_Saccharimonas	s__uncultured_rumen_bacterium_g__Candidatus_Saccharimonas	OTU1191	1	6	12	8	3	9	10	7	10	16	7	3	10	12	4	8	8	10	5	6	155
d__Bacteria	k__norank_d__Bacteria	p__Firmicutes	c__Clostridia	o__Peptostreptococcales-Tissierellales	f__Anaerovoracaceae	g__Eubacterium_nodatum_group	s__unclassified_g__Eubacterium_nodatum_group	OTU870	1	2	2	1	0	0	2	0	0	0	0	0	1	0	0	1	1	0	0	2	13
d__Bacteria	k__norank_d__Bacteria	p__Firmicutes	c__Clostridia	o__Clostridia_UCG-014	f__norank_o__Clostridia_UCG-014	g__norank_f__norank_o__Clostridia_UCG-014	s__uncultured_rumen_bacterium_g__norank_f__norank_o__Clostridia_UCG-014	OTU902	14	8	8	8	2	11	11	9	8	14	12	8	1	8	0	13	14	6	6	5	166
d__Bacteria	k__norank_d__Bacteria	p__Bacteroidota	c__Bacteroidia	o__Bacteroidales	f__Muribaculaceae	g__norank_f__Muribaculaceae	s__uncultured_bacterium_g__norank_f__Muribaculaceae	OTU1688	1	3	6	2	2	1	0	3	2	3	0	0	1	3	0	2	5	0	1	0	35
d__Bacteria	k__norank_d__Bacteria	p__Firmicutes	c__Clostridia	o__Oscillospirales	f__Ruminococcaceae	g__norank_f__Ruminococcaceae	s__uncultured_rumen_bacterium_g__norank_f__Ruminococcaceae	OTU75	0	1	2	0	0	0	0	1	0	3	0	0	0	0	1	0	0	1	0	0	9
d__Bacteria	k__norank_d__Bacteria	p__Bacteroidota	c__Bacteroidia	o__Bacteroidales	f__Rikenellaceae	g__Rikenellaceae_RC9_gut_group	s__unclassified_g__Rikenellaceae_RC9_gut_group	OTU1821	1	7	0	0	0	2	0	0	1	0	2	0	0	3	0	0	1	0	0	0	17
d__Bacteria	k__norank_d__Bacteria	p__Bacteroidota	c__Bacteroidia	o__Bacteroidales	f__Prevotellaceae	g__Prevotella	s__uncultured_rumen_bacterium_g__Prevotella	OTU471	10	1	1	3	1	16	0	8	1	1	0	7	3	2	0	1	2	13	2	3	75
d__Bacteria	k__norank_d__Bacteria	p__Bacteroidota	c__Bacteroidia	o__Bacteroidales	f__Prevotellaceae	g__Prevotella	s__unclassified_g__Prevotella	OTU708	5	1	5	1	5	1	5	1	5	1	7	0	3	1	0	2	8	3	2	6	62
d__Bacteria	k__norank_d__Bacteria	p__Firmicutes	c__Bacilli	o__Erysipelotrichales	f__Erysipelotrichaceae	g__Solobacterium	s__uncultured_bacterium_g__Solobacterium	OTU501	0	0	0	0	0	0	0	5	0	0	0	0	0	0	4	1	0	0	0	1	11
d__Bacteria	k__norank_d__Bacteria	p__Firmicutes	c__Clostridia	o__Lachnospirales	f__Lachnospiraceae	g__unclassified_f__Lachnospiraceae	s__unclassified_f__Lachnospiraceae	OTU961	11	19	21	4	4	0	4	7	5	4	47	10	4	3	33	15	17	4	55	48	315
d__Bacteria	k__norank_d__Bacteria	p__Bacteroidota	c__Bacteroidia	o__Bacteroidales	f__F082	g__norank_f__F082	s__uncultured_rumen_bacterium_g__norank_f__F082	OTU1691	5	10	14	16	8	10	31	0	11	10	0	0	4	6	0	0	19	0	17	0	161
d__Bacteria	k__norank_d__Bacteria	p__Bacteroidota	c__Bacteroidia	o__Bacteroidales	f__Prevotellaceae	g__Prevotellaceae_UCG-001	s__uncultured_Prevotellaceae_bacterium_g__Prevotellaceae_UCG-001	OTU1252	2	4	2	2	0	1	3	0	1	7	1	2	0	3	0	2	8	0	1	1	40
d__Bacteria	k__norank_d__Bacteria	p__Firmicutes	c__Clostridia	o__Peptostreptococcales-Tissierellales	f__Anaerovoracaceae	g__Family_XIII_UCG-001	s__uncultured_rumen_bacterium_g__Family_XIII_UCG-001	OTU1927	0	0	0	0	2	0	1	0	1	0	0	0	0	1	0	0	1	0	0	0	6
d__Bacteria	k__norank_d__Bacteria	p__Bacteroidota	c__Bacteroidia	o__Bacteroidales	f__Prevotellaceae	g__Prevotellaceae_UCG-001	s__unclassified_g__Prevotellaceae_UCG-001	OTU519	2	2	3	2	1	13	1	7	4	1	5	2	8	0	7	11	1	7	0	10	87
d__Bacteria	k__norank_d__Bacteria	p__Bacteroidota	c__Bacteroidia	o__Bacteroidales	f__F082	g__norank_f__F082	s__uncultured_rumen_bacterium_g__norank_f__F082	OTU678	1	1	1	0	0	0	0	0	0	0	0	2	0	0	0	0	1	2	0	0	8
d__Bacteria	k__norank_d__Bacteria	p__Bacteroidota	c__Bacteroidia	o__Bacteroidales	f__Prevotellaceae	g__Prevotellaceae_UCG-003	s__uncultured_rumen_bacterium_g__Prevotellaceae_UCG-003	OTU1108	0	0	1	0	2	0	0	0	2	6	1	2	0	2	0	0	0	0	0	0	16
d__Bacteria	k__norank_d__Bacteria	p__Firmicutes	c__Clostridia	o__Oscillospirales	f__Ruminococcaceae	g__Subdoligranulum	s__uncultured_bacterium_g__Subdoligranulum	OTU473	0	0	0	0	0	0	0	0	0	2	0	0	0	0	0	0	0	0	0	0	2
d__Bacteria	k__norank_d__Bacteria	p__Firmicutes	c__unclassified_p__Firmicutes	o__unclassified_p__Firmicutes	f__unclassified_p__Firmicutes	g__unclassified_p__Firmicutes	s__unclassified_p__Firmicutes	OTU979	0	1	0	2	1	1	0	0	0	0	10	1	1	0	0	1	0	0	0	0	18
d__Bacteria	k__norank_d__Bacteria	p__Firmicutes	c__Clostridia	o__Clostridia_vadinBB60_group	f__norank_o__Clostridia_vadinBB60_group	g__norank_f__norank_o__Clostridia_vadinBB60_group	s__unclassified_g__norank_f__norank_o__Clostridia_vadinBB60_group	OTU1522	1	1	0	1	0	1	0	0	0	2	0	2	2	0	4	2	3	2	0	4	25
d__Bacteria	k__norank_d__Bacteria	p__Firmicutes	c__Clostridia	o__Lachnospirales	f__Lachnospiraceae	g__Lachnospiraceae_NK3A20_group	s__Lachnospiraceae_bacterium_NK4A144	OTU244	5	2	4	3	3	3	4	2	10	3	4	4	11	6	2	3	10	7	11	2	99
d__Bacteria	k__norank_d__Bacteria	p__Firmicutes	c__Clostridia	o__Lachnospirales	f__Defluviitaleaceae	g__Defluviitaleaceae_UCG-011	s__unclassified_g__Defluviitaleaceae_UCG-011	OTU1473	0	11	1	3	0	1	2	7	0	3	18	1	2	0	3	6	0	3	7	11	79
d__Bacteria	k__norank_d__Bacteria	p__Firmicutes	c__Bacilli	o__Bacillales	f__Bacillaceae	g__Bacillus	s__Bacillus_aryabhattai_g__Bacillus	OTU1256	0	1	0	0	0	0	0	0	1	1	0	0	0	0	0	0	2	0	0	1	6
d__Bacteria	k__norank_d__Bacteria	p__Spirochaetota	c__Spirochaetia	o__Spirochaetales	f__Spirochaetaceae	g__Treponema	s__unclassified_g__Treponema	OTU601	0	0	0	0	4	0	0	0	0	0	0	0	0	0	0	0	0	0	1	1	6
d__Bacteria	k__norank_d__Bacteria	p__unclassified_k__norank_d__Bacteria	c__unclassified_k__norank_d__Bacteria	o__unclassified_k__norank_d__Bacteria	f__unclassified_k__norank_d__Bacteria	g__unclassified_k__norank_d__Bacteria	s__unclassified_k__norank_d__Bacteria	OTU1471	0	2	0	0	0	0	0	2	0	0	0	0	0	0	0	0	0	0	0	0	4
d__Bacteria	k__norank_d__Bacteria	p__Firmicutes	c__Clostridia	o__Lachnospirales	f__Lachnospiraceae	g__unclassified_f__Lachnospiraceae	s__unclassified_f__Lachnospiraceae	OTU197	0	0	0	1	0	0	0	0	0	0	1	0	1	0	1	0	0	1	1	0	6
d__Bacteria	k__norank_d__Bacteria	p__Firmicutes	c__Clostridia	o__Clostridia_UCG-014	f__norank_o__Clostridia_UCG-014	g__norank_f__norank_o__Clostridia_UCG-014	s__uncultured_bacterium_g__norank_f__norank_o__Clostridia_UCG-014	OTU1943	1	0	1	0	0	0	1	0	5	0	0	0	0	2	0	0	4	0	1	0	15
d__Bacteria	k__norank_d__Bacteria	p__Firmicutes	c__Clostridia	o__Lachnospirales	f__Lachnospiraceae	g__Eubacterium_ruminantium_group	s__bacterium_YSB2008	OTU675	8	13	13	14	9	12	24	12	11	2	9	9	18	15	9	20	30	19	10	13	270
d__Bacteria	k__norank_d__Bacteria	p__Firmicutes	c__Clostridia	o__Christensenellales	f__Christensenellaceae	g__Christensenellaceae_R-7_group	s__unclassified_g__Christensenellaceae_R-7_group	OTU1854	0	0	1	0	2	0	4	0	3	1	0	1	2	0	0	0	0	0	0	1	15
d__Bacteria	k__norank_d__Bacteria	p__Firmicutes	c__Clostridia	o__Lachnospirales	f__Lachnospiraceae	g__Lachnospiraceae_NK3A20_group	s__uncultured_Clostridium_sp._g__Lachnospiraceae_NK3A20_group	OTU898	5	1	4	4	3	6	9	0	4	3	5	1	4	23	0	0	4	1	3	4	84
d__Bacteria	k__norank_d__Bacteria	p__Firmicutes	c__Clostridia	o__Lachnospirales	f__Lachnospiraceae	g__Shuttleworthia	s__uncultured_rumen_bacterium_2C28d-12	OTU550	15	27	88	3	2	1	1	12	1	3	392	9	5	4	55	16	0	7	240	105	986
d__Bacteria	k__norank_d__Bacteria	p__Firmicutes	c__Bacilli	o__RF39	f__norank_o__RF39	g__norank_f__norank_o__RF39	s__unclassified_g__norank_f__norank_o__RF39	OTU1177	4	0	2	3	0	1	1	2	3	2	9	1	5	1	9	4	7	4	0	1	59
d__Bacteria	k__norank_d__Bacteria	p__Firmicutes	c__Clostridia	o__Oscillospirales	f__Ruminococcaceae	g__Ruminococcus	s__Ruminococcus_sp._g__Ruminococcus	OTU415	64	94	139	142	228	153	535	15	184	222	50	17	171	490	41	41	443	139	45	25	3238
d__Bacteria	k__norank_d__Bacteria	p__Firmicutes	c__Clostridia	o__norank_c__Clostridia	f__Hungateiclostridiaceae	g__Saccharofermentans	s__uncultured_bacterium_g__Saccharofermentans	OTU1794	1	0	3	0	4	8	1	0	4	13	2	2	1	2	0	0	7	0	0	0	48
d__Bacteria	k__norank_d__Bacteria	p__Cyanobacteria	c__Cyanobacteriia	o__Chloroplast	f__norank_o__Chloroplast	g__norank_f__norank_o__Chloroplast	s__unclassified_g__norank_f__norank_o__Chloroplast	OTU607	5	23	16	24	5	11	36	6	13	12	8	10	11	32	12	15	19	11	17	14	300
d__Bacteria	k__norank_d__Bacteria	p__Bacteroidota	c__Bacteroidia	o__Bacteroidales	f__Prevotellaceae	g__Prevotella	s__uncultured_bacterium_g__Prevotella	OTU605	0	0	138	4	0	2	0	305	1	0	0	49	1	0	69	84	0	8	7	174	842
d__Bacteria	k__norank_d__Bacteria	p__Verrucomicrobiota	c__Kiritimatiellae	o__WCHB1-41	f__norank_o__WCHB1-41	g__norank_f__norank_o__WCHB1-41	s__uncultured_rumen_bacterium_g__norank_f__norank	OTU1212	0	0	0	0	0	0	0	0	0	1	0	0	0	0	0	1	0	0	0	0	2
d__Bacteria	k__norank_d__Bacteria	p__Firmicutes	c__Clostridia	o__Clostridia_UCG-014	f__norank_o__Clostridia_UCG-014	g__norank_f__norank_o__Clostridia_UCG-014	s__unclassified_g__norank_f__norank_o__Clostridia_UCG-014	OTU581	41	31	39	24	7	12	14	54	8	14	72	14	67	13	28	16	30	41	24	30	579
d__Bacteria	k__norank_d__Bacteria	p__Bacteroidota	c__Bacteroidia	o__Bacteroidales	f__Prevotellaceae	g__Prevotella	s__unclassified_g__Prevotella	OTU1642	0	0	0	1	0	1	0	0	0	0	0	1	0	0	0	0	0	0	1	0	4
d__Bacteria	k__norank_d__Bacteria	p__Bacteroidota	c__Bacteroidia	o__Bacteroidales	f__Prevotellaceae	g__Prevotella	s__Prevotella_brevis	OTU1265	3	0	1	0	1	2	1	1	0	0	1	0	0	0	0	0	1	0	0	0	11
d__Bacteria	k__norank_d__Bacteria	p__Firmicutes	c__Clostridia	o__Oscillospirales	f__Ruminococcaceae	g__norank_f__Ruminococcaceae	s__unclassified_g__norank_f__Ruminococcaceae	OTU243	0	1	0	0	0	0	0	0	0	0	1	1	1	0	0	0	1	2	0	0	7
d__Bacteria	k__norank_d__Bacteria	p__Firmicutes	c__Clostridia	o__Lachnospirales	f__Lachnospiraceae	g__Lachnobacterium	s__Lachnobacterium_bovis	OTU1772	104	141	150	108	40	68	47	250	68	110	307	132	84	72	226	56	294	92	123	62	2534
d__Bacteria	k__norank_d__Bacteria	p__Firmicutes	c__Clostridia	o__Peptostreptococcales-Tissierellales	f__Anaerovoracaceae	g__Eubacterium_nodatum_group	s__uncultured_bacterium_g__Eubacterium_nodatum_group	OTU696	0	2	0	0	0	0	0	0	1	0	0	0	1	0	1	0	0	1	0	0	6
d__Bacteria	k__norank_d__Bacteria	p__Firmicutes	c__Negativicutes	o__Veillonellales-Selenomonadales	f__Selenomonadaceae	g__norank_f__Selenomonadaceae	s__uncultured_bacterium_g__norank_f__Selenomonadaceae	OTU1209	34	17	19	9	0	8	0	176	1	9	7	6	17	66	28	21	15	5	14	24	476
d__Bacteria	k__norank_d__Bacteria	p__Firmicutes	c__Clostridia	o__Oscillospirales	f__Eubacterium_coprostanoligenes_group	g__norank_f__Eubacterium_coprostanoligenes_group	s__gut_metagenome_g__norank_f__Eubacterium_coprostanoligenes_group	OTU1263	0	4	0	1	0	0	0	1	0	0	1	0	1	0	2	1	3	1	0	4	19
d__Bacteria	k__norank_d__Bacteria	p__Firmicutes	c__Clostridia	o__Peptostreptococcales-Tissierellales	f__Anaerovoracaceae	g__Anaerovorax	s__uncultured_rumen_bacterium_g__Anaerovorax	OTU262	0	0	0	2	0	2	0	1	0	1	0	0	1	0	1	1	0	1	0	0	10
d__Bacteria	k__norank_d__Bacteria	p__Bacteroidota	c__Bacteroidia	o__Bacteroidales	f__Prevotellaceae	g__Prevotella	s__uncultured_rumen_bacterium_g__Prevotella	OTU1830	31	22	21	15	24	32	30	8	18	36	9	31	23	16	11	5	49	30	7	34	452
d__Bacteria	k__norank_d__Bacteria	p__Bacteroidota	c__Bacteroidia	o__Bacteroidales	f__Prevotellaceae	g__Prevotella	s__uncultured_rumen_bacterium_g__Prevotella	OTU1831	0	0	2	1	0	12	0	4	0	0	2	4	2	0	1	14	1	17	1	8	69
d__Bacteria	k__norank_d__Bacteria	p__Bacteroidota	c__Bacteroidia	o__Bacteroidales	f__Prevotellaceae	g__Prevotella	s__uncultured_rumen_bacterium_g__Prevotella	OTU1832	0	7	0	2	1	2	0	1	0	0	0	1	2	2	0	3	0	1	0	3	25
d__Bacteria	k__norank_d__Bacteria	p__Firmicutes	c__Bacilli	o__RF39	f__norank_o__RF39	g__norank_f__norank_o__RF39	s__unclassified_g__norank_f__norank_o__RF39	OTU834	0	0	0	1	0	0	1	0	1	0	2	0	0	0	0	0	0	0	0	0	5
d__Bacteria	k__norank_d__Bacteria	p__Bacteroidota	c__Bacteroidia	o__Bacteroidales	f__Muribaculaceae	g__norank_f__Muribaculaceae	s__uncultured_rumen_bacterium_g__norank_f__Muribaculaceae	OTU1325	27	76	65	63	57	34	40	30	17	54	25	26	50	89	227	117	50	9	46	89	1191
d__Bacteria	k__norank_d__Bacteria	p__Proteobacteria	c__Alphaproteobacteria	o__Rhodospirillales	f__norank_o__Rhodospirillales	g__norank_f__norank_o__Rhodospirillales	s__unclassified_g__norank_f__norank_o__Rhodospirillales	OTU877	0	3	1	0	0	0	1	1	0	2	0	0	0	0	1	0	3	0	0	0	12
d__Bacteria	k__norank_d__Bacteria	p__Spirochaetota	c__Spirochaetia	o__Spirochaetales	f__Spirochaetaceae	g__Treponema	s__Treponema_ruminis	OTU1901	4	0	0	2	0	1	1	1	2	2	1	0	0	0	0	0	0	0	1	0	15
d__Bacteria	k__norank_d__Bacteria	p__Firmicutes	c__Clostridia	o__Lachnospirales	f__Lachnospiraceae	g__Lachnospiraceae_XPB1014_group	s__unclassified_g__Lachnospiraceae_XPB1014_group	OTU1732	0	0	0	0	1	0	0	0	0	0	0	0	0	1	0	0	0	0	0	0	2
d__Bacteria	k__norank_d__Bacteria	p__Firmicutes	c__Clostridia	o__Clostridia_UCG-014	f__norank_o__Clostridia_UCG-014	g__norank_f__norank_o__Clostridia_UCG-014	s__unclassified_g__norank_f__norank_o__Clostridia_UCG-014	OTU962	2	13	4	4	1	3	1	20	1	0	50	6	5	3	31	8	3	3	3	12	173
d__Bacteria	k__norank_d__Bacteria	p__Firmicutes	c__Clostridia	o__Lachnospirales	f__Lachnospiraceae	g__Lachnospiraceae_UCG-006	s__uncultured_rumen_bacterium_g__Lachnospiraceae_UCG-006	OTU419	0	1	1	1	2	0	1	0	2	0	1	1	0	0	0	0	2	2	0	0	14
d__Bacteria	k__norank_d__Bacteria	p__Fibrobacterota	c__Fibrobacteria	o__Fibrobacterales	f__Fibrobacteraceae	g__Fibrobacter	s__unclassified_g__Fibrobacter	OTU720	29	14	8	15	13	106	10	15	14	24	6	88	13	14	0	1	26	2	12	12	422
d__Bacteria	k__norank_d__Bacteria	p__Bacteroidota	c__Bacteroidia	o__Bacteroidales	f__Prevotellaceae	g__Prevotella	s__uncultured_bacterium_g__Prevotella	OTU1015	0	0	0	0	0	0	0	0	0	0	0	2	0	0	0	0	0	0	0	0	2
d__Bacteria	k__norank_d__Bacteria	p__Bacteroidota	c__Bacteroidia	o__Bacteroidales	f__Rikenellaceae	g__Rikenellaceae_RC9_gut_group	s__uncultured_rumen_bacterium_g__Rikenellaceae_RC9_gut_group	OTU1392	7	23	20	3	13	6	9	12	17	10	32	3	10	7	14	25	7	12	30	28	288
d__Bacteria	k__norank_d__Bacteria	p__Firmicutes	c__Clostridia	o__Peptococcales	f__Peptococcaceae	g__norank_f__Peptococcaceae	s__uncultured_rumen_bacterium_g__norank_f__Peptococcaceae	OTU500	0	0	0	0	0	1	0	0	0	0	0	0	1	1	0	1	1	0	0	1	6
d__Bacteria	k__norank_d__Bacteria	p__Firmicutes	c__Clostridia	o__Lachnospirales	f__Lachnospiraceae	g__Lachnospiraceae_NK3A20_group	s__bacterium_AC3007	OTU1394	0	0	2	1	0	0	1	0	0	0	0	0	2	0	0	0	0	0	3	0	9
d__Bacteria	k__norank_d__Bacteria	p__Bacteroidota	c__Bacteroidia	o__Bacteroidales	f__Rikenellaceae	g__Rikenellaceae_RC9_gut_group	s__uncultured_rumen_bacterium_g__Rikenellaceae_RC9_gut_group	OTU1397	0	1	0	0	0	0	0	0	2	4	0	0	0	0	0	0	0	0	1	0	8
d__Bacteria	k__norank_d__Bacteria	p__Bacteroidota	c__Bacteroidia	o__Bacteroidales	f__Prevotellaceae	g__Prevotellaceae_UCG-001	s__unclassified_g__Prevotellaceae_UCG-001	OTU1162	1	1	0	0	0	0	0	0	0	0	0	0	0	1	0	0	0	0	0	0	3
d__Bacteria	k__norank_d__Bacteria	p__Firmicutes	c__Clostridia	o__norank_c__Clostridia	f__Hungateiclostridiaceae	g__Saccharofermentans	s__unidentified_rumen_bacterium_RFN72	OTU1687	1	4	9	2	5	4	1	2	1	2	5	0	4	2	0	1	7	2	5	2	59
d__Bacteria	k__norank_d__Bacteria	p__Bacteroidota	c__Bacteroidia	o__Bacteroidales	f__Rikenellaceae	g__unclassified_f__Rikenellaceae	s__unclassified_f__Rikenellaceae	OTU690	0	0	0	0	0	0	0	3	0	1	0	0	0	0	0	0	2	0	0	1	7
d__Bacteria	k__norank_d__Bacteria	p__Patescibacteria	c__Saccharimonadia	o__Saccharimonadales	f__Saccharimonadaceae	g__Candidatus_Saccharimonas	s__unclassified_g__Candidatus_Saccharimonas	OTU1680	0	0	0	2	0	0	0	0	0	0	0	1	0	0	0	0	0	0	0	0	3
d__Bacteria	k__norank_d__Bacteria	p__Bacteroidota	c__Bacteroidia	o__Bacteroidales	f__Prevotellaceae	g__Prevotella	s__unclassified_g__Prevotella	OTU1677	39	53	82	44	73	123	33	29	38	111	39	70	42	73	62	84	41	44	79	114	1273
d__Bacteria	k__norank_d__Bacteria	p__Actinobacteriota	c__Actinobacteria	o__Corynebacteriales	f__Nocardiaceae	g__Rhodococcus	s__Rhodococcus_erythropolis	OTU1860	0	1	1	0	0	1	8	1	0	14	6	1	1	1	0	0	11	0	0	0	46
d__Bacteria	k__norank_d__Bacteria	p__Bacteroidota	c__Bacteroidia	o__Bacteroidales	f__Prevotellaceae	g__Prevotella	s__unclassified_g__Prevotella	OTU1673	1	3	0	16	6	2	3	0	1	4	1	14	4	1	0	0	10	0	0	0	66
d__Bacteria	k__norank_d__Bacteria	p__Bacteroidota	c__Bacteroidia	o__Bacteroidales	f__Prevotellaceae	g__Prevotellaceae_UCG-003	s__uncultured_rumen_bacterium_g__Prevotellaceae_UCG-003	OTU535	0	5	8	1	1	8	1	3	0	0	3	3	5	1	1	0	15	1	1	13	70
d__Bacteria	k__norank_d__Bacteria	p__Firmicutes	c__Bacilli	o__RF39	f__norank_o__RF39	g__norank_f__norank_o__RF39	s__uncultured_rumen_bacterium_g__norank_f__norank_o__RF39	OTU131	0	1	1	0	2	2	0	2	1	6	3	2	0	3	0	6	3	1	2	2	37
d__Bacteria	k__norank_d__Bacteria	p__Bacteroidota	c__Bacteroidia	o__Bacteroidales	f__Prevotellaceae	g__Prevotellaceae_UCG-003	s__unclassified_g__Prevotellaceae_UCG-003	OTU134	3	5	0	5	1	5	3	0	0	10	1	4	0	2	0	9	6	2	5	1	62
d__Bacteria	k__norank_d__Bacteria	p__Firmicutes	c__Clostridia	o__Lachnospirales	f__Lachnospiraceae	g__unclassified_f__Lachnospiraceae	s__unclassified_f__Lachnospiraceae	OTU556	1	4	12	0	1	0	0	5	0	0	17	0	0	0	17	1	0	0	5	10	73
d__Bacteria	k__norank_d__Bacteria	p__Firmicutes	c__Bacilli	o__RF39	f__norank_o__RF39	g__norank_f__norank_o__RF39	s__uncultured_bacterium_g__norank_f__norank_o__RF39	OTU885	0	0	0	1	0	0	0	0	0	0	0	1	0	0	0	0	1	0	0	0	3
d__Bacteria	k__norank_d__Bacteria	p__Proteobacteria	c__Alphaproteobacteria	o__Paracaedibacterales	f__Paracaedibacteraceae	g__norank_f__Paracaedibacteraceae	s__uncultured_bacterium_g__norank_f__Paracaedibacteraceae	OTU1971	0	0	0	0	0	0	0	2	1	0	0	0	0	0	0	0	2	0	0	0	5
d__Bacteria	k__norank_d__Bacteria	p__Firmicutes	c__Bacilli	o__Erysipelotrichales	f__Erysipelotrichaceae	g__Erysipelotrichaceae_UCG-007	s__uncultured_bacterium_g__Erysipelotrichaceae_UCG-007	OTU493	0	6	11	0	0	1	0	61	3	0	20	4	0	2	57	24	0	7	8	31	235
d__Bacteria	k__norank_d__Bacteria	p__Firmicutes	c__Clostridia	o__Oscillospirales	f__unclassified_o__Oscillospirales	g__unclassified_o__Oscillospirales	s__unclassified_o__Oscillospirales	OTU1235	0	1	1	3	1	0	0	2	1	5	4	0	0	3	0	5	0	4	0	3	33
d__Bacteria	k__norank_d__Bacteria	p__Firmicutes	c__Bacilli	o__Erysipelotrichales	f__Erysipelatoclostridiaceae	g__UCG-004	s__unclassified_g__UCG-004	OTU1194	0	1	0	0	0	0	1	0	1	1	5	0	1	0	1	0	1	0	1	1	14
d__Bacteria	k__norank_d__Bacteria	p__Firmicutes	c__Clostridia	o__Christensenellales	f__Christensenellaceae	g__Christensenellaceae_R-7_group	s__uncultured_rumen_bacterium_g__Christensenellaceae_R-7_group	OTU384	1	6	2	0	6	1	4	1	10	10	4	0	4	3	2	3	8	1	0	3	69
d__Bacteria	k__norank_d__Bacteria	p__Firmicutes	c__Clostridia	o__Monoglobales	f__Monoglobaceae	g__Monoglobus	s__uncultured_bacterium_g__Monoglobus	OTU598	0	2	0	0	0	0	1	0	0	0	1	0	0	0	2	0	0	1	0	2	9
d__Bacteria	k__norank_d__Bacteria	p__Firmicutes	c__Clostridia	o__Lachnospirales	f__Lachnospiraceae	g__unclassified_f__Lachnospiraceae	s__unclassified_f__Lachnospiraceae	OTU680	0	0	0	0	0	0	0	4	0	0	0	0	0	0	3	0	0	0	0	3	10
d__Bacteria	k__norank_d__Bacteria	p__Bacteroidota	c__Bacteroidia	o__Bacteroidales	f__F082	g__norank_f__F082	s__uncultured_bacterium_g__norank_f__F082	OTU1421	1	1	1	3	0	0	3	0	5	0	0	3	3	2	2	5	3	2	2	1	37
d__Bacteria	k__norank_d__Bacteria	p__Firmicutes	c__Clostridia	o__Lachnospirales	f__Lachnospiraceae	g__Acetitomaculum	s__unclassified_g__Acetitomaculum	OTU844	1	1	1	0	0	0	1	0	0	0	1	0	2	1	0	1	2	1	1	0	13
d__Bacteria	k__norank_d__Bacteria	p__Bacteroidota	c__Bacteroidia	o__Bacteroidales	f__Prevotellaceae	g__Prevotellaceae_UCG-001	s__uncultured_rumen_bacterium_g__Prevotellaceae_UCG-001	OTU589	1	0	0	1	2	5	0	0	1	2	0	2	0	3	0	0	1	0	0	0	18
d__Bacteria	k__norank_d__Bacteria	p__Firmicutes	c__Negativicutes	o__Veillonellales-Selenomonadales	f__Selenomonadaceae	g__Anaerovibrio	s__unclassified_g__Anaerovibrio	OTU1289	1	2	7	4	2	3	4	0	9	4	1	2	7	12	0	0	9	2	3	1	73
d__Bacteria	k__norank_d__Bacteria	p__Firmicutes	c__Clostridia	o__Lachnospirales	f__Lachnospiraceae	g__Butyrivibrio	s__uncultured_rumen_bacterium_g__Butyrivibrio	OTU114	0	1	0	0	2	0	0	1	0	1	0	0	0	0	0	1	0	1	0	0	7
d__Bacteria	k__norank_d__Bacteria	p__Firmicutes	c__Clostridia	o__Lachnospirales	f__Lachnospiraceae	g__Butyrivibrio	s__uncultured_rumen_bacterium_g__Butyrivibrio	OTU118	0	0	0	2	0	0	1	2	1	2	1	0	7	0	1	4	6	0	4	1	32
d__Bacteria	k__norank_d__Bacteria	p__Firmicutes	c__Clostridia	o__Clostridia_UCG-014	f__norank_o__Clostridia_UCG-014	g__norank_f__norank_o__Clostridia_UCG-014	s__unclassified_g__norank_f__norank_o__Clostridia_UCG-014	OTU1553	0	0	1	0	0	0	0	1	0	0	0	0	0	0	1	0	0	0	0	0	3
d__Bacteria	k__norank_d__Bacteria	p__Firmicutes	c__Bacilli	o__Lactobacillales	f__Leuconostocaceae	g__Weissella	s__Weissella_jogaejeotgali	OTU1036	7	28	19	8	4	13	3	59	2	0	34	0	134	4	9	3	23	28	22	23	423
d__Bacteria	k__norank_d__Bacteria	p__Firmicutes	c__Clostridia	o__Peptostreptococcales-Tissierellales	f__norank_o__Peptostreptococcales-Tissierellales	g__Parvimonas	s__uncultured_bacterium_g__Parvimonas	OTU1142	0	0	0	0	0	0	0	0	0	0	0	0	0	2	0	0	0	0	0	0	2
d__Bacteria	k__norank_d__Bacteria	p__Firmicutes	c__Clostridia	o__Oscillospirales	f__Ruminococcaceae	g__Ruminococcus	s__unclassified_g__Ruminococcus	OTU81	0	0	0	0	0	0	0	0	0	9	1	0	0	0	0	0	0	0	4	0	14
d__Bacteria	k__norank_d__Bacteria	p__Firmicutes	c__Bacilli	o__RF39	f__norank_o__RF39	g__norank_f__norank_o__RF39	s__unclassified_g__norank_f__norank_o__RF39	OTU406	0	0	0	0	0	0	0	0	3	0	0	0	0	0	0	0	0	0	0	0	3
d__Bacteria	k__norank_d__Bacteria	p__Firmicutes	c__Bacilli	o__RF39	f__norank_o__RF39	g__norank_f__norank_o__RF39	s__unclassified_g__norank_f__norank_o__RF39	OTU408	0	0	0	0	1	0	0	0	0	0	0	0	0	0	0	0	2	0	0	0	3
d__Bacteria	k__norank_d__Bacteria	p__Bacteroidota	c__Bacteroidia	o__Sphingobacteriales	f__Sphingobacteriaceae	g__Sphingobacterium	s__unclassified_g__Sphingobacterium	OTU253	0	0	0	0	0	0	0	0	0	0	0	0	0	0	0	0	0	0	1	0	1
d__Bacteria	k__norank_d__Bacteria	p__Firmicutes	c__Clostridia	o__Clostridia_vadinBB60_group	f__norank_o__Clostridia_vadinBB60_group	g__norank_f__norank_o__Clostridia_vadinBB60_group	s__uncultured_rumen_bacterium_g__norank_f__norank_o__Clostridia_vadinBB60_group	OTU436	0	2	0	0	0	0	0	0	1	1	0	0	0	0	0	0	0	0	0	0	4
d__Bacteria	k__norank_d__Bacteria	p__Patescibacteria	c__Saccharimonadia	o__Saccharimonadales	f__Saccharimonadaceae	g__Candidatus_Saccharimonas	s__uncultured_bacterium_g__Candidatus_Saccharimonas	OTU964	16	7	7	3	4	7	4	6	5	18	7	15	6	11	3	12	16	5	7	6	165
d__Bacteria	k__norank_d__Bacteria	p__Firmicutes	c__Bacilli	o__RF39	f__norank_o__RF39	g__norank_f__norank_o__RF39	s__unclassified_g__norank_f__norank_o__RF39	OTU882	0	4	3	0	0	0	0	1	0	0	5	1	2	0	2	2	0	0	1	0	21
d__Bacteria	k__norank_d__Bacteria	p__Firmicutes	c__Clostridia	o__Peptostreptococcales-Tissierellales	f__Anaerovoracaceae	g__Anaerovorax	s__unclassified_g__Anaerovorax	OTU1780	2	0	0	0	3	1	3	1	2	1	0	0	0	0	0	0	1	0	0	0	14
d__Bacteria	k__norank_d__Bacteria	p__Firmicutes	c__Bacilli	o__Izemoplasmatales	f__norank_o__Izemoplasmatales	g__norank_f__norank_o__Izemoplasmatales	s__unclassified_g__norank_f__norank_o__Izemoplasmatales	OTU842	0	0	2	0	1	0	0	1	0	1	0	0	1	2	0	0	0	0	1	1	10
d__Bacteria	k__norank_d__Bacteria	p__Firmicutes	c__Clostridia	o__Peptostreptococcales-Tissierellales	f__Anaerovoracaceae	g__unclassified_f__Anaerovoracaceae	s__unclassified_f__Anaerovoracaceae	OTU1842	0	1	0	0	0	1	0	1	0	1	0	1	0	1	0	0	0	0	0	1	7
d__Bacteria	k__norank_d__Bacteria	p__Bacteroidota	c__Bacteroidia	o__Bacteroidales	f__Prevotellaceae	g__Prevotella	s__unclassified_g__Prevotella	OTU717	3	0	1	2	0	2	0	2	0	0	0	3	0	1	0	1	0	0	0	1	16
d__Bacteria	k__norank_d__Bacteria	p__Firmicutes	c__Clostridia	o__Lachnospirales	f__Lachnospiraceae	g__Marvinbryantia	s__unclassified_g__Marvinbryantia	OTU317	4	11	13	16	11	7	32	6	31	17	5	4	13	17	1	11	10	7	11	7	234
d__Bacteria	k__norank_d__Bacteria	p__Firmicutes	c__Clostridia	o__Oscillospirales	f__Oscillospiraceae	g__Colidextribacter	s__unclassified_g__Colidextribacter	OTU402	0	0	0	0	0	1	2	0	4	1	0	0	0	0	0	0	5	0	0	0	13
d__Bacteria	k__norank_d__Bacteria	p__Firmicutes	c__Clostridia	o__Lachnospirales	f__Lachnospiraceae	g__Syntrophococcus	s__uncultured_rumen_bacterium_g__Syntrophococcus	OTU632	2	0	1	1	1	0	6	3	1	1	1	1	4	1	4	2	4	3	3	1	40
d__Bacteria	k__norank_d__Bacteria	p__Firmicutes	c__Clostridia	o__Lachnospirales	f__Lachnospiraceae	g__Syntrophococcus	s__unclassified_g__Syntrophococcus	OTU1548	0	3	6	0	6	3	7	3	11	6	1	1	4	3	0	1	5	6	1	0	67
d__Bacteria	k__norank_d__Bacteria	p__Firmicutes	c__Clostridia	o__Christensenellales	f__Christensenellaceae	g__Christensenellaceae_R-7_group	s__unclassified_g__Christensenellaceae_R-7_group	OTU1203	0	0	3	0	1	0	0	2	0	0	1	0	0	0	3	2	0	0	0	1	13
d__Bacteria	k__norank_d__Bacteria	p__Bacteroidota	c__Bacteroidia	o__Bacteroidales	f__Prevotellaceae	g__Prevotellaceae_NK3B31_group	s__bacterium_A72010	OTU1657	0	0	0	1	0	3	0	0	0	5	0	0	0	0	0	0	1	0	1	0	11
d__Bacteria	k__norank_d__Bacteria	p__Firmicutes	c__Clostridia	o__Christensenellales	f__Christensenellaceae	g__Christensenellaceae_R-7_group	s__uncultured_rumen_bacterium_g__Christensenellaceae_R-7_group	OTU1446	40	116	61	92	106	49	89	86	104	121	155	16	88	91	10	36	73	67	44	77	1521
d__Bacteria	k__norank_d__Bacteria	p__Firmicutes	c__Clostridia	o__Oscillospirales	f__Oscillospiraceae	g__unclassified_f__Oscillospiraceae	s__unclassified_f__Oscillospiraceae	OTU357	1	3	2	0	2	0	4	0	1	1	5	1	1	3	9	5	0	6	2	2	48
d__Bacteria	k__norank_d__Bacteria	p__Spirochaetota	c__Spirochaetia	o__Spirochaetales	f__Spirochaetaceae	g__Treponema	s__Treponema_ruminis	OTU1582	3	2	3	5	4	4	3	0	1	5	2	2	1	3	1	1	3	1	3	5	52
d__Bacteria	k__norank_d__Bacteria	p__Bacteroidota	c__Bacteroidia	o__Bacteroidales	f__Prevotellaceae	g__Prevotellaceae_UCG-003	s__unclassified_g__Prevotellaceae_UCG-003	OTU711	13	25	14	20	17	30	9	15	11	26	4	8	24	19	8	0	23	7	2	11	286
d__Bacteria	k__norank_d__Bacteria	p__Actinobacteriota	c__Coriobacteriia	o__Coriobacteriales	f__Eggerthellaceae	g__unclassified_f__Eggerthellaceae	s__unclassified_f__Eggerthellaceae	OTU908	0	0	0	0	0	0	1	0	0	0	1	0	0	1	2	2	2	1	1	2	13
d__Bacteria	k__norank_d__Bacteria	p__Firmicutes	c__Bacilli	o__Erysipelotrichales	f__Erysipelatoclostridiaceae	g__UCG-004	s__uncultured_rumen_bacterium_g__UCG-004	OTU828	0	0	0	1	1	0	0	1	1	0	2	0	0	0	0	0	3	0	0	0	9
d__Bacteria	k__norank_d__Bacteria	p__Spirochaetota	c__Spirochaetia	o__Spirochaetales	f__Spirochaetaceae	g__Treponema	s__unclassified_g__Treponema	OTU1113	2	0	0	0	2	1	0	0	0	1	0	0	0	1	0	0	0	0	2	0	9
d__Bacteria	k__norank_d__Bacteria	p__Bacteroidota	c__Bacteroidia	o__Bacteroidales	f__Rikenellaceae	g__Rikenellaceae_RC9_gut_group	s__unclassified_g__Rikenellaceae_RC9_gut_group	OTU1453	0	2	0	0	0	2	1	0	0	0	0	0	0	0	0	0	0	0	0	0	5
d__Bacteria	k__norank_d__Bacteria	p__Bacteroidota	c__Bacteroidia	o__Bacteroidales	f__Prevotellaceae	g__Prevotella	s__uncultured_rumen_bacterium_g__Prevotella	OTU1737	0	5	0	1	4	6	3	0	0	5	1	5	0	0	0	2	6	0	3	0	41
d__Bacteria	k__norank_d__Bacteria	p__Firmicutes	c__Bacilli	o__Erysipelotrichales	f__Erysipelatoclostridiaceae	g__UCG-004	s__uncultured_bacterium_g__UCG-004	OTU1505	3	1	2	2	2	3	2	0	4	7	3	2	8	0	15	4	5	1	1	4	69
d__Bacteria	k__norank_d__Bacteria	p__Firmicutes	c__Clostridia	o__Oscillospirales	f__UCG-010	g__norank_f__UCG-010	s__uncultured_rumen_bacterium_g__norank_f__UCG-010	OTU1605	0	4	8	14	19	8	9	5	52	14	6	4	6	8	2	25	11	9	2	3	209
d__Bacteria	k__norank_d__Bacteria	p__Bacteroidota	c__Bacteroidia	o__Bacteroidales	f__Muribaculaceae	g__norank_f__Muribaculaceae	s__uncultured_rumen_bacterium_g__norank_f__Muribaculaceae	OTU164	3	30	11	52	45	68	42	17	13	62	5	16	32	118	60	43	62	21	43	26	769
d__Bacteria	k__norank_d__Bacteria	p__Firmicutes	c__Clostridia	o__Oscillospirales	f__Ruminococcaceae	g__Ruminococcus	s__unclassified_g__Ruminococcus	OTU1322	11	27	26	23	18	25	86	26	14	78	57	10	28	9	42	36	108	10	40	48	722
d__Bacteria	k__norank_d__Bacteria	p__Bacteroidota	c__Bacteroidia	o__Bacteroidales	f__Prevotellaceae	g__Prevotella	s__uncultured_rumen_bacterium_g__Prevotella	OTU762	21	10	8	20	17	28	3	16	20	14	2	20	11	4	0	8	17	6	5	6	236
d__Bacteria	k__norank_d__Bacteria	p__Spirochaetota	c__Spirochaetia	o__Spirochaetales	f__Spirochaetaceae	g__Treponema	s__unclassified_g__Treponema	OTU1125	0	0	0	0	1	0	0	0	0	1	0	0	0	1	0	0	0	0	0	0	3
d__Bacteria	k__norank_d__Bacteria	p__Bacteroidota	c__Bacteroidia	o__Bacteroidales	f__Prevotellaceae	g__Prevotella	s__uncultured_rumen_bacterium_g__Prevotella	OTU517	5	3	5	5	4	13	3	3	3	4	3	7	4	0	6	0	1	9	0	0	78
d__Bacteria	k__norank_d__Bacteria	p__Proteobacteria	c__Alphaproteobacteria	o__Paracaedibacterales	f__Paracaedibacteraceae	g__norank_f__Paracaedibacteraceae	s__unclassified_g__norank_f__Paracaedibacteraceae	OTU652	1	1	0	0	0	0	0	0	0	0	0	1	0	0	0	0	0	0	0	0	3
d__Bacteria	k__norank_d__Bacteria	p__Firmicutes	c__Clostridia	o__Lachnospirales	f__Lachnospiraceae	g__unclassified_f__Lachnospiraceae	s__unclassified_f__Lachnospiraceae	OTU1144	2	1	4	0	0	1	1	0	0	1	4	0	0	2	0	2	1	0	4	2	25
d__Bacteria	k__norank_d__Bacteria	p__Firmicutes	c__Negativicutes	o__Veillonellales-Selenomonadales	f__Selenomonadaceae	g__Veillonellaceae_UCG-001	s__unclassified_g__Veillonellaceae_UCG-001	OTU1324	4	1	2	0	0	0	0	0	4	1	1	1	0	3	0	0	1	0	5	0	23
d__Bacteria	k__norank_d__Bacteria	p__Firmicutes	c__Clostridia	o__Peptostreptococcales-Tissierellales	f__Anaerovoracaceae	g__Eubacterium_nodatum_group	s__uncultured_bacterium_g__Eubacterium_nodatum_group	OTU1355	0	0	0	1	1	1	2	2	0	0	0	0	2	0	2	1	2	3	0	1	18
d__Bacteria	k__norank_d__Bacteria	p__Bacteroidota	c__Bacteroidia	o__Bacteroidales	f__Prevotellaceae	g__Prevotella	s__unclassified_g__Prevotella	OTU1876	18	19	6	15	18	18	14	1	3	28	5	11	5	6	1	4	18	0	3	0	193
d__Bacteria	k__norank_d__Bacteria	p__Bacteroidota	c__Bacteroidia	o__Bacteroidales	f__Bacteroidales_RF16_group	g__norank_f__Bacteroidales_RF16_group	s__uncultured_rumen_bacterium_g__norank_f__Bacteroidales_RF16_group	OTU813	0	0	0	0	2	2	3	3	34	1	0	0	11	3	0	2	6	4	1	1	73
d__Bacteria	k__norank_d__Bacteria	p__Firmicutes	c__Clostridia	o__Oscillospirales	f__UCG-010	g__norank_f__UCG-010	s__uncultured_bacterium_g__norank_f__UCG-010	OTU1917	0	0	0	1	0	0	2	2	0	0	1	1	1	0	0	0	2	0	0	0	10
d__Bacteria	k__norank_d__Bacteria	p__Firmicutes	c__Bacilli	o__Erysipelotrichales	f__Erysipelatoclostridiaceae	g__UCG-004	s__unidentified_rumen_bacterium_RFN74	OTU1241	0	1	2	2	0	0	5	0	7	0	2	2	3	0	0	4	1	1	1	0	31
d__Bacteria	k__norank_d__Bacteria	p__Spirochaetota	c__Spirochaetia	o__Spirochaetales	f__Spirochaetaceae	g__Treponema	s__uncultured_rumen_bacterium_g__Treponema	OTU951	0	0	0	0	0	1	0	0	0	3	1	0	1	0	0	0	0	1	1	1	9
d__Bacteria	k__norank_d__Bacteria	p__Firmicutes	c__Clostridia	o__Christensenellales	f__Christensenellaceae	g__Christensenellaceae_R-7_group	s__unclassified_g__Christensenellaceae_R-7_group	OTU749	2	0	1	0	1	2	4	0	4	0	2	1	0	7	0	1	3	0	2	0	30
d__Bacteria	k__norank_d__Bacteria	p__Firmicutes	c__Clostridia	o__Clostridia_UCG-014	f__norank_o__Clostridia_UCG-014	g__norank_f__norank_o__Clostridia_UCG-014	s__uncultured_rumen_bacterium_g__norank_f__norank_o__Clostridia_UCG-014	OTU593	59	47	24	41	19	20	20	55	12	21	63	21	49	31	12	26	35	41	23	31	650
d__Bacteria	k__norank_d__Bacteria	p__Firmicutes	c__Clostridia	o__Lachnospirales	f__Lachnospiraceae	g__unclassified_f__Lachnospiraceae	s__unclassified_f__Lachnospiraceae	OTU1097	0	0	0	0	0	0	0	0	1	0	0	0	1	0	0	1	0	1	2	0	6
d__Bacteria	k__norank_d__Bacteria	p__Firmicutes	c__Clostridia	o__Lachnospirales	f__Lachnospiraceae	g__unclassified_f__Lachnospiraceae	s__unclassified_f__Lachnospiraceae	OTU1094	1	1	0	1	1	1	1	0	2	0	2	0	1	5	0	3	5	0	1	1	26
d__Bacteria	k__norank_d__Bacteria	p__Proteobacteria	c__Gammaproteobacteria	o__Aeromonadales	f__Succinivibrionaceae	g__unclassified_f__Succinivibrionaceae	s__unclassified_f__Succinivibrionaceae	OTU1083	0	0	0	0	3	0	0	0	1	1	0	0	2	3	0	0	1	0	0	0	11
d__Bacteria	k__norank_d__Bacteria	p__Firmicutes	c__Clostridia	o__Oscillospirales	f__UCG-010	g__norank_f__UCG-010	s__unclassified_g__norank_f__UCG-010	OTU57	1	1	0	0	6	2	0	0	4	6	3	0	0	6	0	0	0	1	0	0	30
d__Bacteria	k__norank_d__Bacteria	p__Firmicutes	c__Bacilli	o__RF39	f__norank_o__RF39	g__norank_f__norank_o__RF39	s__uncultured_bacterium_g__norank_f__norank_o__RF39	OTU150	0	10	2	1	2	0	1	1	3	6	1	0	3	4	4	6	1	2	2	4	53
d__Bacteria	k__norank_d__Bacteria	p__Firmicutes	c__Clostridia	o__Peptostreptococcales-Tissierellales	f__Anaerovoracaceae	g__Eubacterium_nodatum_group	s__uncultured_rumen_bacterium_g__Eubacterium_nodatum_group	OTU160	0	0	0	3	0	1	0	1	1	1	0	3	1	0	1	0	0	0	1	0	13
d__Bacteria	k__norank_d__Bacteria	p__Firmicutes	c__Clostridia	o__Oscillospirales	f__Eubacterium_coprostanoligenes_group	g__norank_f__Eubacterium_coprostanoligenes_group	s__uncultured_bacterium_g__norank_f__Eubacterium_coprostanoligenes_group	OTU728	1	1	0	0	0	2	2	2	0	0	2	0	0	0	0	0	2	1	0	1	14
d__Bacteria	k__norank_d__Bacteria	p__Firmicutes	c__Bacilli	o__Erysipelotrichales	f__Erysipelatoclostridiaceae	g__Asteroleplasma	s__unclassified_g__Asteroleplasma	OTU924	0	0	0	0	0	0	0	0	0	0	3	0	0	0	1	0	0	0	0	1	5
d__Bacteria	k__norank_d__Bacteria	p__Firmicutes	c__Clostridia	o__Lachnospirales	f__Lachnospiraceae	g__Butyrivibrio	s__uncultured_rumen_bacterium_g__Butyrivibrio	OTU456	0	1	1	0	0	0	0	1	0	0	0	0	0	0	0	0	0	0	1	1	5
d__Bacteria	k__norank_d__Bacteria	p__Firmicutes	c__Negativicutes	o__Veillonellales-Selenomonadales	f__Selenomonadaceae	g__Veillonellaceae_UCG-001	s__uncultured_rumen_bacterium_g__Veillonellaceae_UCG-001	OTU297	15	10	14	22	20	11	7	1	19	15	3	11	12	23	0	2	7	1	9	4	206
d__Bacteria	k__norank_d__Bacteria	p__Bacteroidota	c__Bacteroidia	o__Bacteroidales	f__Rikenellaceae	g__Rikenellaceae_RC9_gut_group	s__unclassified_g__Rikenellaceae_RC9_gut_group	OTU1923	0	0	0	0	0	0	0	5	0	0	0	0	0	0	0	0	0	0	0	0	5
d__Bacteria	k__norank_d__Bacteria	p__Spirochaetota	c__Spirochaetia	o__Spirochaetales	f__Spirochaetaceae	g__Treponema	s__uncultured_rumen_bacterium_g__Treponema	OTU1031	1	0	0	0	1	2	2	0	2	0	0	3	1	0	0	0	4	0	2	0	18
d__Bacteria	k__norank_d__Bacteria	p__Firmicutes	c__Clostridia	o__Lachnospirales	f__Lachnospiraceae	g__Moryella	s__uncultured_rumen_bacterium_g__Moryella	OTU310	0	5	1	0	1	2	0	0	1	2	4	0	0	1	2	3	2	1	1	1	27
d__Bacteria	k__norank_d__Bacteria	p__Bacteroidota	c__Bacteroidia	o__Bacteroidales	f__Prevotellaceae	g__Prevotellaceae_UCG-001	s__uncultured_rumen_bacterium_g__Prevotellaceae_UCG-001	OTU1711	1	11	1	17	21	1	4	0	9	2	0	17	1	0	0	1	16	0	0	0	102
d__Bacteria	k__norank_d__Bacteria	p__Firmicutes	c__Clostridia	o__Christensenellales	f__Christensenellaceae	g__Christensenellaceae_R-7_group	s__unclassified_g__Christensenellaceae_R-7_group	OTU1117	2	1	3	3	7	1	4	4	5	2	3	0	0	3	0	5	5	6	2	5	61
d__Bacteria	k__norank_d__Bacteria	p__Firmicutes	c__Clostridia	o__Christensenellales	f__Christensenellaceae	g__Christensenellaceae_R-7_group	s__uncultured_bacterium_g__Christensenellaceae_R-7_group	OTU1347	3	25	33	6	13	5	30	3	19	19	12	2	20	18	11	11	16	19	11	11	287
d__Bacteria	k__norank_d__Bacteria	p__Firmicutes	c__Clostridia	o__Lachnospirales	f__Lachnospiraceae	g__Acetitomaculum	s__uncultured_bacterium_g__Acetitomaculum	OTU427	2	1	3	1	5	7	1	0	5	1	3	2	1	2	0	2	0	0	9	2	47
d__Bacteria	k__norank_d__Bacteria	p__Bacteroidota	c__Bacteroidia	o__Bacteroidales	f__Muribaculaceae	g__norank_f__Muribaculaceae	s__uncultured_bacterium_g__norank_f__Muribaculaceae	OTU818	2	6	0	4	5	1	2	3	3	6	0	0	4	6	0	4	2	3	1	3	55
d__Bacteria	k__norank_d__Bacteria	p__Firmicutes	c__Clostridia	o__Lachnospirales	f__Lachnospiraceae	g__unclassified_f__Lachnospiraceae	s__unclassified_f__Lachnospiraceae	OTU1898	0	1	0	0	0	0	1	0	0	0	0	0	1	0	3	0	0	0	0	0	6
d__Bacteria	k__norank_d__Bacteria	p__Bacteroidota	c__Bacteroidia	o__Bacteroidales	f__p-251-o5	g__norank_f__p-251-o5	s__uncultured_rumen_bacterium_g__norank_f__p-251-o5	OTU295	15	6	7	4	66	6	4	2	40	27	12	8	0	24	0	1	9	0	2	1	234
d__Bacteria	k__norank_d__Bacteria	p__Firmicutes	c__Clostridia	o__Peptostreptococcales-Tissierellales	f__Anaerovoracaceae	g__unclassified_f__Anaerovoracaceae	s__unclassified_f__Anaerovoracaceae	OTU100	0	0	0	0	0	0	2	0	0	0	0	0	0	0	0	0	0	0	0	0	2
d__Bacteria	k__norank_d__Bacteria	p__Firmicutes	c__Negativicutes	o__Veillonellales-Selenomonadales	f__Veillonellaceae	g__Megasphaera	s__Megasphaera_elsdenii_DSM_20460	OTU1478	0	5	2	3	0	5	0	17	1	0	2	6	2	11	3	3	3	1	2	15	81
d__Bacteria	k__norank_d__Bacteria	p__Firmicutes	c__Bacilli	o__RF39	f__norank_o__RF39	g__norank_f__norank_o__RF39	s__uncultured_bacterium_g__norank_f__norank_o__RF39	OTU574	1	4	5	0	0	0	0	9	1	1	6	5	2	0	1	2	2	1	2	3	45
d__Bacteria	k__norank_d__Bacteria	p__Firmicutes	c__Clostridia	o__Oscillospirales	f__Ruminococcaceae	g__unclassified_f__Ruminococcaceae	s__unclassified_f__Ruminococcaceae	OTU1981	6	14	13	20	10	10	28	3	53	2	3	2	15	57	6	5	21	22	2	9	301
d__Bacteria	k__norank_d__Bacteria	p__Bacteroidota	c__Bacteroidia	o__Bacteroidales	f__Prevotellaceae	g__unclassified_f__Prevotellaceae	s__unclassified_f__Prevotellaceae	OTU1868	15	11	2	20	20	26	22	3	15	26	3	23	23	31	0	8	30	20	4	3	305
d__Bacteria	k__norank_d__Bacteria	p__Bacteroidota	c__Bacteroidia	o__Bacteroidales	f__Rikenellaceae	g__Rikenellaceae_RC9_gut_group	s__uncultured_bacterium_g__Rikenellaceae_RC9_gut_group	OTU364	5	6	13	2	7	20	10	6	13	8	11	4	10	7	2	8	13	4	7	6	162
d__Bacteria	k__norank_d__Bacteria	p__Firmicutes	c__Clostridia	o__Christensenellales	f__Christensenellaceae	g__Christensenellaceae_R-7_group	s__unclassified_g__Christensenellaceae_R-7_group	OTU1990	6	19	7	34	46	7	82	6	24	2	13	1	39	12	0	2	25	12	4	8	349
d__Bacteria	k__norank_d__Bacteria	p__Desulfobacterota	c__Desulfovibrionia	o__Desulfovibrionales	f__Desulfovibrionaceae	g__Desulfovibrio	s__uncultured_rumen_bacterium_g__Desulfovibrio	OTU1101	5	17	7	7	32	6	10	0	17	20	1	1	13	58	0	0	15	0	6	0	215
d__Bacteria	k__norank_d__Bacteria	p__Bacteroidota	c__Bacteroidia	o__Bacteroidales	f__Prevotellaceae	g__Prevotellaceae_UCG-001	s__uncultured_bacterium_g__Prevotellaceae_UCG-001	OTU930	8	1	1	0	1	5	1	1	2	5	2	7	2	3	0	0	2	0	5	0	46
d__Bacteria	k__norank_d__Bacteria	p__Firmicutes	c__Clostridia	o__Lachnospirales	f__Lachnospiraceae	g__Shuttleworthia	s__uncultured_Lachnospiraceae_bacterium_g__Shuttleworthia	OTU609	10	10	12	10	1	4	5	10	5	8	12	4	18	0	12	7	5	12	5	14	164
d__Bacteria	k__norank_d__Bacteria	p__Bacteroidota	c__Bacteroidia	o__Bacteroidales	f__Rikenellaceae	g__Rikenellaceae_RC9_gut_group	s__uncultured_rumen_bacterium_g__Rikenellaceae_RC9_gut_group	OTU909	24	43	14	22	32	9	40	20	56	22	85	16	49	26	8	16	25	27	17	22	573
d__Bacteria	k__norank_d__Bacteria	p__Bacteroidota	c__Bacteroidia	o__Bacteroidales	f__Prevotellaceae	g__Prevotellaceae_NK3B31_group	s__uncultured_rumen_bacterium_g__Prevotellaceae_NK3B31_group	OTU1726	3	0	3	0	1	1	0	0	1	0	0	3	0	3	1	0	0	0	1	0	17
d__Bacteria	k__norank_d__Bacteria	p__Actinobacteriota	c__Actinobacteria	o__Corynebacteriales	f__Corynebacteriaceae	g__Corynebacterium	s__Corynebacterium_xerosis	OTU1719	0	1	0	1	3	0	0	2	1	1	0	0	0	0	0	0	0	1	3	1	14
d__Bacteria	k__norank_d__Bacteria	p__Firmicutes	c__Clostridia	o__Christensenellales	f__Christensenellaceae	g__Christensenellaceae_R-7_group	s__unclassified_g__Christensenellaceae_R-7_group	OTU915	0	0	0	2	1	1	3	1	3	1	1	0	2	4	0	0	1	0	1	0	21
d__Bacteria	k__norank_d__Bacteria	p__Firmicutes	c__Clostridia	o__Oscillospirales	f__UCG-010	g__norank_f__UCG-010	s__unclassified_g__norank_f__UCG-010	OTU1754	0	2	0	0	2	0	0	0	0	2	1	0	0	0	0	0	0	0	0	2	9
d__Bacteria	k__norank_d__Bacteria	p__Firmicutes	c__Bacilli	o__Staphylococcales	f__Staphylococcaceae	g__Staphylococcus	s__Staphylococcus_sciuri	OTU236	0	0	0	1	0	0	0	0	0	0	0	0	0	0	2	0	1	1	0	1	6
d__Bacteria	k__norank_d__Bacteria	p__Firmicutes	c__Negativicutes	o__Acidaminococcales	f__Acidaminococcaceae	g__Succiniclasticum	s__uncultured_rumen_bacterium_g__Succiniclasticum	OTU1035	191	146	184	283	211	133	53	27	523	214	30	87	175	747	133	98	118	54	125	29	3561
d__Bacteria	k__norank_d__Bacteria	p__Bacteroidota	c__Bacteroidia	o__Bacteroidales	f__Prevotellaceae	g__Prevotella	s__Prevotella_ruminicola	OTU832	542	245	140	342	174	566	291	222	132	392	186	604	280	110	102	133	281	226	101	106	5175
d__Bacteria	k__norank_d__Bacteria	p__Firmicutes	c__Clostridia	o__Lachnospirales	f__Lachnospiraceae	g__norank_f__Lachnospiraceae	s__Eubacterium_uniforme	OTU671	3	5	12	0	0	0	0	2	0	0	6	3	0	0	16	1	1	0	10	7	66
d__Bacteria	k__norank_d__Bacteria	p__Firmicutes	c__Clostridia	o__Lachnospirales	f__Lachnospiraceae	g__unclassified_f__Lachnospiraceae	s__unclassified_f__Lachnospiraceae	OTU348	2	4	1	1	3	2	2	2	2	0	2	2	1	2	4	1	0	1	7	10	49
d__Bacteria	k__norank_d__Bacteria	p__Bacteroidota	c__Bacteroidia	o__Bacteroidales	f__Prevotellaceae	g__unclassified_f__Prevotellaceae	s__unclassified_f__Prevotellaceae	OTU750	2	0	0	0	0	0	0	0	0	0	0	0	0	2	0	0	0	0	0	0	4
d__Bacteria	k__norank_d__Bacteria	p__Bacteroidota	c__Bacteroidia	o__Bacteroidales	f__Prevotellaceae	g__unclassified_f__Prevotellaceae	s__unclassified_f__Prevotellaceae	OTU757	3	0	2	1	3	1	0	1	0	2	1	3	1	0	0	3	2	0	0	1	24
d__Bacteria	k__norank_d__Bacteria	p__Firmicutes	c__Bacilli	o__RF39	f__norank_o__RF39	g__norank_f__norank_o__RF39	s__unclassified_g__norank_f__norank_o__RF39	OTU1457	1	6	2	3	0	3	2	5	2	2	3	4	1	3	1	3	13	1	2	0	57
d__Bacteria	k__norank_d__Bacteria	p__Firmicutes	c__Bacilli	o__Acholeplasmatales	f__Acholeplasmataceae	g__unclassified_f__Acholeplasmataceae	s__unclassified_f__Acholeplasmataceae	OTU433	0	0	0	0	0	0	0	0	10	0	0	0	0	0	0	0	0	0	0	1	11
d__Bacteria	k__norank_d__Bacteria	p__Firmicutes	c__Clostridia	o__Lachnospirales	f__Lachnospiraceae	g__Shuttleworthia	s__uncultured_bacterium_g__Shuttleworthia	OTU305	0	3	6	3	2	0	3	0	0	1	2	0	0	1	4	4	1	1	5	4	40
d__Bacteria	k__norank_d__Bacteria	p__Firmicutes	c__Clostridia	o__Clostridia_UCG-014	f__norank_o__Clostridia_UCG-014	g__norank_f__norank_o__Clostridia_UCG-014	s__unclassified_g__norank_f__norank_o__Clostridia_UCG-014	OTU111	145	236	164	134	152	87	147	221	103	302	328	59	151	153	198	151	227	140	105	202	3405
d__Bacteria	k__norank_d__Bacteria	p__Bacteroidota	c__Bacteroidia	o__Bacteroidales	f__Rikenellaceae	g__Rikenellaceae_RC9_gut_group	s__uncultured_rumen_bacterium_g__Rikenellaceae_RC9_gut_group	OTU710	1	0	0	0	1	0	0	0	0	0	0	0	0	0	0	0	0	0	0	0	2
d__Bacteria	k__norank_d__Bacteria	p__Firmicutes	c__Clostridia	o__Lachnospirales	f__Lachnospiraceae	g__Oribacterium	s__unclassified_g__Oribacterium	OTU330	4	1	2	2	7	4	4	4	10	4	3	4	2	14	0	1	3	0	5	4	78
d__Bacteria	k__norank_d__Bacteria	p__Firmicutes	c__Bacilli	o__Erysipelotrichales	f__Erysipelatoclostridiaceae	g__UCG-004	s__uncultured_rumen_bacterium_g__UCG-004	OTU1215	0	0	1	0	2	0	0	1	1	1	1	0	1	0	0	2	0	0	1	2	13
d__Bacteria	k__norank_d__Bacteria	p__Firmicutes	c__Clostridia	o__Peptostreptococcales-Tissierellales	f__Anaerovoracaceae	g__unclassified_f__Anaerovoracaceae	s__unclassified_f__Anaerovoracaceae	OTU71	6	12	6	12	6	6	24	4	19	19	13	10	16	10	7	14	6	9	11	16	226
d__Bacteria	k__norank_d__Bacteria	p__Firmicutes	c__Clostridia	o__Clostridia_UCG-014	f__norank_o__Clostridia_UCG-014	g__norank_f__norank_o__Clostridia_UCG-014	s__unclassified_g__norank_f__norank_o__Clostridia_UCG-014	OTU1434	5	16	3	8	3	1	4	6	0	0	35	5	7	5	4	6	5	2	2	3	120
d__Bacteria	k__norank_d__Bacteria	p__Bacteroidota	c__Bacteroidia	o__Bacteroidales	f__Prevotellaceae	g__Prevotella	s__uncultured_bacterium_g__Prevotella	OTU857	149	72	124	80	3	104	4	259	2	60	283	192	96	7	87	142	26	80	101	197	2068
d__Bacteria	k__norank_d__Bacteria	p__Firmicutes	c__Clostridia	o__Oscillospirales	f__Ruminococcaceae	g__unclassified_f__Ruminococcaceae	s__unclassified_f__Ruminococcaceae	OTU566	0	1	0	0	0	4	0	0	0	4	0	2	1	2	0	0	0	0	0	0	14
d__Bacteria	k__norank_d__Bacteria	p__Firmicutes	c__Clostridia	o__Clostridia_vadinBB60_group	f__norank_o__Clostridia_vadinBB60_group	g__norank_f__norank_o__Clostridia_vadinBB60_group	s__uncultured_bacterium_g__norank_f__norank_o__Clostridia_vadinBB60_group	OTU177	0	0	0	0	0	0	0	0	0	0	1	0	1	0	0	1	1	1	1	0	6
d__Bacteria	k__norank_d__Bacteria	p__Cyanobacteria	c__Vampirivibrionia	o__Gastranaerophilales	f__norank_o__Gastranaerophilales	g__norank_f__norank_o__Gastranaerophilales	s__uncultured_bacterium_g__norank_f__norank_o__Gastranaerophilales	OTU685	0	4	0	0	0	0	0	1	0	0	0	0	0	0	0	1	0	0	1	2	9
d__Bacteria	k__norank_d__Bacteria	p__Firmicutes	c__Clostridia	o__Oscillospirales	f__Eubacterium_coprostanoligenes_group	g__norank_f__Eubacterium_coprostanoligenes_group	s__unclassified_g__norank_f__Eubacterium_coprostanoligenes_group	OTU1881	0	0	0	0	2	0	2	0	2	0	0	0	1	0	0	0	0	0	0	0	7
d__Bacteria	k__norank_d__Bacteria	p__Firmicutes	c__Bacilli	o__Erysipelotrichales	f__Erysipelotrichaceae	g__Anaerorhabdus_furcosa_group	s__unclassified_g__Anaerorhabdus_furcosa_group	OTU1032	0	0	2	0	0	1	3	0	0	0	0	0	1	3	0	0	0	0	1	0	11
d__Bacteria	k__norank_d__Bacteria	p__Bacteroidota	c__Bacteroidia	o__Bacteroidales	f__Prevotellaceae	g__Prevotella	s__uncultured_rumen_bacterium_g__Prevotella	OTU1623	3	11	5	13	5	3	8	12	3	12	4	11	11	1	0	3	5	6	3	10	129
d__Bacteria	k__norank_d__Bacteria	p__Bacteroidota	c__Bacteroidia	o__Bacteroidales	f__Prevotellaceae	g__Prevotella	s__uncultured_rumen_bacterium_g__Prevotella	OTU1625	4	1	2	8	5	10	4	0	7	9	5	6	5	14	0	7	3	5	3	3	101
d__Bacteria	k__norank_d__Bacteria	p__Bacteroidota	c__Bacteroidia	o__unclassified_c__Bacteroidia	f__unclassified_c__Bacteroidia	g__unclassified_c__Bacteroidia	s__unclassified_c__Bacteroidia	OTU1112	0	0	0	0	0	0	0	0	5	0	0	0	3	2	0	1	3	0	0	0	14
d__Bacteria	k__norank_d__Bacteria	p__Firmicutes	c__Clostridia	o__Lachnospirales	f__Lachnospiraceae	g__Tyzzerella	s__unclassified_g__Tyzzerella	OTU303	0	0	3	0	0	0	0	1	1	2	2	0	0	1	0	0	2	0	1	0	13
d__Bacteria	k__norank_d__Bacteria	p__Firmicutes	c__Clostridia	o__unclassified_c__Clostridia	f__unclassified_c__Clostridia	g__unclassified_c__Clostridia	s__unclassified_c__Clostridia	OTU640	0	1	0	0	1	1	3	0	0	0	0	0	0	0	2	0	2	2	0	0	12
d__Bacteria	k__norank_d__Bacteria	p__Firmicutes	c__Clostridia	o__Lachnospirales	f__Lachnospiraceae	g__Acetitomaculum	s__uncultured_rumen_bacterium_g__Acetitomaculum	OTU1989	0	2	0	2	0	0	2	2	5	1	3	1	2	0	2	1	0	2	0	2	27
d__Bacteria	k__norank_d__Bacteria	p__Firmicutes	c__Clostridia	o__Lachnospirales	f__Lachnospiraceae	g__Lachnospiraceae_UCG-008	s__uncultured_rumen_bacterium_g__Lachnospiraceae_UCG-008	OTU356	1	0	0	1	2	1	1	2	1	1	2	0	1	4	2	1	1	3	0	1	25
d__Bacteria	k__norank_d__Bacteria	p__Firmicutes	c__Bacilli	o__Lactobacillales	f__Lactobacillaceae	g__Lactobacillus	s__Lactobacillus_salivarius	OTU887	0	0	1	0	0	0	0	1	0	0	0	2	0	1	1	0	0	0	0	0	6
d__Bacteria	k__norank_d__Bacteria	p__Bacteroidota	c__Bacteroidia	o__Bacteroidales	f__Prevotellaceae	g__Prevotella	s__Prevotella_sp._DJF_CP65	OTU1495	269	201	599	127	5	311	11	1779	22	173	576	575	269	64	777	851	18	265	460	1744	9096
d__Bacteria	k__norank_d__Bacteria	p__Firmicutes	c__Clostridia	o__unclassified_c__Clostridia	f__unclassified_c__Clostridia	g__unclassified_c__Clostridia	s__unclassified_c__Clostridia	OTU1609	0	4	5	1	0	0	0	0	0	0	1	0	0	1	0	0	0	0	0	0	12
d__Bacteria	k__norank_d__Bacteria	p__Bacteroidota	c__Bacteroidia	o__Bacteroidales	f__Rikenellaceae	g__Rikenellaceae_RC9_gut_group	s__uncultured_bacterium_g__Rikenellaceae_RC9_gut_group	OTU1408	0	0	6	0	0	4	0	0	0	0	0	0	0	2	0	0	1	0	7	0	20
d__Bacteria	k__norank_d__Bacteria	p__Firmicutes	c__Clostridia	o__Lachnospirales	f__Lachnospiraceae	g__norank_f__Lachnospiraceae	s__uncultured_Clostridium_sp._g__norank_f__Lachnospiraceae	OTU89	3	3	2	8	3	2	3	0	4	6	8	3	4	5	0	2	7	0	5	2	70
d__Bacteria	k__norank_d__Bacteria	p__Firmicutes	c__Clostridia	o__Oscillospirales	f__Ruminococcaceae	g__UCG-001	s__uncultured_bacterium_g__UCG-001	OTU484	6	11	21	23	12	16	25	2	8	5	25	5	8	44	50	9	9	17	7	11	314
d__Bacteria	k__norank_d__Bacteria	p__Bacteroidota	c__Bacteroidia	o__Bacteroidales	f__Prevotellaceae	g__Prevotella	s__uncultured_rumen_bacterium_g__Prevotella	OTU1512	16	2	3	8	8	10	4	24	3	26	0	12	11	4	1	1	7	15	1	20	176
d__Bacteria	k__norank_d__Bacteria	p__Bacteroidota	c__Bacteroidia	o__Bacteroidales	f__Prevotellaceae	g__Prevotella	s__uncultured_rumen_bacterium_g__Prevotella	OTU1510	200	128	118	141	99	334	94	111	50	135	122	249	153	45	166	66	108	256	77	133	2785
d__Bacteria	k__norank_d__Bacteria	p__Bacteroidota	c__Bacteroidia	o__Bacteroidales	f__Prevotellaceae	g__Prevotella	s__unclassified_g__Prevotella	OTU667	8	8	4	11	9	6	0	3	11	2	0	8	15	1	0	3	1	1	2	6	99
d__Bacteria	k__norank_d__Bacteria	p__Bacteroidota	c__Bacteroidia	o__Bacteroidales	f__Prevotellaceae	g__Prevotella	s__unclassified_g__Prevotella	OTU666	0	0	3	0	0	0	0	6	0	0	1	0	6	0	6	2	0	3	1	13	41
d__Bacteria	k__norank_d__Bacteria	p__Bacteroidota	c__Bacteroidia	o__Bacteroidales	f__Muribaculaceae	g__norank_f__Muribaculaceae	s__uncultured_rumen_bacterium_g__norank_f__Muribaculaceae	OTU1153	0	1	0	2	2	0	3	0	7	4	0	0	0	6	0	1	3	0	0	1	30
d__Bacteria	k__norank_d__Bacteria	p__Cyanobacteria	c__Vampirivibrionia	o__Gastranaerophilales	f__norank_o__Gastranaerophilales	g__norank_f__norank_o__Gastranaerophilales	s__unclassified_g__norank_f__norank_o__Gastranaerophilales	OTU949	7	23	0	0	1	2	0	7	1	5	12	2	1	1	0	0	2	1	3	5	73
d__Bacteria	k__norank_d__Bacteria	p__Spirochaetota	c__Spirochaetia	o__Spirochaetales	f__Spirochaetaceae	g__Sphaerochaeta	s__uncultured_Spirochaeta_sp._g__Sphaerochaeta	OTU991	2	2	0	0	0	1	0	0	0	0	2	4	0	0	0	0	1	0	0	0	12
d__Bacteria	k__norank_d__Bacteria	p__Firmicutes	c__Clostridia	o__Lachnospirales	f__Lachnospiraceae	g__Butyrivibrio	s__unclassified_g__Butyrivibrio	OTU1424	118	55	141	85	147	125	190	68	97	95	149	62	95	100	33	35	131	56	220	70	2072
d__Bacteria	k__norank_d__Bacteria	p__Firmicutes	c__Bacilli	o__Erysipelotrichales	f__Erysipelotrichaceae	g__unclassified_f__Erysipelotrichaceae	s__unclassified_f__Erysipelotrichaceae	OTU1321	0	0	0	0	0	0	1	0	0	0	0	0	0	1	0	0	1	0	0	1	4
d__Bacteria	k__norank_d__Bacteria	p__Bacteroidota	c__Bacteroidia	o__Bacteroidales	f__Prevotellaceae	g__Prevotellaceae_UCG-001	s__unclassified_g__Prevotellaceae_UCG-001	OTU1353	17	8	14	5	10	8	6	3	6	5	1	3	15	1	24	8	1	9	3	10	157
d__Bacteria	k__norank_d__Bacteria	p__Firmicutes	c__Clostridia	o__Oscillospirales	f__Ruminococcaceae	g__CAG-352	s__uncultured_organism_g__CAG-352	OTU564	0	0	0	0	0	0	0	0	1	0	0	0	1	0	0	0	0	0	0	0	2
d__Bacteria	k__norank_d__Bacteria	p__Firmicutes	c__Clostridia	o__Lachnospirales	f__Lachnospiraceae	g__Lachnospiraceae_NK3A20_group	s__uncultured_rumen_bacterium_g__Lachnospiraceae_NK3A20_group	OTU307	0	1	6	0	3	2	7	4	2	8	13	2	5	26	1	7	3	2	7	6	105
d__Bacteria	k__norank_d__Bacteria	p__Bacteroidota	c__Bacteroidia	o__Bacteroidales	f__Prevotellaceae	g__Prevotella	s__unclassified_g__Prevotella	OTU1647	2	2	0	1	1	2	1	0	8	6	0	4	2	1	0	0	1	0	0	0	31
d__Bacteria	k__norank_d__Bacteria	p__Firmicutes	c__Clostridia	o__Oscillospirales	f__Oscillospiraceae	g__UCG-005	s__metagenome_g__UCG-005	OTU3	2	3	4	2	2	0	4	0	6	2	4	1	4	4	7	1	5	5	3	6	65
d__Bacteria	k__norank_d__Bacteria	p__Firmicutes	c__Bacilli	o__Erysipelotrichales	f__Erysipelatoclostridiaceae	g__Asteroleplasma	s__Asteroleplasma_anaerobium	OTU391	0	0	1	1	0	1	2	0	7	0	0	0	2	3	0	1	3	0	1	0	22
d__Bacteria	k__norank_d__Bacteria	p__Bacteroidota	c__Bacteroidia	o__Bacteroidales	f__Prevotellaceae	g__unclassified_f__Prevotellaceae	s__unclassified_f__Prevotellaceae	OTU1740	3	1	1	0	1	1	0	0	0	1	0	3	1	3	0	1	0	1	1	0	18
d__Bacteria	k__norank_d__Bacteria	p__Firmicutes	c__Clostridia	o__Clostridia_UCG-014	f__norank_o__Clostridia_UCG-014	g__norank_f__norank_o__Clostridia_UCG-014	s__unidentified_rumen_bacterium_JW32	OTU1166	0	7	3	0	0	0	0	8	0	0	7	2	2	2	6	1	1	3	7	13	62
d__Bacteria	k__norank_d__Bacteria	p__Firmicutes	c__Clostridia	o__Clostridia_vadinBB60_group	f__norank_o__Clostridia_vadinBB60_group	g__norank_f__norank_o__Clostridia_vadinBB60_group	s__unclassified_g__norank_f__norank_o__Clostridia_vadinBB60_group	OTU170	1	0	0	2	0	0	0	0	0	0	1	0	0	0	0	0	0	0	0	0	4
d__Bacteria	k__norank_d__Bacteria	p__Bacteroidota	c__Bacteroidia	o__Bacteroidales	f__Prevotellaceae	g__norank_f__Prevotellaceae	s__bacterium_AC2042	OTU1559	8	11	7	1	0	5	0	9	0	0	17	24	2	0	5	5	0	0	10	5	109
d__Bacteria	k__norank_d__Bacteria	p__Firmicutes	c__Bacilli	o__Lactobacillales	f__Lactobacillaceae	g__Lactobacillus	s__Lactobacillus_similis	OTU1460	0	4	0	0	0	0	0	0	0	0	0	0	1	0	0	1	0	0	0	0	6
d__Bacteria	k__norank_d__Bacteria	p__Campilobacterota	c__Campylobacteria	o__Campylobacterales	f__Arcobacteraceae	g__Pseudarcobacter	s__unclassified_g__Pseudarcobacter	OTU634	1	0	1	0	0	0	0	1	0	0	0	0	0	0	1	0	0	0	2	0	6
d__Bacteria	k__norank_d__Bacteria	p__Firmicutes	c__Clostridia	o__Oscillospirales	f__UCG-010	g__norank_f__UCG-010	s__uncultured_bacterium_g__norank_f__UCG-010	OTU82	1	0	0	0	1	0	0	0	0	1	2	0	0	0	0	0	0	0	0	0	5
d__Bacteria	k__norank_d__Bacteria	p__Bacteroidota	c__Bacteroidia	o__Bacteroidales	f__Prevotellaceae	g__Prevotellaceae_UCG-001	s__uncultured_rumen_bacterium_g__Prevotellaceae_UCG-001	OTU1706	14	11	7	5	2	10	7	4	5	22	20	3	11	8	1	10	15	14	8	11	188
d__Bacteria	k__norank_d__Bacteria	p__Firmicutes	c__Clostridia	o__Oscillospirales	f__Oscillospiraceae	g__UCG-005	s__uncultured_organism_g__UCG-005	OTU934	2	4	0	0	2	7	1	1	5	6	7	0	2	5	2	1	3	1	3	2	54
d__Bacteria	k__norank_d__Bacteria	p__Firmicutes	c__Clostridia	o__Clostridia_vadinBB60_group	f__norank_o__Clostridia_vadinBB60_group	g__norank_f__norank_o__Clostridia_vadinBB60_group	s__uncultured_bacterium_g__norank_f__norank_o__Clostridia_vadinBB60_group	OTU976	0	1	0	1	0	0	0	0	0	0	2	0	0	0	0	2	0	0	0	2	8
d__Bacteria	k__norank_d__Bacteria	p__Firmicutes	c__Bacilli	o__RF39	f__norank_o__RF39	g__norank_f__norank_o__RF39	s__uncultured_bacterium_g__norank_f__norank_o__RF39	OTU92	0	4	7	3	1	3	9	1	2	10	8	3	2	0	0	3	13	0	3	2	74
d__Bacteria	k__norank_d__Bacteria	p__Firmicutes	c__Bacilli	o__Erysipelotrichales	f__Erysipelatoclostridiaceae	g__Asteroleplasma	s__Asteroleplasma_anaerobium	OTU1351	1	1	4	5	0	5	8	3	7	1	8	2	3	1	4	9	1	4	3	9	79
d__Bacteria	k__norank_d__Bacteria	p__Firmicutes	c__Clostridia	o__Oscillospirales	f__Ruminococcaceae	g__norank_f__Ruminococcaceae	s__unclassified_g__norank_f__Ruminococcaceae	OTU565	0	5	0	1	4	0	3	2	4	4	3	1	7	8	0	5	3	4	1	4	59
d__Bacteria	k__norank_d__Bacteria	p__Firmicutes	c__Clostridia	o__Clostridia_UCG-014	f__norank_o__Clostridia_UCG-014	g__norank_f__norank_o__Clostridia_UCG-014	s__uncultured_bacterium_g__norank_f__norank_o__Clostridia_UCG-014	OTU1060	0	0	2	0	1	0	0	4	0	0	1	1	2	0	0	2	0	4	0	3	20
d__Bacteria	k__norank_d__Bacteria	p__Firmicutes	c__Clostridia	o__Peptostreptococcales-Tissierellales	f__Anaerovoracaceae	g__unclassified_f__Anaerovoracaceae	s__unclassified_f__Anaerovoracaceae	OTU713	1	0	0	0	1	0	1	0	0	2	1	0	0	1	0	0	0	0	0	2	9
d__Bacteria	k__norank_d__Bacteria	p__Bacteroidota	c__Bacteroidia	o__Bacteroidales	f__F082	g__norank_f__F082	s__uncultured_rumen_bacterium_g__norank_f__F082	OTU1742	1	1	0	0	1	0	0	0	1	1	0	0	0	0	0	0	0	0	0	0	5
d__Bacteria	k__norank_d__Bacteria	p__Firmicutes	c__Clostridia	o__Clostridia_vadinBB60_group	f__norank_o__Clostridia_vadinBB60_group	g__norank_f__norank_o__Clostridia_vadinBB60_group	s__uncultured_rumen_bacterium_g__norank_f__norank_o__Clostridia_vadinBB60_group	OTU139	0	0	0	1	0	0	0	0	0	0	1	0	0	0	0	1	0	0	0	0	3
d__Bacteria	k__norank_d__Bacteria	p__Firmicutes	c__Clostridia	o__Clostridia_vadinBB60_group	f__norank_o__Clostridia_vadinBB60_group	g__norank_f__norank_o__Clostridia_vadinBB60_group	s__uncultured_rumen_bacterium_4C28d-15	OTU269	0	0	0	0	0	0	0	0	0	0	0	0	0	0	0	0	1	0	1	0	2
d__Bacteria	k__norank_d__Bacteria	p__Firmicutes	c__Clostridia	o__Clostridia_UCG-014	f__norank_o__Clostridia_UCG-014	g__norank_f__norank_o__Clostridia_UCG-014	s__uncultured_rumen_bacterium_g__norank_f__norank_o__Clostridia_UCG-014	OTU1613	8	8	12	1	4	4	3	4	5	8	12	2	4	7	6	10	7	4	4	1	114
d__Bacteria	k__norank_d__Bacteria	p__Patescibacteria	c__Saccharimonadia	o__Saccharimonadales	f__Saccharimonadaceae	g__Candidatus_Saccharimonas	s__uncultured_bacterium_g__Candidatus_Saccharimonas	OTU19	0	0	2	1	0	0	1	1	0	1	0	0	1	0	0	0	0	2	0	0	9
d__Bacteria	k__norank_d__Bacteria	p__Firmicutes	c__Bacilli	o__RF39	f__norank_o__RF39	g__norank_f__norank_o__RF39	s__uncultured_rumen_bacterium_g__norank_f__norank_o__RF39	OTU1611	2	0	1	2	1	0	0	3	3	6	2	1	0	1	0	1	1	1	1	1	27
d__Bacteria	k__norank_d__Bacteria	p__Firmicutes	c__Clostridia	o__Peptostreptococcales-Tissierellales	f__Anaerovoracaceae	g__unclassified_f__Anaerovoracaceae	s__unclassified_f__Anaerovoracaceae	OTU1610	0	0	2	2	0	1	1	1	0	1	0	0	2	2	0	4	1	2	0	1	20
d__Bacteria	k__norank_d__Bacteria	p__Firmicutes	c__Clostridia	o__Lachnospirales	f__Lachnospiraceae	g__Lachnospiraceae_NK3A20_group	s__unclassified_g__Lachnospiraceae_NK3A20_group	OTU1204	34	71	89	62	57	97	149	73	72	84	80	26	148	159	54	67	37	86	58	81	1584
d__Bacteria	k__norank_d__Bacteria	p__Spirochaetota	c__Spirochaetia	o__Spirochaetales	f__Spirochaetaceae	g__Treponema	s__uncultured_rumen_bacterium_g__Treponema	OTU1797	0	0	0	0	3	0	1	0	5	0	0	0	0	0	0	0	0	0	0	0	9
d__Bacteria	k__norank_d__Bacteria	p__Bacteroidota	c__Bacteroidia	o__Bacteroidales	f__Prevotellaceae	g__Prevotella	s__uncultured_rumen_bacterium_g__Prevotella	OTU453	4	2	0	2	1	1	1	0	1	0	1	2	1	0	0	0	0	4	0	1	21
d__Bacteria	k__norank_d__Bacteria	p__Firmicutes	c__Clostridia	o__Lachnospirales	f__Lachnospiraceae	g__Lachnospiraceae_ND3007_group	s__rumen_bacterium_R-20	OTU1365	0	0	0	0	2	0	0	0	0	1	0	0	0	0	0	0	1	0	2	0	6
d__Bacteria	k__norank_d__Bacteria	p__Firmicutes	c__Clostridia	o__Peptostreptococcales-Tissierellales	f__Anaerovoracaceae	g__Eubacterium_nodatum_group	s__unclassified_g__Eubacterium_nodatum_group	OTU1695	0	0	1	2	0	0	0	0	0	0	0	0	0	0	0	0	0	0	0	0	3
d__Bacteria	k__norank_d__Bacteria	p__Firmicutes	c__Clostridia	o__Lachnospirales	f__Lachnospiraceae	g__Eubacterium_ruminantium_group	s__Eubacterium_ruminantium	OTU547	6	12	19	11	4	16	20	26	10	20	19	7	18	8	59	37	26	18	8	14	358
d__Bacteria	k__norank_d__Bacteria	p__Firmicutes	c__Bacilli	o__RF39	f__norank_o__RF39	g__norank_f__norank_o__RF39	s__uncultured_prokaryote_g__norank_f__norank_o__RF39	OTU1195	0	3	0	0	0	0	0	1	0	1	0	0	1	0	3	0	1	0	4	0	14
d__Bacteria	k__norank_d__Bacteria	p__Firmicutes	c__Clostridia	o__Peptostreptococcales-Tissierellales	f__Anaerovoracaceae	g__unclassified_f__Anaerovoracaceae	s__unclassified_f__Anaerovoracaceae	OTU1502	0	0	0	0	0	1	0	0	0	1	0	0	0	1	0	2	0	0	1	1	7
d__Bacteria	k__norank_d__Bacteria	p__Firmicutes	c__Bacilli	o__RF39	f__norank_o__RF39	g__norank_f__norank_o__RF39	s__unclassified_g__norank_f__norank_o__RF39	OTU1098	0	1	4	1	3	0	6	2	0	0	1	0	4	1	0	3	1	0	3	2	32
d__Bacteria	k__norank_d__Bacteria	p__Firmicutes	c__Bacilli	o__Erysipelotrichales	f__Erysipelotrichaceae	g__Erysipelotrichaceae_UCG-009	s__uncultured_rumen_bacterium_g__Erysipelotrichaceae_UCG-009	OTU463	0	1	0	1	1	0	1	0	0	0	0	0	0	0	0	0	0	1	0	0	5
d__Bacteria	k__norank_d__Bacteria	p__Bacteroidota	c__Bacteroidia	o__Bacteroidales	f__norank_o__Bacteroidales	g__norank_f__norank_o__Bacteroidales	s__uncultured_rumen_bacterium_g__norank_f__norank_o__Bacteroidales	OTU161	20	8	16	4	17	5	7	1	16	25	4	12	8	10	0	5	10	4	7	5	184
d__Bacteria	k__norank_d__Bacteria	p__Firmicutes	c__Clostridia	o__Oscillospirales	f__Eubacterium_coprostanoligenes_group	g__norank_f__Eubacterium_coprostanoligenes_group	s__uncultured_rumen_bacterium_g__norank_f__Eubacterium_coprostanoligenes_group	OTU381	2	3	1	5	5	3	7	1	4	16	2	0	2	2	0	1	4	6	1	1	66
d__Bacteria	k__norank_d__Bacteria	p__Firmicutes	c__Negativicutes	o__Acidaminococcales	f__Acidaminococcaceae	g__Acidaminococcus	s__uncultured_rumen_bacterium_g__Acidaminococcus	OTU1099	2	1	3	4	1	3	0	2	1	0	0	0	1	12	1	8	0	3	3	6	51
d__Bacteria	k__norank_d__Bacteria	p__Firmicutes	c__Clostridia	o__Clostridia_vadinBB60_group	f__norank_o__Clostridia_vadinBB60_group	g__norank_f__norank_o__Clostridia_vadinBB60_group	s__uncultured_rumen_bacterium_g__norank_f__norank_o__Clostridia_vadinBB60_group	OTU557	0	1	0	0	0	1	2	1	1	1	4	1	2	0	4	0	1	0	1	1	21
d__Bacteria	k__norank_d__Bacteria	p__Chloroflexi	c__Anaerolineae	o__Anaerolineales	f__Anaerolineaceae	g__Flexilinea	s__uncultured_rumen_bacterium_g__Flexilinea	OTU185	0	0	0	0	1	0	0	0	2	1	1	0	0	1	0	1	0	0	0	0	7
d__Bacteria	k__norank_d__Bacteria	p__Firmicutes	c__Clostridia	o__Peptostreptococcales-Tissierellales	f__Anaerovoracaceae	g__Eubacterium_nodatum_group	s__uncultured_rumen_bacterium_g__Eubacterium_nodatum_group	OTU286	10	8	9	9	7	4	5	7	12	14	9	6	14	15	8	6	5	6	3	12	169
d__Bacteria	k__norank_d__Bacteria	p__Cyanobacteria	c__Vampirivibrionia	o__Gastranaerophilales	f__norank_o__Gastranaerophilales	g__norank_f__norank_o__Gastranaerophilales	s__unclassified_g__norank_f__norank_o__Gastranaerophilales	OTU1919	2	4	0	1	0	2	1	5	1	0	6	2	0	0	0	0	0	0	0	0	24
d__Bacteria	k__norank_d__Bacteria	p__Firmicutes	c__Clostridia	o__Oscillospirales	f__Oscillospiraceae	g__Papillibacter	s__unclassified_g__Papillibacter	OTU1100	1	1	0	1	0	0	0	0	0	1	0	1	1	1	0	0	0	0	0	0	7
d__Bacteria	k__norank_d__Bacteria	p__Firmicutes	c__Clostridia	o__Lachnospirales	f__Lachnospiraceae	g__unclassified_f__Lachnospiraceae	s__unclassified_f__Lachnospiraceae	OTU1399	0	0	0	0	0	0	0	0	0	0	0	0	0	0	0	1	0	0	2	1	4
d__Bacteria	k__norank_d__Bacteria	p__Firmicutes	c__Bacilli	o__RF39	f__norank_o__RF39	g__norank_f__norank_o__RF39	s__unclassified_g__norank_f__norank_o__RF39	OTU1305	2	1	2	3	0	1	2	4	0	8	4	0	2	3	10	3	10	1	5	2	63
d__Bacteria	k__norank_d__Bacteria	p__Firmicutes	c__Bacilli	o__Lactobacillales	f__Aerococcaceae	g__Aerococcus	s__Aerococcus_urinaeequi	OTU223	0	0	0	0	0	0	0	1	0	0	0	0	0	0	0	0	0	0	0	0	1
d__Bacteria	k__norank_d__Bacteria	p__Bacteroidota	c__Bacteroidia	o__Bacteroidales	f__Prevotellaceae	g__Prevotellaceae_NK3B31_group	s__uncultured_rumen_bacterium_g__Prevotellaceae_NK3B31_group	OTU1893	0	1	2	4	3	2	4	1	11	5	0	0	1	9	0	0	3	0	0	0	46
d__Bacteria	k__norank_d__Bacteria	p__Firmicutes	c__Clostridia	o__Oscillospirales	f__Eubacterium_coprostanoligenes_group	g__norank_f__Eubacterium_coprostanoligenes_group	s__unclassified_g__norank_f__Eubacterium_coprostanoligenes_group	OTU958	0	0	0	0	0	0	0	0	0	0	1	0	0	0	4	0	0	0	0	0	5
d__Bacteria	k__norank_d__Bacteria	p__Bacteroidota	c__Bacteroidia	o__Bacteroidales	f__Rikenellaceae	g__Rikenellaceae_RC9_gut_group	s__uncultured_rumen_bacterium_g__Rikenellaceae_RC9_gut_group	OTU1741	0	6	1	4	3	3	2	0	2	2	4	1	10	9	1	8	4	1	0	3	64
d__Bacteria	k__norank_d__Bacteria	p__Actinobacteriota	c__Coriobacteriia	o__Coriobacteriales	f__Eggerthellaceae	g__DNF00809	s__uncultured_bacterium_g__DNF00809	OTU1231	1	2	3	3	4	0	3	2	1	1	1	0	2	3	2	6	4	3	2	11	54
d__Bacteria	k__norank_d__Bacteria	p__Bacteroidota	c__Bacteroidia	o__Bacteroidales	f__Prevotellaceae	g__unclassified_f__Prevotellaceae	s__unclassified_f__Prevotellaceae	OTU530	0	9	0	14	0	2	1	10	0	0	1	6	8	0	0	9	1	13	1	1	76
d__Bacteria	k__norank_d__Bacteria	p__Firmicutes	c__Clostridia	o__Lachnospirales	f__Lachnospiraceae	g__Coprococcus	s__unclassified_g__Coprococcus	OTU205	5	16	12	6	16	8	4	2	12	16	24	7	16	26	16	17	6	15	12	9	245
d__Bacteria	k__norank_d__Bacteria	p__Spirochaetota	c__Spirochaetia	o__Spirochaetales	f__Spirochaetaceae	g__Treponema	s__unclassified_g__Treponema	OTU831	0	0	1	0	0	3	2	0	5	4	0	1	2	0	0	0	0	0	2	1	21
d__Bacteria	k__norank_d__Bacteria	p__Firmicutes	c__Clostridia	o__Clostridia_UCG-014	f__norank_o__Clostridia_UCG-014	g__norank_f__norank_o__Clostridia_UCG-014	s__uncultured_rumen_bacterium_g__norank_f__norank_o__Clostridia_UCG-014	OTU1839	9	16	10	6	7	13	14	26	8	10	6	6	14	10	1	13	19	13	9	6	216
d__Bacteria	k__norank_d__Bacteria	p__Firmicutes	c__Clostridia	o__Lachnospirales	f__Lachnospiraceae	g__unclassified_f__Lachnospiraceae	s__unclassified_f__Lachnospiraceae	OTU1579	0	0	1	0	0	0	1	0	1	0	0	0	0	1	0	0	0	0	0	0	4
d__Bacteria	k__norank_d__Bacteria	p__Firmicutes	c__Bacilli	o__RF39	f__norank_o__RF39	g__norank_f__norank_o__RF39	s__unclassified_g__norank_f__norank_o__RF39	OTU1547	2	2	4	1	0	1	0	0	1	2	0	0	1	3	3	0	1	0	1	0	22
d__Bacteria	k__norank_d__Bacteria	p__Proteobacteria	c__Gammaproteobacteria	o__Aeromonadales	f__Succinivibrionaceae	g__Succinivibrio	s__uncultured_bacterium_g__Succinivibrio	OTU905	0	4	1	0	0	0	0	2	0	1	11	2	1	3	1	1	0	1	8	7	43
d__Bacteria	k__norank_d__Bacteria	p__Bacteroidota	c__Bacteroidia	o__Bacteroidales	f__Prevotellaceae	g__Prevotellaceae_UCG-004	s__uncultured_rumen_bacterium_4C0d-8	OTU839	66	43	52	31	118	54	35	14	86	130	48	45	15	34	9	23	66	14	36	68	987
d__Bacteria	k__norank_d__Bacteria	p__Firmicutes	c__Clostridia	o__Lachnospirales	f__Lachnospiraceae	g__unclassified_f__Lachnospiraceae	s__unclassified_f__Lachnospiraceae	OTU1576	10	11	23	13	9	6	11	2	12	4	9	2	5	6	0	4	12	10	17	7	173
d__Bacteria	k__norank_d__Bacteria	p__Bacteroidota	c__Bacteroidia	o__Bacteroidales	f__F082	g__norank_f__F082	s__unclassified_g__norank_f__F082	OTU1809	0	1	3	1	1	2	2	3	1	0	0	1	2	1	0	3	2	0	1	0	24
d__Bacteria	k__norank_d__Bacteria	p__unclassified_k__norank_d__Bacteria	c__unclassified_k__norank_d__Bacteria	o__unclassified_k__norank_d__Bacteria	f__unclassified_k__norank_d__Bacteria	g__unclassified_k__norank_d__Bacteria	s__unclassified_k__norank_d__Bacteria	OTU862	0	0	0	0	0	0	1	0	0	2	0	0	0	0	0	0	0	0	0	0	3
d__Bacteria	k__norank_d__Bacteria	p__Firmicutes	c__Bacilli	o__Erysipelotrichales	f__Erysipelatoclostridiaceae	g__UCG-004	s__uncultured_bacterium_g__UCG-004	OTU646	0	0	1	0	0	0	0	0	0	0	0	1	5	0	1	0	0	0	0	3	11
d__Bacteria	k__norank_d__Bacteria	p__Bacteroidota	c__Bacteroidia	o__Bacteroidales	f__Rikenellaceae	g__Rikenellaceae_RC9_gut_group	s__unclassified_g__Rikenellaceae_RC9_gut_group	OTU1692	5	8	6	14	4	8	24	10	6	6	1	0	26	8	8	23	10	17	15	20	219
d__Bacteria	k__norank_d__Bacteria	p__Bacteroidota	c__Bacteroidia	o__Bacteroidales	f__Prevotellaceae	g__Prevotellaceae_UCG-003	s__uncultured_rumen_bacterium_g__Prevotellaceae_UCG-003	OTU820	12	7	17	4	13	30	17	6	11	18	5	33	9	5	3	9	18	1	4	1	223
d__Bacteria	k__norank_d__Bacteria	p__Synergistota	c__Synergistia	o__Synergistales	f__Synergistaceae	g__Pyramidobacter	s__uncultured_bacterium_g__Pyramidobacter	OTU1187	0	0	0	0	0	0	0	1	0	0	3	1	1	0	9	5	0	0	0	4	24
d__Bacteria	k__norank_d__Bacteria	p__Firmicutes	c__Clostridia	o__Lachnospirales	f__Lachnospiraceae	g__Ruminococcus_gauvreauii_group	s__uncultured_bacterium_g__Ruminococcus_gauvreauii_group	OTU1709	14	17	27	21	12	15	31	11	31	30	16	5	48	37	1	31	12	31	54	29	473
d__Bacteria	k__norank_d__Bacteria	p__Firmicutes	c__Clostridia	o__Oscillospirales	f__Ruminococcaceae	g__UCG-001	s__uncultured_bacterium_g__UCG-001	OTU106	12	17	15	148	16	46	115	5	60	13	5	3	75	52	5	16	44	31	4	11	693
d__Bacteria	k__norank_d__Bacteria	p__Bacteroidota	c__Bacteroidia	o__Bacteroidales	f__Prevotellaceae	g__Prevotella	s__unclassified_g__Prevotella	OTU1652	23	17	6	14	15	15	2	19	10	15	9	21	13	21	1	10	21	7	3	7	249
d__Bacteria	k__norank_d__Bacteria	p__Bacteroidota	c__Bacteroidia	o__Bacteroidales	f__F082	g__norank_f__F082	s__uncultured_rumen_bacterium_g__norank_f__F082	OTU476	0	1	3	1	1	1	0	2	0	1	2	2	0	3	1	3	0	0	1	0	22
d__Bacteria	k__norank_d__Bacteria	p__Firmicutes	c__Clostridia	o__Oscillospirales	f__UCG-010	g__norank_f__UCG-010	s__uncultured_rumen_bacterium_g__norank_f__UCG-010	OTU1944	0	0	0	0	5	1	0	0	1	0	1	0	0	0	0	0	1	0	0	0	9
d__Bacteria	k__norank_d__Bacteria	p__Firmicutes	c__Clostridia	o__Oscillospirales	f__Oscillospiraceae	g__unclassified_f__Oscillospiraceae	s__unclassified_f__Oscillospiraceae	OTU656	0	1	2	1	0	1	0	0	0	0	2	0	0	0	2	7	0	1	0	1	18
d__Bacteria	k__norank_d__Bacteria	p__Firmicutes	c__Clostridia	o__Peptostreptococcales-Tissierellales	f__Anaerovoracaceae	g__Eubacterium_nodatum_group	s__uncultured_bacterium_g__Eubacterium_nodatum_group	OTU188	0	0	0	2	0	0	0	0	0	0	0	0	1	0	0	0	0	0	0	1	4
d__Bacteria	k__norank_d__Bacteria	p__Firmicutes	c__Clostridia	o__Lachnospirales	f__Lachnospiraceae	g__Acetitomaculum	s__uncultured_rumen_bacterium_g__Acetitomaculum	OTU618	2	1	3	4	8	2	8	0	7	4	5	1	6	9	4	4	1	2	6	2	79
d__Bacteria	k__norank_d__Bacteria	p__Firmicutes	c__Clostridia	o__Lachnospirales	f__Lachnospiraceae	g__Oribacterium	s__uncultured_rumen_bacterium_g__Oribacterium	OTU674	3	1	6	1	1	0	0	8	0	1	12	4	0	2	4	1	2	0	9	21	76
d__Bacteria	k__norank_d__Bacteria	p__Firmicutes	c__Clostridia	o__Lachnospirales	f__Lachnospiraceae	g__Lachnospiraceae_AC2044_group	s__uncultured_rumen_bacterium_g__Lachnospiraceae_AC2044_group	OTU1891	12	25	12	20	6	7	11	18	16	10	28	16	24	11	0	8	29	24	8	17	302
d__Bacteria	k__norank_d__Bacteria	p__Firmicutes	c__Bacilli	o__Lactobacillales	f__Streptococcaceae	g__Streptococcus	s__Streptococcus_pluranimalium	OTU1136	0	0	1	0	0	0	0	0	1	0	0	0	0	1	0	0	0	1	0	0	4
d__Bacteria	k__norank_d__Bacteria	p__Firmicutes	c__Clostridia	o__Oscillospirales	f__Eubacterium_coprostanoligenes_group	g__norank_f__Eubacterium_coprostanoligenes_group	s__unclassified_g__norank_f__Eubacterium_coprostanoligenes_group	OTU1279	10	21	9	16	14	6	18	35	8	15	23	7	13	7	26	10	86	14	4	6	348
d__Bacteria	k__norank_d__Bacteria	p__Actinobacteriota	c__Actinobacteria	o__Pseudonocardiales	f__Pseudonocardiaceae	g__Saccharopolyspora	s__Saccharopolyspora_rectivirgula_g__Saccharopolyspora	OTU1053	1	0	0	0	0	0	1	0	0	0	0	0	1	1	0	0	0	0	0	0	4
d__Bacteria	k__norank_d__Bacteria	p__Firmicutes	c__Negativicutes	o__Veillonellales-Selenomonadales	f__Selenomonadaceae	g__Anaerovibrio	s__Anaerovibrio_lipolyticus	OTU1002	14	37	36	35	19	13	70	10	48	28	12	13	18	51	0	0	65	17	16	5	507
d__Bacteria	k__norank_d__Bacteria	p__Bacteroidota	c__Bacteroidia	o__Bacteroidales	f__Prevotellaceae	g__Prevotella	s__rumen_bacterium_R-9	OTU1639	27	7	2	13	1	5	1	9	1	7	12	5	6	2	2	0	3	4	7	3	117
d__Bacteria	k__norank_d__Bacteria	p__Cyanobacteria	c__Vampirivibrionia	o__Gastranaerophilales	f__norank_o__Gastranaerophilales	g__norank_f__norank_o__Gastranaerophilales	s__uncultured_rumen_bacterium_g__norank_f__norank_o__Gastranaerophilales	OTU596	1	21	27	2	1	1	0	7	1	1	4	2	1	4	5	20	7	3	12	19	139
d__Bacteria	k__norank_d__Bacteria	p__Firmicutes	c__Clostridia	o__Christensenellales	f__Christensenellaceae	g__Christensenellaceae_R-7_group	s__uncultured_rumen_bacterium_g__Christensenellaceae_R-7_group	OTU1160	1	3	2	1	4	1	1	3	4	3	3	0	5	2	0	5	2	2	0	5	47
d__Bacteria	k__norank_d__Bacteria	p__Firmicutes	c__Bacilli	o__Erysipelotrichales	f__Erysipelatoclostridiaceae	g__Erysipelotrichaceae_UCG-002	s__uncultured_bacterium_g__Erysipelotrichaceae_UCG-002	OTU1908	2	40	222	0	0	2	1	932	1	3	263	49	1	2	760	284	1	22	118	263	2966
d__Bacteria	k__norank_d__Bacteria	p__Firmicutes	c__Clostridia	o__Oscillospirales	f__Oscillospiraceae	g__UCG-002	s__unclassified_g__UCG-002	OTU25	7	26	14	24	43	49	36	15	84	64	42	4	23	26	0	74	57	35	12	16	651
d__Bacteria	k__norank_d__Bacteria	p__Firmicutes	c__Bacilli	o__Erysipelotrichales	f__Erysipelotrichaceae	g__Solobacterium	s__uncultured_rumen_bacterium_g__Solobacterium	OTU1956	1	0	1	0	1	2	0	0	3	2	1	0	1	1	0	1	2	0	0	1	17
d__Bacteria	k__norank_d__Bacteria	p__Firmicutes	c__Clostridia	o__Oscillospirales	f__Ruminococcaceae	g__Ruminococcus	s__Ruminococcus_flavefaciens	OTU1409	2	7	7	8	4	16	7	2	0	8	2	4	1	7	8	3	29	7	5	3	130
d__Bacteria	k__norank_d__Bacteria	p__Bacteroidota	c__Bacteroidia	o__Bacteroidales	f__Muribaculaceae	g__norank_f__Muribaculaceae	s__uncultured_rumen_bacterium_g__norank_f__Muribaculaceae	OTU213	6	12	10	9	7	11	9	3	10	16	8	6	12	45	0	10	10	8	1	1	194
d__Bacteria	k__norank_d__Bacteria	p__Firmicutes	c__Bacilli	o__Erysipelotrichales	f__Erysipelotrichaceae	g__Solobacterium	s__unclassified_g__Solobacterium	OTU125	0	4	4	0	1	7	2	1	1	3	1	0	3	6	4	1	2	2	2	3	47
d__Bacteria	k__norank_d__Bacteria	p__Firmicutes	c__Clostridia	o__Lachnospirales	f__Lachnospiraceae	g__Oribacterium	s__uncultured_rumen_bacterium_4C28d-17	OTU545	12	15	20	4	0	3	0	5	0	7	67	13	1	12	43	29	2	9	131	123	496
d__Bacteria	k__norank_d__Bacteria	p__Firmicutes	c__Clostridia	o__Oscillospirales	f__Ethanoligenenaceae	g__norank_f__Ethanoligenenaceae	s__uncultured_bacterium_g__norank_f__Ethanoligenenaceae	OTU335	0	0	0	0	1	0	0	0	0	0	0	0	0	0	0	0	0	0	0	0	1
d__Bacteria	k__norank_d__Bacteria	p__Bacteroidota	c__Bacteroidia	o__Bacteroidales	f__Prevotellaceae	g__Prevotella	s__uncultured_rumen_bacterium_g__Prevotella	OTU1721	5	1	5	1	1	4	3	6	0	7	5	7	0	2	0	2	3	3	2	4	61
d__Bacteria	k__norank_d__Bacteria	p__Bacteroidota	c__Bacteroidia	o__Bacteroidales	f__Rikenellaceae	g__Rikenellaceae_RC9_gut_group	s__uncultured_bacterium_g__Rikenellaceae_RC9_gut_group	OTU1892	0	1	2	3	1	0	1	2	1	1	0	1	3	1	9	1	0	1	0	4	32
d__Bacteria	k__norank_d__Bacteria	p__Firmicutes	c__Clostridia	o__Oscillospirales	f__Ruminococcaceae	g__Ruminococcus	s__Ruminococcus_sp._HUN007	OTU389	11	11	27	1	17	57	38	10	20	18	16	0	2	30	0	0	180	0	44	2	484
d__Bacteria	k__norank_d__Bacteria	p__Bacteroidota	c__Bacteroidia	o__Bacteroidales	f__Prevotellaceae	g__Prevotella	s__uncultured_rumen_bacterium_g__Prevotella	OTU1729	19	19	9	11	43	20	12	16	24	55	20	34	14	1	4	3	25	9	0	10	348
d__Bacteria	k__norank_d__Bacteria	p__Firmicutes	c__Bacilli	o__Acholeplasmatales	f__Acholeplasmataceae	g__Anaeroplasma	s__unclassified_g__Anaeroplasma	OTU58	2	0	0	2	3	1	1	0	6	3	0	0	0	2	0	1	1	2	0	1	25
d__Bacteria	k__norank_d__Bacteria	p__Bacteroidota	c__Bacteroidia	o__Bacteroidales	f__Rikenellaceae	g__Rikenellaceae_RC9_gut_group	s__unclassified_g__Rikenellaceae_RC9_gut_group	OTU723	8	13	8	9	4	8	8	15	11	5	10	2	16	14	20	4	20	10	15	22	222
d__Bacteria	k__norank_d__Bacteria	p__Firmicutes	c__Clostridia	o__Lachnospirales	f__Lachnospiraceae	g__unclassified_f__Lachnospiraceae	s__unclassified_f__Lachnospiraceae	OTU336	4	6	16	1	1	0	0	0	1	4	9	2	0	1	0	0	0	2	12	3	62
d__Bacteria	k__norank_d__Bacteria	p__Actinobacteriota	c__Coriobacteriia	o__Coriobacteriales	f__Atopobiaceae	g__unclassified_f__Atopobiaceae	s__unclassified_f__Atopobiaceae	OTU489	0	0	0	0	0	1	0	0	0	0	0	0	0	0	1	0	0	0	0	0	2
d__Bacteria	k__norank_d__Bacteria	p__Bacteroidota	c__Bacteroidia	o__Bacteroidales	f__Bacteroidaceae	g__Bacteroides	s__unclassified_g__Bacteroides	OTU149	0	0	0	0	0	0	0	0	0	2	0	0	0	0	0	0	0	0	0	0	2
d__Bacteria	k__norank_d__Bacteria	p__Firmicutes	c__Clostridia	o__Lachnospirales	f__Lachnospiraceae	g__norank_f__Lachnospiraceae	s__uncultured_rumen_bacterium_g__norank_f__Lachnospiraceae	OTU889	2	6	5	3	5	4	4	0	4	2	4	0	5	10	4	6	5	4	3	5	81
d__Bacteria	k__norank_d__Bacteria	p__Bacteroidota	c__Bacteroidia	o__Bacteroidales	f__Prevotellaceae	g__Prevotellaceae_Ga6A1_group	s__uncultured_rumen_bacterium_g__Prevotellaceae_Ga6A1_group	OTU10	73	41	54	30	27	82	26	15	45	132	25	69	25	64	23	17	73	19	36	41	917
d__Bacteria	k__norank_d__Bacteria	p__Firmicutes	c__Negativicutes	o__Acidaminococcales	f__Acidaminococcaceae	g__Succiniclasticum	s__uncultured_rumen_bacterium_g__Succiniclasticum	OTU1955	148	124	260	352	146	108	26	46	110	184	38	65	81	515	175	253	149	136	153	97	3166
d__Bacteria	k__norank_d__Bacteria	p__Firmicutes	c__Negativicutes	o__Veillonellales-Selenomonadales	f__Selenomonadaceae	g__Schwartzia	s__uncultured_rumen_bacterium_g__Schwartzia	OTU1291	139	95	128	167	32	67	76	53	147	84	59	71	131	190	163	103	107	200	113	108	2233
d__Bacteria	k__norank_d__Bacteria	p__Proteobacteria	c__Alphaproteobacteria	o__Rickettsiales	f__Mitochondria	g__norank_f__Mitochondria	s__uncultured_rumen_bacterium_g__norank_f__Mitochondria	OTU187	0	0	0	0	0	0	0	0	4	0	0	0	0	0	0	0	0	0	0	0	4
d__Bacteria	k__norank_d__Bacteria	p__Firmicutes	c__Clostridia	o__Christensenellales	f__Christensenellaceae	g__Christensenellaceae_R-7_group	s__unclassified_g__Christensenellaceae_R-7_group	OTU1302	0	1	5	1	0	1	1	0	0	0	0	0	3	5	0	0	3	0	1	0	21
d__Bacteria	k__norank_d__Bacteria	p__Firmicutes	c__Clostridia	o__Clostridia_UCG-014	f__norank_o__Clostridia_UCG-014	g__norank_f__norank_o__Clostridia_UCG-014	s__unidentified_rumen_bacterium_JW32	OTU850	6	14	9	6	1	10	19	9	10	70	36	25	4	22	0	16	18	1	21	9	306
d__Bacteria	k__norank_d__Bacteria	p__Bacteroidota	c__Bacteroidia	o__Bacteroidales	f__Prevotellaceae	g__Prevotella	s__uncultured_rumen_bacterium_g__Prevotella	OTU521	155	65	60	62	55	79	54	43	47	127	80	44	30	12	18	26	58	47	22	25	1109
d__Bacteria	k__norank_d__Bacteria	p__Firmicutes	c__Bacilli	o__RF39	f__norank_o__RF39	g__norank_f__norank_o__RF39	s__unclassified_g__norank_f__norank_o__RF39	OTU981	0	0	0	0	0	0	0	0	0	0	9	0	0	0	0	0	0	0	0	0	9
d__Bacteria	k__norank_d__Bacteria	p__Firmicutes	c__Bacilli	o__Acholeplasmatales	f__Acholeplasmataceae	g__Anaeroplasma	s__uncultured_rumen_bacterium_g__Anaeroplasma	OTU1301	0	0	0	0	5	0	1	0	7	4	0	0	0	1	0	0	6	0	0	0	24
d__Bacteria	k__norank_d__Bacteria	p__Firmicutes	c__Clostridia	o__Christensenellales	f__Christensenellaceae	g__Christensenellaceae_R-7_group	s__uncultured_rumen_bacterium_g__Christensenellaceae_R-7_group	OTU55	2	0	0	0	0	0	0	0	8	5	0	0	1	2	0	0	1	0	0	0	19
d__Bacteria	k__norank_d__Bacteria	p__Firmicutes	c__Clostridia	o__Christensenellales	f__Christensenellaceae	g__Christensenellaceae_R-7_group	s__uncultured_rumen_bacterium_g__Christensenellaceae_R-7_group	OTU936	13	17	13	10	11	12	27	8	4	9	30	5	7	10	2	7	15	13	6	7	226
d__Bacteria	k__norank_d__Bacteria	p__Desulfobacterota	c__Desulfovibrionia	o__Desulfovibrionales	f__Desulfovibrionaceae	g__Mailhella	s__unclassified_g__Mailhella	OTU1514	0	1	0	1	1	1	0	0	0	0	2	0	1	1	0	0	0	0	0	2	10
d__Bacteria	k__norank_d__Bacteria	p__Firmicutes	c__Clostridia	o__Lachnospirales	f__Lachnospiraceae	g__Acetitomaculum	s__uncultured_rumen_bacterium_g__Acetitomaculum	OTU925	0	2	2	3	1	0	4	0	0	0	1	0	2	2	3	2	1	0	0	1	24
d__Bacteria	k__norank_d__Bacteria	p__Bacteroidota	c__Bacteroidia	o__Bacteroidales	f__F082	g__norank_f__F082	s__uncultured_rumen_bacterium_g__norank_f__F082	OTU1413	2	6	13	1	1	1	1	0	2	0	0	3	2	4	1	1	1	5	14	2	60
d__Bacteria	k__norank_d__Bacteria	p__Firmicutes	c__Clostridia	o__Oscillospirales	f__UCG-010	g__norank_f__UCG-010	s__unclassified_g__norank_f__UCG-010	OTU883	1	2	0	1	3	0	2	1	2	6	1	0	0	1	1	1	3	0	0	1	26
d__Bacteria	k__norank_d__Bacteria	p__Bacteroidota	c__Bacteroidia	o__Bacteroidales	f__F082	g__norank_f__F082	s__uncultured_rumen_bacterium_g__norank_f__F082	OTU1414	5	31	0	1	16	23	0	0	0	9	0	11	0	3	0	0	8	0	16	0	123
d__Bacteria	k__norank_d__Bacteria	p__Firmicutes	c__Clostridia	o__Clostridia_UCG-014	f__norank_o__Clostridia_UCG-014	g__norank_f__norank_o__Clostridia_UCG-014	s__uncultured_bacterium_g__norank_f__norank_o__Clostridia_UCG-014	OTU966	0	0	0	0	0	0	0	0	0	0	2	0	0	0	0	0	0	0	0	0	2
d__Bacteria	k__norank_d__Bacteria	p__Bacteroidota	c__Bacteroidia	o__Bacteroidales	f__Prevotellaceae	g__unclassified_f__Prevotellaceae	s__unclassified_f__Prevotellaceae	OTU435	5	4	1	3	9	0	3	0	7	34	0	2	6	6	0	0	3	0	0	0	83
d__Bacteria	k__norank_d__Bacteria	p__Firmicutes	c__Clostridia	o__Lachnospirales	f__Lachnospiraceae	g__Coprococcus	s__uncultured_rumen_bacterium_g__Coprococcus	OTU283	1	3	0	2	1	3	2	0	11	5	2	1	5	4	0	2	2	2	0	2	48
d__Bacteria	k__norank_d__Bacteria	p__Bacteroidota	c__Bacteroidia	o__Bacteroidales	f__Rikenellaceae	g__Rikenellaceae_RC9_gut_group	s__uncultured_bacterium_g__Rikenellaceae_RC9_gut_group	OTU1145	5	10	5	3	3	3	6	2	4	2	8	0	7	9	2	7	7	6	18	11	118
d__Bacteria	k__norank_d__Bacteria	p__Firmicutes	c__Clostridia	o__Oscillospirales	f__Ruminococcaceae	g__norank_f__Ruminococcaceae	s__uncultured_rumen_bacterium_g__norank_f__Ruminococcaceae	OTU41	4	2	7	3	6	9	17	0	7	14	14	1	4	3	0	2	9	2	3	6	113
d__Bacteria	k__norank_d__Bacteria	p__Bacteroidota	c__Bacteroidia	o__Bacteroidales	f__Rikenellaceae	g__Rikenellaceae_RC9_gut_group	s__uncultured_rumen_bacterium_g__Rikenellaceae_RC9_gut_group	OTU1804	0	0	0	0	6	0	0	0	5	2	0	0	0	0	0	0	0	0	0	0	13
d__Bacteria	k__norank_d__Bacteria	p__Firmicutes	c__Bacilli	o__Erysipelotrichales	f__Erysipelatoclostridiaceae	g__UCG-004	s__unidentified_rumen_bacterium_RFN74	OTU1225	1	0	0	0	0	0	0	0	0	0	1	0	0	0	0	2	0	0	1	1	6
d__Bacteria	k__norank_d__Bacteria	p__Proteobacteria	c__Gammaproteobacteria	o__Burkholderiales	f__Comamonadaceae	g__Malikia	s__uncultured_bacterium_g__Malikia	OTU1814	0	0	0	0	0	2	0	0	0	0	0	0	0	0	0	0	0	0	0	0	2
d__Bacteria	k__norank_d__Bacteria	p__Firmicutes	c__Bacilli	o__Erysipelotrichales	f__Erysipelotrichaceae	g__Solobacterium	s__uncultured_rumen_bacterium_g__Solobacterium	OTU1197	0	1	1	0	0	0	1	0	1	1	2	1	0	1	3	0	0	0	0	1	13
d__Bacteria	k__norank_d__Bacteria	p__Firmicutes	c__Clostridia	o__Clostridia_UCG-014	f__norank_o__Clostridia_UCG-014	g__norank_f__norank_o__Clostridia_UCG-014	s__unclassified_g__norank_f__norank_o__Clostridia_UCG-014	OTU1331	4	8	6	1	1	0	1	21	0	8	7	1	3	1	5	5	4	6	5	24	111
d__Bacteria	k__norank_d__Bacteria	p__Firmicutes	c__Clostridia	o__Oscillospirales	f__Ruminococcaceae	g__Ruminococcus	s__uncultured_bacterium_Contigcl_1787	OTU291	2	7	8	4	2	7	49	7	9	37	27	2	10	2	6	5	50	7	12	8	261
d__Bacteria	k__norank_d__Bacteria	p__Firmicutes	c__Clostridia	o__Oscillospirales	f__Ruminococcaceae	g__unclassified_f__Ruminococcaceae	s__unclassified_f__Ruminococcaceae	OTU193	0	4	1	0	0	0	0	0	0	1	0	2	0	0	0	3	0	0	1	0	12
d__Bacteria	k__norank_d__Bacteria	p__Firmicutes	c__Clostridia	o__Lachnospirales	f__Lachnospiraceae	g__Butyrivibrio	s__uncultured_rumen_bacterium_g__Butyrivibrio	OTU478	1	1	3	0	0	1	3	1	1	2	1	0	2	1	1	1	1	1	1	1	23
d__Bacteria	k__norank_d__Bacteria	p__Firmicutes	c__Clostridia	o__Lachnospirales	f__Lachnospiraceae	g__Roseburia	s__uncultured_rumen_bacterium_g__Roseburia	OTU274	2	3	2	8	7	7	8	3	10	7	4	1	8	10	7	4	7	3	3	4	108
d__Bacteria	k__norank_d__Bacteria	p__Firmicutes	c__Bacilli	o__RF39	f__norank_o__RF39	g__norank_f__norank_o__RF39	s__uncultured_rumen_bacterium_g__norank_f__norank_o__RF39	OTU1133	0	3	1	0	1	1	0	0	1	2	2	0	1	5	0	0	1	0	0	0	18
d__Bacteria	k__norank_d__Bacteria	p__Firmicutes	c__Clostridia	o__Peptostreptococcales-Tissierellales	f__Anaerovoracaceae	g__Family_XIII_AD3011_group	s__unclassified_g__Family_XIII_AD3011_group	OTU1358	21	27	19	11	31	12	16	11	29	34	49	6	40	41	21	14	17	17	11	29	456
d__Bacteria	k__norank_d__Bacteria	p__Firmicutes	c__Bacilli	o__Izemoplasmatales	f__norank_o__Izemoplasmatales	g__norank_f__norank_o__Izemoplasmatales	s__unidentified_rumen_bacterium_RFN82	OTU985	2	0	0	0	0	1	0	0	0	0	1	1	0	2	1	1	1	1	2	0	13
d__Bacteria	k__norank_d__Bacteria	p__Bacteroidota	c__Bacteroidia	o__Bacteroidales	f__Prevotellaceae	g__Prevotellaceae_UCG-003	s__unclassified_g__Prevotellaceae_UCG-003	OTU1287	0	0	0	0	1	0	0	0	0	4	0	0	0	0	0	0	1	0	0	0	6
d__Bacteria	k__norank_d__Bacteria	p__Patescibacteria	c__Gracilibacteria	o__Absconditabacteriales_SR1	f__norank_o__Absconditabacteriales_SR1	g__norank_f__norank_o__Absconditabacteriales_SR1	s__uncultured_rumen_bacterium_g__norank_f__norank_o__Absconditabacteriales_SR1	OTU957	144	183	91	62	145	34	29	27	45	266	86	24	24	95	11	107	116	24	56	56	1625
d__Bacteria	k__norank_d__Bacteria	p__Firmicutes	c__Clostridia	o__Oscillospirales	f__Ruminococcaceae	g__unclassified_f__Ruminococcaceae	s__unclassified_f__Ruminococcaceae	OTU856	0	2	0	0	6	0	3	0	0	1	0	0	0	0	0	5	17	0	1	2	37
d__Bacteria	k__norank_d__Bacteria	p__Firmicutes	c__Bacilli	o__RF39	f__norank_o__RF39	g__norank_f__norank_o__RF39	s__unclassified_g__norank_f__norank_o__RF39	OTU1442	0	1	3	0	0	3	1	1	1	2	1	0	0	1	0	0	5	0	4	0	23
d__Bacteria	k__norank_d__Bacteria	p__Firmicutes	c__Clostridia	o__Oscillospirales	f__Eubacterium_coprostanoligenes_group	g__norank_f__Eubacterium_coprostanoligenes_group	s__uncultured_rumen_bacterium_g__norank_f__Eubacterium_coprostanoligenes_group	OTU911	1	3	0	2	5	2	1	0	4	3	7	1	0	1	0	1	2	0	0	0	33
d__Bacteria	k__norank_d__Bacteria	p__Bacteroidota	c__Bacteroidia	o__Bacteroidales	f__Prevotellaceae	g__Prevotellaceae_UCG-001	s__uncultured_rumen_bacterium_g__Prevotellaceae_UCG-001	OTU1731	0	1	1	2	3	4	8	1	8	6	0	2	6	11	0	1	3	7	2	0	66
d__Bacteria	k__norank_d__Bacteria	p__Firmicutes	c__Negativicutes	o__Veillonellales-Selenomonadales	f__Selenomonadaceae	g__Selenomonas	s__uncultured_bacterium_g__Selenomonas	OTU573	34	37	30	51	1	26	3	36	9	13	4	11	12	100	25	17	9	12	21	7	458
d__Bacteria	k__norank_d__Bacteria	p__Actinobacteriota	c__Actinobacteria	o__Bifidobacteriales	f__Bifidobacteriaceae	g__Pseudoscardovia	s__Pseudoscardovia_suis	OTU1961	0	0	0	0	0	0	0	0	2	0	0	0	0	0	0	0	0	0	0	0	2
d__Bacteria	k__norank_d__Bacteria	p__Firmicutes	c__Clostridia	o__norank_c__Clostridia	f__norank_o__norank_c__Clostridia	g__norank_f__norank_o__norank_c__Clostridia	s__uncultured_rumen_bacterium_g__norank_f__norank_o__norank_c__Clostridia	OTU140	0	0	0	0	1	0	0	0	0	0	1	0	0	0	1	0	0	0	0	0	3
d__Bacteria	k__norank_d__Bacteria	p__Campilobacterota	c__Campylobacteria	o__Campylobacterales	f__Campylobacteraceae	g__Campylobacter	s__uncultured_rumen_bacterium_g__Campylobacter	OTU1372	1	3	0	2	1	0	0	2	1	1	1	2	2	3	1	1	3	1	2	1	28
d__Bacteria	k__norank_d__Bacteria	p__Bacteroidota	c__Bacteroidia	o__Bacteroidales	f__Prevotellaceae	g__Prevotellaceae_UCG-003	s__uncultured_rumen_bacterium_g__Prevotellaceae_UCG-003	OTU1527	1	1	0	1	0	9	4	0	0	0	5	6	1	1	0	1	8	0	1	3	42
d__Bacteria	k__norank_d__Bacteria	p__Actinobacteriota	c__Coriobacteriia	o__Coriobacteriales	f__Atopobiaceae	g__unclassified_f__Atopobiaceae	s__unclassified_f__Atopobiaceae	OTU257	0	0	0	0	0	0	0	0	0	0	2	0	0	0	1	0	0	0	0	0	3
d__Bacteria	k__norank_d__Bacteria	p__Firmicutes	c__Clostridia	o__Lachnospirales	f__Lachnospiraceae	g__Eubacterium_ruminantium_group	s__unclassified_g__Eubacterium_ruminantium_group	OTU549	15	20	31	5	3	2	3	14	3	2	27	7	0	12	14	16	4	8	21	18	225
d__Bacteria	k__norank_d__Bacteria	p__Firmicutes	c__Clostridia	o__Lachnospirales	f__Lachnospiraceae	g__unclassified_f__Lachnospiraceae	s__unclassified_f__Lachnospiraceae	OTU1219	1	1	1	0	0	0	1	0	0	0	0	0	0	0	0	1	0	0	0	0	5
d__Bacteria	k__norank_d__Bacteria	p__Bacteroidota	c__Bacteroidia	o__Bacteroidales	f__Rikenellaceae	g__Rikenellaceae_RC9_gut_group	s__uncultured_rumen_bacterium_g__Rikenellaceae_RC9_gut_group	OTU1758	2	1	2	0	23	0	0	0	2	0	2	0	0	0	0	0	0	0	2	0	34
d__Bacteria	k__norank_d__Bacteria	p__Firmicutes	c__Clostridia	o__Monoglobales	f__Monoglobaceae	g__Monoglobus	s__uncultured_bacterium_g__Monoglobus	OTU487	0	0	0	0	0	0	0	0	0	0	0	0	0	0	2	0	0	0	0	5	7
d__Bacteria	k__norank_d__Bacteria	p__Bacteroidota	c__Bacteroidia	o__Bacteroidales	f__Rikenellaceae	g__Rikenellaceae_RC9_gut_group	s__uncultured_bacterium_g__Rikenellaceae_RC9_gut_group	OTU221	1	0	0	0	0	0	0	0	0	0	1	0	0	0	0	0	0	0	0	0	2
d__Bacteria	k__norank_d__Bacteria	p__Actinobacteriota	c__Coriobacteriia	o__Coriobacteriales	f__Atopobiaceae	g__Olsenella	s__unclassified_g__Olsenella	OTU1222	0	0	0	0	0	0	0	1	0	0	0	0	0	0	0	3	0	0	0	0	4
d__Bacteria	k__norank_d__Bacteria	p__Bacteroidota	c__Bacteroidia	o__Bacteroidales	f__Bacteroidales_UCG-001	g__norank_f__Bacteroidales_UCG-001	s__uncultured_rumen_bacterium_g__norank_f__Bacteroidales_UCG-001	OTU780	18	11	4	9	19	20	8	4	28	34	5	16	9	4	0	2	6	2	6	0	205
d__Bacteria	k__norank_d__Bacteria	p__Bacteroidota	c__Bacteroidia	o__Bacteroidales	f__Muribaculaceae	g__norank_f__Muribaculaceae	s__uncultured_rumen_bacterium_g__norank_f__Muribaculaceae	OTU938	118	39	91	45	71	14	23	1	142	144	126	24	15	144	0	3	23	2	69	9	1103
d__Bacteria	k__norank_d__Bacteria	p__Firmicutes	c__Clostridia	o__Lachnospirales	f__Lachnospiraceae	g__Acetitomaculum	s__uncultured_rumen_bacterium_g__Acetitomaculum	OTU505	0	0	8	0	0	0	1	50	1	0	11	2	2	3	10	22	0	19	3	23	155
d__Bacteria	k__norank_d__Bacteria	p__Firmicutes	c__Clostridia	o__norank_c__Clostridia	f__Hungateiclostridiaceae	g__Saccharofermentans	s__uncultured_rumen_bacterium_g__Saccharofermentans	OTU206	23	38	31	28	34	23	47	17	29	29	42	22	30	24	23	25	55	27	16	33	596
d__Bacteria	k__norank_d__Bacteria	p__Bacteroidota	c__Bacteroidia	o__Bacteroidales	f__F082	g__norank_f__F082	s__unclassified_g__norank_f__F082	OTU1796	0	0	0	0	5	0	0	0	0	0	0	0	0	0	0	0	0	0	0	0	5
d__Bacteria	k__norank_d__Bacteria	p__Firmicutes	c__Bacilli	o__RF39	f__norank_o__RF39	g__norank_f__norank_o__RF39	s__unclassified_g__norank_f__norank_o__RF39	OTU1934	0	1	1	0	0	0	1	0	2	4	1	0	0	0	0	0	3	0	0	1	14
d__Bacteria	k__norank_d__Bacteria	p__Actinobacteriota	c__Coriobacteriia	o__Coriobacteriales	f__Eggerthellaceae	g__unclassified_f__Eggerthellaceae	s__unclassified_f__Eggerthellaceae	OTU1798	2	2	3	3	3	0	10	0	3	1	1	0	3	0	1	5	4	3	0	5	49
d__Bacteria	k__norank_d__Bacteria	p__Firmicutes	c__Clostridia	o__Oscillospirales	f__unclassified_o__Oscillospirales	g__unclassified_o__Oscillospirales	s__unclassified_o__Oscillospirales	OTU969	0	1	0	1	0	0	0	0	1	0	1	0	0	1	1	0	1	0	0	1	8
d__Bacteria	k__norank_d__Bacteria	p__Firmicutes	c__Clostridia	o__Oscillospirales	f__Ruminococcaceae	g__Ruminococcus	s__Ruminococcus_flavefaciens	OTU385	25	47	89	41	45	65	102	54	29	64	86	22	34	33	116	56	139	28	58	71	1204
d__Bacteria	k__norank_d__Bacteria	p__Desulfobacterota	c__Desulfuromonadia	o__Bradymonadales	f__norank_o__Bradymonadales	g__norank_f__norank_o__Bradymonadales	s__uncultured_rumen_bacterium_g__norank_f__norank_o__Bradymonadales	OTU603	1	0	0	1	2	7	3	2	6	12	7	0	2	2	0	0	2	0	5	1	53
d__Bacteria	k__norank_d__Bacteria	p__Firmicutes	c__Clostridia	o__Oscillospirales	f__Ruminococcaceae	g__Ruminococcus	s__unclassified_g__Ruminococcus	OTU912	6	5	18	4	8	19	16	11	4	0	23	5	13	6	10	25	42	14	6	19	254
d__Bacteria	k__norank_d__Bacteria	p__Bacteroidota	c__Bacteroidia	o__Bacteroidales	f__Rikenellaceae	g__Rikenellaceae_RC9_gut_group	s__uncultured_rumen_bacterium_g__Rikenellaceae_RC9_gut_group	OTU1111	0	0	0	0	1	0	0	0	0	0	0	0	0	1	0	0	0	0	0	0	2
d__Bacteria	k__norank_d__Bacteria	p__Firmicutes	c__Bacilli	o__RF39	f__norank_o__RF39	g__norank_f__norank_o__RF39	s__unclassified_g__norank_f__norank_o__RF39	OTU1155	7	0	0	1	4	1	4	0	7	1	2	4	3	8	3	0	4	8	1	2	60
d__Bacteria	k__norank_d__Bacteria	p__Firmicutes	c__Bacilli	o__Erysipelotrichales	f__Erysipelotrichaceae	g__Solobacterium	s__unclassified_g__Solobacterium	OTU1996	0	0	0	0	1	0	2	0	1	1	1	0	0	1	0	0	0	3	2	0	12
d__Bacteria	k__norank_d__Bacteria	p__Spirochaetota	c__Spirochaetia	o__Spirochaetales	f__Spirochaetaceae	g__Sphaerochaeta	s__uncultured_Spirochaeta_sp._g__Sphaerochaeta	OTU1759	0	0	0	0	3	1	0	0	4	1	0	1	0	0	0	0	0	0	0	0	10
d__Bacteria	k__norank_d__Bacteria	p__Bacteroidota	c__Bacteroidia	o__Bacteroidales	f__Muribaculaceae	g__norank_f__Muribaculaceae	s__uncultured_rumen_bacterium_g__norank_f__Muribaculaceae	OTU1985	2	4	2	2	2	2	0	0	6	6	4	4	2	6	0	0	0	0	7	0	49
d__Bacteria	k__norank_d__Bacteria	p__Cyanobacteria	c__Vampirivibrionia	o__Gastranaerophilales	f__norank_o__Gastranaerophilales	g__norank_f__norank_o__Gastranaerophilales	s__uncultured_rumen_bacterium_g__norank_f__norank_o__Gastranaerophilales	OTU1596	18	34	34	5	1	3	6	35	7	8	13	11	5	9	8	24	28	0	7	18	274
d__Bacteria	k__norank_d__Bacteria	p__Bacteroidota	c__Bacteroidia	o__Bacteroidales	f__Muribaculaceae	g__norank_f__Muribaculaceae	s__unclassified_g__norank_f__Muribaculaceae	OTU1723	0	1	0	1	6	1	1	0	0	2	0	0	0	2	0	4	1	1	0	0	20
d__Bacteria	k__norank_d__Bacteria	p__Firmicutes	c__Clostridia	o__Lachnospirales	f__Lachnospiraceae	g__unclassified_f__Lachnospiraceae	s__unclassified_f__Lachnospiraceae	OTU249	2	2	11	8	8	7	20	1	18	9	2	4	18	15	3	7	3	8	6	5	157
d__Bacteria	k__norank_d__Bacteria	p__Firmicutes	c__Clostridia	o__Eubacteriales	f__Eubacteriaceae	g__Pseudoramibacter	s__uncultured_bacterium_g__Pseudoramibacter	OTU143	3	5	7	11	14	0	17	3	18	21	3	8	21	6	0	0	6	5	1	5	154
d__Bacteria	k__norank_d__Bacteria	p__Bacteroidota	c__Bacteroidia	o__Bacteroidales	f__Prevotellaceae	g__Prevotella	s__uncultured_rumen_bacterium_g__Prevotella	OTU1837	1	1	1	0	4	9	0	0	0	3	0	2	1	2	0	0	0	0	0	0	24
d__Bacteria	k__norank_d__Bacteria	p__Firmicutes	c__Clostridia	o__Oscillospirales	f__Oscillospiraceae	g__Colidextribacter	s__uncultured_rumen_bacterium_g__Colidextribacter	OTU102	0	0	0	0	0	1	1	0	0	0	0	0	0	0	0	0	0	0	0	0	2
d__Bacteria	k__norank_d__Bacteria	p__Firmicutes	c__Clostridia	o__Lachnospirales	f__Lachnospiraceae	g__Lachnospiraceae_UCG-008	s__uncultured_rumen_bacterium_g__Lachnospiraceae_UCG-008	OTU1470	0	1	0	1	3	1	0	0	0	0	0	0	0	2	0	0	2	0	1	0	11
d__Bacteria	k__norank_d__Bacteria	p__Spirochaetota	c__Spirochaetia	o__Spirochaetales	f__Spirochaetaceae	g__Treponema	s__unclassified_g__Treponema	OTU950	1	0	0	0	4	3	0	0	2	10	2	0	0	4	0	0	2	0	3	0	31
d__Bacteria	k__norank_d__Bacteria	p__Bacteroidota	c__Bacteroidia	o__Bacteroidales	f__Prevotellaceae	g__unclassified_f__Prevotellaceae	s__unclassified_f__Prevotellaceae	OTU782	4	0	0	3	1	0	0	0	0	0	1	1	0	1	6	0	0	0	0	5	22
d__Bacteria	k__norank_d__Bacteria	p__Firmicutes	c__Clostridia	o__Oscillospirales	f__Oscillospiraceae	g__Colidextribacter	s__uncultured_rumen_bacterium_g__Colidextribacter	OTU181	4	70	16	39	13	43	175	22	7	71	73	17	131	31	10	43	70	100	52	63	1050
d__Bacteria	k__norank_d__Bacteria	p__Actinobacteriota	c__Coriobacteriia	o__Coriobacteriales	f__Atopobiaceae	g__Olsenella	s__uncultured_rumen_bacterium_g__Olsenella	OTU1343	22	34	20	47	14	33	35	9	32	8	12	11	100	62	3	28	3	206	16	24	719
d__Bacteria	k__norank_d__Bacteria	p__Firmicutes	c__Clostridia	o__Lachnospirales	f__Lachnospiraceae	g__unclassified_f__Lachnospiraceae	s__unclassified_f__Lachnospiraceae	OTU1361	9	2	2	3	1	2	3	0	1	6	3	2	1	2	0	3	7	4	4	2	57
d__Bacteria	k__norank_d__Bacteria	p__Firmicutes	c__Clostridia	o__Lachnospirales	f__Lachnospiraceae	g__Eubacterium_ruminantium_group	s__uncultured_Lachnospiraceae_bacterium_g__Eubacterium_ruminantium_group	OTU665	4	4	19	3	8	4	10	15	5	7	1	3	5	11	4	6	16	7	7	16	155
d__Bacteria	k__norank_d__Bacteria	p__Firmicutes	c__Clostridia	o__Oscillospirales	f__Ruminococcaceae	g__Ruminococcus	s__uncultured_Clostridiaceae_bacterium_g__Ruminococcus	OTU580	0	2	0	0	18	0	4	0	1	0	1	0	0	0	0	0	15	0	5	0	46
d__Bacteria	k__norank_d__Bacteria	p__Spirochaetota	c__Spirochaetia	o__Spirochaetales	f__Spirochaetaceae	g__Sphaerochaeta	s__uncultured_rumen_bacterium_g__Sphaerochaeta	OTU70	0	0	2	0	0	0	0	0	0	1	0	0	0	0	0	0	0	0	0	0	3
d__Bacteria	k__norank_d__Bacteria	p__Proteobacteria	c__Gammaproteobacteria	o__Aeromonadales	f__Succinivibrionaceae	g__Succinivibrio	s__unclassified_g__Succinivibrio	OTU316	1	1	2	0	0	0	0	0	0	0	1	2	0	0	1	1	0	0	2	4	15
d__Bacteria	k__norank_d__Bacteria	p__Firmicutes	c__Clostridia	o__Clostridia_UCG-014	f__norank_o__Clostridia_UCG-014	g__norank_f__norank_o__Clostridia_UCG-014	s__unclassified_g__norank_f__norank_o__Clostridia_UCG-014	OTU281	0	1	0	0	4	2	3	0	0	5	5	0	0	4	0	0	1	0	1	0	26
d__Bacteria	k__norank_d__Bacteria	p__Bacteroidota	c__Bacteroidia	o__Bacteroidales	f__Prevotellaceae	g__Prevotella	s__uncultured_rumen_bacterium_g__Prevotella	OTU1371	8	6	7	4	11	12	11	8	19	22	3	8	13	22	0	12	15	1	8	6	196
d__Bacteria	k__norank_d__Bacteria	p__Spirochaetota	c__Spirochaetia	o__Spirochaetales	f__Spirochaetaceae	g__Treponema	s__unclassified_g__Treponema	OTU1007	3	1	0	0	0	1	0	0	0	4	0	2	0	2	0	0	0	1	0	0	14
d__Bacteria	k__norank_d__Bacteria	p__Firmicutes	c__Clostridia	o__Clostridia_UCG-014	f__norank_o__Clostridia_UCG-014	g__norank_f__norank_o__Clostridia_UCG-014	s__unclassified_g__norank_f__norank_o__Clostridia_UCG-014	OTU288	2	1	2	0	0	0	2	1	0	0	3	2	0	1	0	0	2	0	2	6	24
d__Bacteria	k__norank_d__Bacteria	p__Firmicutes	c__Clostridia	o__Oscillospirales	f__Oscillospiraceae	g__V9D2013_group	s__uncultured_bacterium_g__V9D2013_group	OTU972	0	0	0	0	0	0	0	0	0	0	1	0	0	0	0	1	1	0	0	0	3
d__Bacteria	k__norank_d__Bacteria	p__Bacteroidota	c__Bacteroidia	o__Bacteroidales	f__Muribaculaceae	g__norank_f__Muribaculaceae	s__unclassified_g__norank_f__Muribaculaceae	OTU207	2	13	2	3	0	1	4	3	0	4	3	3	6	8	8	8	6	7	5	2	88
d__Bacteria	k__norank_d__Bacteria	p__Bacteroidota	c__Bacteroidia	o__Bacteroidales	f__Prevotellaceae	g__Prevotella	s__uncultured_rumen_bacterium_g__Prevotella	OTU1572	52	24	10	21	26	44	21	7	11	27	24	28	18	13	1	18	18	30	9	22	424
d__Bacteria	k__norank_d__Bacteria	p__Bacteroidota	c__Bacteroidia	o__Bacteroidales	f__Prevotellaceae	g__Prevotella	s__uncultured_rumen_bacterium_g__Prevotella	OTU1574	238	105	39	169	201	178	171	162	120	235	95	195	248	43	40	72	196	114	33	83	2737
d__Bacteria	k__norank_d__Bacteria	p__Firmicutes	c__Clostridia	o__Oscillospirales	f__UCG-010	g__norank_f__UCG-010	s__uncultured_bacterium_g__norank_f__UCG-010	OTU982	1	0	0	0	0	0	0	0	0	0	11	0	0	0	0	0	0	0	0	0	12
d__Bacteria	k__norank_d__Bacteria	p__Proteobacteria	c__Gammaproteobacteria	o__Aeromonadales	f__Succinivibrionaceae	g__Succinivibrionaceae_UCG-001	s__uncultured_rumen_bacterium_g__Succinivibrionaceae_UCG-001	OTU91	397	304	3062	97	98	789	24	1811	16	231	1306	660	129	101	284	135	138	144	7228	2328	19282
d__Bacteria	k__norank_d__Bacteria	p__Cyanobacteria	c__Vampirivibrionia	o__Gastranaerophilales	f__norank_o__Gastranaerophilales	g__norank_f__norank_o__Gastranaerophilales	s__unclassified_g__norank_f__norank_o__Gastranaerophilales	OTU968	1	5	3	3	0	1	1	2	1	8	4	1	1	2	0	1	5	3	1	2	45
d__Bacteria	k__norank_d__Bacteria	p__Actinobacteriota	c__Coriobacteriia	o__Coriobacteriales	f__Coriobacteriales_Incertae_Sedis	g__norank_f__Coriobacteriales_Incertae_Sedis	s__uncultured_rumen_bacterium_g__norank_f__Coriobacteriales_Incertae_Sedis	OTU1580	0	2	1	2	0	0	2	0	0	0	0	0	2	0	0	0	0	1	2	0	12
d__Bacteria	k__norank_d__Bacteria	p__Spirochaetota	c__Spirochaetia	o__Spirochaetales	f__Spirochaetaceae	g__Treponema	s__uncultured_bacterium_g__Treponema	OTU854	1	0	0	0	0	2	0	0	0	0	0	0	0	0	0	0	0	0	0	1	4
d__Bacteria	k__norank_d__Bacteria	p__Firmicutes	c__Negativicutes	o__Veillonellales-Selenomonadales	f__Veillonellaceae	g__Dialister	s__unclassified_g__Dialister	OTU560	0	46	25	12	0	9	6	39	0	6	14	25	9	12	16	49	3	14	23	53	361
d__Bacteria	k__norank_d__Bacteria	p__Proteobacteria	c__Alphaproteobacteria	o__Rickettsiales	f__Mitochondria	g__norank_f__Mitochondria	s__uncultured_rumen_bacterium_g__norank_f__Mitochondria	OTU1957	0	0	0	0	1	0	1	0	8	2	0	0	3	1	0	2	4	0	0	0	22
d__Bacteria	k__norank_d__Bacteria	p__Bacteroidota	c__Bacteroidia	o__Bacteroidales	f__Prevotellaceae	g__norank_f__Prevotellaceae	s__uncultured_bacterium_g__norank_f__Prevotellaceae	OTU785	12	2	14	1	41	17	1	0	4	11	1	6	2	19	1	0	9	1	2	0	144
d__Bacteria	k__norank_d__Bacteria	p__Bacteroidota	c__Bacteroidia	o__Bacteroidales	f__Rikenellaceae	g__Rikenellaceae_RC9_gut_group	s__unidentified_rumen_bacterium_RF14	OTU21	0	1	1	0	0	0	1	0	2	2	0	0	1	0	0	0	0	1	0	3	12
d__Bacteria	k__norank_d__Bacteria	p__Firmicutes	c__Clostridia	o__Oscillospirales	f__unclassified_o__Oscillospirales	g__unclassified_o__Oscillospirales	s__unclassified_o__Oscillospirales	OTU343	0	0	0	0	0	0	0	1	0	0	0	0	0	0	1	0	0	0	0	0	2
d__Bacteria	k__norank_d__Bacteria	p__Bacteroidota	c__Bacteroidia	o__Bacteroidales	f__Prevotellaceae	g__Prevotella	s__unclassified_g__Prevotella	OTU1621	3	2	1	3	4	2	0	0	0	0	1	7	3	0	0	2	2	1	2	2	35
d__Bacteria	k__norank_d__Bacteria	p__Bacteroidota	c__Bacteroidia	o__Bacteroidales	f__Prevotellaceae	g__Prevotella	s__Prevotella_ruminicola_23	OTU740	628	373	216	356	96	851	249	553	145	458	320	553	257	119	138	169	282	258	168	243	6432
d__Bacteria	k__norank_d__Bacteria	p__Bacteroidota	c__Bacteroidia	o__Bacteroidales	f__Prevotellaceae	g__unclassified_f__Prevotellaceae	s__unclassified_f__Prevotellaceae	OTU1761	1	0	0	0	6	0	0	0	3	0	0	0	0	5	0	0	0	0	0	0	15
d__Bacteria	k__norank_d__Bacteria	p__Firmicutes	c__Clostridia	o__Peptostreptococcales-Tissierellales	f__Anaerovoracaceae	g__Mogibacterium	s__uncultured_rumen_bacterium_g__Mogibacterium	OTU1385	6	0	3	3	5	3	6	3	4	15	6	3	8	16	2	5	4	1	13	5	111
d__Bacteria	k__norank_d__Bacteria	p__Firmicutes	c__Bacilli	o__Erysipelotrichales	f__Erysipelatoclostridiaceae	g__UCG-004	s__uncultured_bacterium_g__UCG-004	OTU1303	0	0	0	0	0	0	1	1	1	0	0	0	1	1	1	0	7	0	0	1	14
d__Bacteria	k__norank_d__Bacteria	p__Firmicutes	c__Clostridia	o__Peptostreptococcales-Tissierellales	f__Anaerovoracaceae	g__Mogibacterium	s__uncultured_bacterium_g__Mogibacterium	OTU1950	0	0	0	0	1	0	0	0	1	0	0	0	0	1	0	0	0	0	0	1	4
d__Bacteria	k__norank_d__Bacteria	p__Firmicutes	c__Clostridia	o__Lachnospirales	f__Lachnospiraceae	g__Shuttleworthia	s__unclassified_g__Shuttleworthia	OTU1733	0	0	0	2	1	1	1	0	1	4	0	1	0	8	0	1	5	1	3	1	30
d__Bacteria	k__norank_d__Bacteria	p__Bacteroidota	c__Bacteroidia	o__Bacteroidales	f__Prevotellaceae	g__Prevotellaceae_UCG-001	s__uncultured_rumen_bacterium_g__Prevotellaceae_UCG-001	OTU916	1	1	1	0	0	0	0	0	2	5	1	0	0	1	0	0	0	0	3	0	15
d__Bacteria	k__norank_d__Bacteria	p__Proteobacteria	c__Gammaproteobacteria	o__Cardiobacteriales	f__Cardiobacteriaceae	g__Suttonella	s__unclassified_g__Suttonella	OTU1051	0	0	0	0	1	2	1	0	0	0	0	0	5	0	0	3	0	0	1	0	13
d__Bacteria	k__norank_d__Bacteria	p__Bacteroidota	c__Bacteroidia	o__Bacteroidales	f__Rikenellaceae	g__Rikenellaceae_RC9_gut_group	s__uncultured_bacterium_g__Rikenellaceae_RC9_gut_group	OTU1552	0	0	3	0	0	0	0	8	0	0	6	1	0	1	29	2	0	0	0	15	65
d__Bacteria	k__norank_d__Bacteria	p__Spirochaetota	c__Spirochaetia	o__Spirochaetales	f__Spirochaetaceae	g__Treponema	s__uncultured_rumen_bacterium_g__Treponema	OTU1656	0	0	0	1	0	0	0	0	1	0	0	2	0	0	0	0	0	0	0	0	4
d__Bacteria	k__norank_d__Bacteria	p__Bacteroidota	c__Bacteroidia	o__Bacteroidales	f__Rikenellaceae	g__Rikenellaceae_RC9_gut_group	s__unidentified_rumen_bacterium_RF36	OTU1570	10	60	26	24	42	13	46	5	44	40	33	20	36	35	28	21	55	21	38	23	620
d__Bacteria	k__norank_d__Bacteria	p__Firmicutes	c__Clostridia	o__Lachnospirales	f__Lachnospiraceae	g__Butyrivibrio	s__uncultured_rumen_bacterium_g__Butyrivibrio	OTU494	1	3	1	0	1	0	0	3	0	1	1	2	0	2	3	1	2	1	3	3	28
d__Bacteria	k__norank_d__Bacteria	p__Bacteroidota	c__Bacteroidia	o__Bacteroidales	f__Prevotellaceae	g__Prevotellaceae_NK3B31_group	s__uncultured_rumen_bacterium_g__Prevotellaceae_NK3B31_group	OTU790	7	0	0	0	4	0	0	0	0	0	0	0	0	0	0	0	2	0	0	0	13
d__Bacteria	k__norank_d__Bacteria	p__Bacteroidota	c__Bacteroidia	o__Bacteroidales	f__Prevotellaceae	g__Prevotellaceae_NK3B31_group	s__uncultured_rumen_bacterium_g__Prevotellaceae_NK3B31_group	OTU794	25	14	33	13	34	25	7	6	24	23	15	15	25	23	9	5	9	4	25	16	350
d__Bacteria	k__norank_d__Bacteria	p__Firmicutes	c__Bacilli	o__RF39	f__norank_o__RF39	g__norank_f__norank_o__RF39	s__uncultured_Paenibacillaceae_bacterium_g__norank	OTU95	3	8	6	6	7	12	23	0	1	13	17	1	7	8	14	11	5	3	4	4	153
d__Bacteria	k__norank_d__Bacteria	p__Bacteroidota	c__Bacteroidia	o__Bacteroidales	f__Prevotellaceae	g__Prevotellaceae_UCG-003	s__unclassified_g__Prevotellaceae_UCG-003	OTU1354	40	24	27	56	36	63	31	29	24	66	23	48	77	30	6	37	28	43	28	43	759
d__Bacteria	k__norank_d__Bacteria	p__Bacteroidota	c__Bacteroidia	o__Bacteroidales	f__Muribaculaceae	g__norank_f__Muribaculaceae	s__uncultured_bacterium_g__norank_f__Muribaculaceae	OTU520	2	0	0	0	0	0	0	0	0	0	1	0	2	0	0	2	2	0	0	0	9
d__Bacteria	k__norank_d__Bacteria	p__Fibrobacterota	c__Fibrobacteria	o__Fibrobacterales	f__Fibrobacteraceae	g__Fibrobacter	s__Fibrobacter_sp._UWCM	OTU1337	0	8	5	5	13	5	4	1	19	5	3	0	1	11	3	6	5	3	2	14	113
d__Bacteria	k__norank_d__Bacteria	p__Bacteroidota	c__Bacteroidia	o__Bacteroidales	f__Prevotellaceae	g__Prevotella	s__uncultured_rumen_bacterium_g__Prevotella	OTU440	352	223	74	466	319	357	440	208	410	441	132	453	669	81	122	74	379	241	64	153	5658
d__Bacteria	k__norank_d__Bacteria	p__Bacteroidota	c__Bacteroidia	o__Bacteroidales	f__Prevotellaceae	g__Prevotella	s__uncultured_rumen_bacterium_g__Prevotella	OTU442	6	0	0	0	2	1	0	0	3	0	0	7	4	0	0	1	0	3	0	1	28
d__Bacteria	k__norank_d__Bacteria	p__Firmicutes	c__Bacilli	o__RF39	f__norank_o__RF39	g__norank_f__norank_o__RF39	s__unclassified_g__norank_f__norank_o__RF39	OTU864	0	1	1	0	1	1	1	0	2	1	3	0	1	2	0	1	3	1	1	0	20
d__Bacteria	k__norank_d__Bacteria	p__Proteobacteria	c__Alphaproteobacteria	o__Rhodospirillales	f__norank_o__Rhodospirillales	g__norank_f__norank_o__Rhodospirillales	s__gut_metagenome_g__norank	OTU927	0	1	0	0	0	0	0	1	0	0	1	0	0	0	0	0	0	0	0	0	3
d__Bacteria	k__norank_d__Bacteria	p__Firmicutes	c__Negativicutes	o__Veillonellales-Selenomonadales	f__Selenomonadaceae	g__unclassified_f__Selenomonadaceae	s__unclassified_f__Selenomonadaceae	OTU599	2	34	17	16	1	9	1	12	2	10	6	11	8	43	31	41	14	8	14	39	319
d__Bacteria	k__norank_d__Bacteria	p__Bacteroidota	c__Bacteroidia	o__Bacteroidales	f__Prevotellaceae	g__Prevotella	s__uncultured_rumen_bacterium_g__Prevotella	OTU1751	9	7	1	5	19	1	19	0	13	6	0	2	2	0	0	0	18	0	1	0	103
d__Bacteria	k__norank_d__Bacteria	p__Firmicutes	c__Clostridia	o__Oscillospirales	f__UCG-010	g__norank_f__UCG-010	s__uncultured_rumen_bacterium_4C0d-9	OTU1487	0	3	0	0	5	6	2	3	1	10	1	0	0	6	2	2	8	1	1	2	53
d__Bacteria	k__norank_d__Bacteria	p__Patescibacteria	c__Saccharimonadia	o__Saccharimonadales	f__Saccharimonadaceae	g__Candidatus_Saccharimonas	s__uncultured_rumen_bacterium_g__Candidatus_Saccharimonas	OTU1490	31	48	21	40	28	20	38	7	51	36	18	31	37	63	115	30	17	32	23	31	717
d__Bacteria	k__norank_d__Bacteria	p__Bacteroidota	c__Bacteroidia	o__Bacteroidales	f__Prevotellaceae	g__Prevotellaceae_NK3B31_group	s__uncultured_rumen_bacterium_g__Prevotellaceae_NK3B31_group	OTU461	0	0	0	0	0	0	0	0	0	1	0	0	0	0	0	0	1	0	0	0	2
d__Bacteria	k__norank_d__Bacteria	p__Bacteroidota	c__Bacteroidia	o__Bacteroidales	f__Prevotellaceae	g__Prevotella	s__unclassified_g__Prevotella	OTU515	3	5	2	2	2	0	3	3	2	1	4	3	4	1	3	1	0	2	0	1	42
d__Bacteria	k__norank_d__Bacteria	p__Firmicutes	c__Clostridia	o__Oscillospirales	f__UCG-010	g__norank_f__UCG-010	s__uncultured_rumen_bacterium_g__norank_f__UCG-010	OTU1021	1	0	0	2	1	0	2	0	3	0	0	2	1	0	0	0	6	0	0	0	18
d__Bacteria	k__norank_d__Bacteria	p__Actinobacteriota	c__Coriobacteriia	o__Coriobacteriales	f__Eggerthellaceae	g__Slackia	s__unclassified_g__Slackia	OTU1480	0	1	0	0	0	0	0	0	1	0	0	0	0	0	0	0	1	0	1	0	4
d__Bacteria	k__norank_d__Bacteria	p__Firmicutes	c__Bacilli	o__Erysipelotrichales	f__Erysipelotrichaceae	g__unclassified_f__Erysipelotrichaceae	s__unclassified_f__Erysipelotrichaceae	OTU180	0	0	0	0	1	0	0	0	0	0	0	0	0	1	1	1	0	0	0	0	4
d__Bacteria	k__norank_d__Bacteria	p__Bacteroidota	c__Bacteroidia	o__Bacteroidales	f__Muribaculaceae	g__norank_f__Muribaculaceae	s__uncultured_bacterium_g__norank_f__Muribaculaceae	OTU1637	0	6	0	6	3	1	2	2	5	5	1	1	0	5	0	0	3	1	0	0	41
d__Bacteria	k__norank_d__Bacteria	p__Bacteroidota	c__Bacteroidia	o__Bacteroidales	f__Prevotellaceae	g__Prevotella	s__Prevotella_albensis	OTU1660	331	46	59	70	3	69	1	286	3	28	87	179	98	17	100	30	20	43	72	161	1703
d__Bacteria	k__norank_d__Bacteria	p__Bacteroidota	c__Bacteroidia	o__Bacteroidales	f__F082	g__norank_f__F082	s__unclassified_g__norank_f__F082	OTU38	5	0	0	0	23	0	0	0	23	17	3	0	1	0	0	0	0	0	0	0	72
d__Bacteria	k__norank_d__Bacteria	p__Bacteroidota	c__Bacteroidia	o__Bacteroidales	f__Prevotellaceae	g__Prevotella	s__unclassified_g__Prevotella	OTU469	1	1	18	1	0	1	0	24	0	0	3	19	1	1	17	18	0	7	10	32	154
d__Bacteria	k__norank_d__Bacteria	p__Firmicutes	c__Clostridia	o__norank_c__Clostridia	f__Hungateiclostridiaceae	g__Saccharofermentans	s__unclassified_g__Saccharofermentans	OTU1143	23	22	27	13	21	18	45	21	27	26	37	26	41	16	39	23	42	24	16	44	551
d__Bacteria	k__norank_d__Bacteria	p__Spirochaetota	c__Spirochaetia	o__Spirochaetales	f__Spirochaetaceae	g__Treponema	s__uncultured_rumen_bacterium_g__Treponema	OTU158	3	2	0	1	9	8	0	0	5	2	0	1	3	6	0	0	1	0	3	0	44
d__Bacteria	k__norank_d__Bacteria	p__Patescibacteria	c__Saccharimonadia	o__Saccharimonadales	f__Saccharimonadaceae	g__Candidatus_Saccharimonas	s__uncultured_bacterium_g__Candidatus_Saccharimonas	OTU28	24	11	6	8	5	9	4	8	5	6	5	7	16	6	6	10	7	20	3	10	176
d__Bacteria	k__norank_d__Bacteria	p__Firmicutes	c__Bacilli	o__Acholeplasmatales	f__Acholeplasmataceae	g__Anaeroplasma	s__uncultured_rumen_bacterium_g__Anaeroplasma	OTU45	0	2	0	0	6	0	3	1	6	3	7	0	0	1	0	0	3	0	0	0	32
d__Bacteria	k__norank_d__Bacteria	p__Firmicutes	c__Clostridia	o__Oscillospirales	f__Ruminococcaceae	g__norank_f__Ruminococcaceae	s__unclassified_g__norank_f__Ruminococcaceae	OTU827	1	1	0	0	0	3	1	0	0	1	1	0	0	1	1	0	3	0	0	0	13
d__Bacteria	k__norank_d__Bacteria	p__Firmicutes	c__Clostridia	o__Lachnospirales	f__Lachnospiraceae	g__unclassified_f__Lachnospiraceae	s__unclassified_f__Lachnospiraceae	OTU532	2	0	6	0	3	0	0	2	3	2	2	0	1	1	2	1	0	0	1	3	29
d__Bacteria	k__norank_d__Bacteria	p__Firmicutes	c__Bacilli	o__Erysipelotrichales	f__Erysipelotrichaceae	g__Anaerorhabdus_furcosa_group	s__uncultured_rumen_bacterium_g__Anaerorhabdus_furcosa_group	OTU1835	1	0	1	0	1	1	8	0	0	7	7	2	2	5	0	3	4	2	1	0	45
d__Bacteria	k__norank_d__Bacteria	p__Firmicutes	c__Clostridia	o__Lachnospirales	f__Lachnospiraceae	g__Acetitomaculum	s__uncultured_rumen_bacterium_g__Acetitomaculum	OTU395	0	0	0	0	0	0	4	0	0	1	0	0	0	2	1	0	0	1	0	0	9
d__Bacteria	k__norank_d__Bacteria	p__Spirochaetota	c__Spirochaetia	o__Spirochaetales	f__Spirochaetaceae	g__Treponema	s__Treponema_sp._SF74	OTU1078	0	0	0	0	0	0	0	0	1	0	0	0	1	0	0	0	0	0	0	0	2
d__Bacteria	k__norank_d__Bacteria	p__Bacteroidota	c__Bacteroidia	o__Bacteroidales	f__F082	g__norank_f__F082	s__uncultured_rumen_bacterium_g__norank_f__F082	OTU735	38	55	45	63	30	28	63	7	32	51	47	24	26	20	1	10	67	0	36	2	645
d__Bacteria	k__norank_d__Bacteria	p__Firmicutes	c__Clostridia	o__Lachnospirales	f__Lachnospiraceae	g__Lachnospiraceae_NK3A20_group	s__uncultured_bacterium_g__Lachnospiraceae_NK3A20_group	OTU386	1	2	2	0	0	0	0	0	4	0	0	0	2	0	0	1	2	0	0	3	17
d__Bacteria	k__norank_d__Bacteria	p__Actinobacteriota	c__Coriobacteriia	o__Coriobacteriales	f__Coriobacteriales_Incertae_Sedis	g__unclassified_f__Coriobacteriales_Incertae_Sedis	s__unclassified_f__Coriobacteriales_Incertae_Sedis	OTU1883	0	0	0	0	0	0	2	0	0	0	0	0	0	0	0	0	0	0	1	0	3
d__Bacteria	k__norank_d__Bacteria	p__Firmicutes	c__Clostridia	o__Lachnospirales	f__Lachnospiraceae	g__Oribacterium	s__uncultured_rumen_bacterium_g__Oribacterium	OTU332	4	6	7	5	4	8	4	1	4	6	2	7	2	4	6	6	5	5	8	8	102
d__Bacteria	k__norank_d__Bacteria	p__Firmicutes	c__Bacilli	o__Acholeplasmatales	f__Acholeplasmataceae	g__Anaeroplasma	s__uncultured_rumen_bacterium_g__Anaeroplasma	OTU1462	19	22	16	16	43	19	19	7	41	24	52	7	59	13	57	57	24	33	17	41	586
d__Bacteria	k__norank_d__Bacteria	p__Bacteroidota	c__Bacteroidia	o__Bacteroidales	f__Rikenellaceae	g__Rikenellaceae_RC9_gut_group	s__uncultured_rumen_bacterium_g__Rikenellaceae_RC9_gut_group	OTU1766	2	4	2	2	3	2	14	4	3	8	0	2	6	7	7	4	10	4	5	3	92
d__Bacteria	k__norank_d__Bacteria	p__Firmicutes	c__Clostridia	o__Christensenellales	f__Christensenellaceae	g__Christensenellaceae_R-7_group	s__uncultured_rumen_bacterium_g__Christensenellaceae_R-7_group	OTU1888	1	2	0	4	1	1	10	1	2	1	0	0	2	0	0	1	1	0	1	1	29
d__Bacteria	k__norank_d__Bacteria	p__Verrucomicrobiota	c__Kiritimatiellae	o__WCHB1-41	f__norank_o__WCHB1-41	g__norank_f__norank_o__WCHB1-41	s__uncultured_rumen_bacterium_g__norank_f__norank	OTU1086	0	0	0	0	1	0	0	0	0	0	0	0	1	1	0	0	1	0	0	0	4
d__Bacteria	k__norank_d__Bacteria	p__Firmicutes	c__Clostridia	o__Lachnospirales	f__Lachnospiraceae	g__Marvinbryantia	s__uncultured_bacterium_g__Marvinbryantia	OTU863	0	1	1	3	6	1	5	2	8	2	2	0	1	8	0	1	3	9	4	0	57
d__Bacteria	k__norank_d__Bacteria	p__Firmicutes	c__Clostridia	o__Christensenellales	f__Christensenellaceae	g__Christensenellaceae_R-7_group	s__uncultured_rumen_bacterium_g__Christensenellaceae_R-7_group	OTU1882	16	47	58	51	49	29	101	44	55	12	46	17	90	25	3	95	46	33	36	37	890
d__Bacteria	k__norank_d__Bacteria	p__Firmicutes	c__Clostridia	o__Lachnospirales	f__Lachnospiraceae	g__Lachnospiraceae_NK3A20_group	s__uncultured_rumen_bacterium_g__Lachnospiraceae_NK3A20_group	OTU910	23	73	80	63	58	65	88	90	86	68	54	17	153	165	54	40	49	64	50	53	1393
d__Bacteria	k__norank_d__Bacteria	p__Firmicutes	c__Bacilli	o__RF39	f__norank_o__RF39	g__norank_f__norank_o__RF39	s__uncultured_rumen_bacterium_g__norank_f__norank_o__RF39	OTU1549	5	7	5	5	0	3	4	5	2	2	7	5	1	0	2	5	5	2	8	2	75
d__Bacteria	k__norank_d__Bacteria	p__Firmicutes	c__Clostridia	o__Peptococcales	f__Peptococcaceae	g__unclassified_f__Peptococcaceae	s__unclassified_f__Peptococcaceae	OTU973	0	2	0	1	0	0	0	0	0	2	1	0	0	0	0	0	0	0	0	0	6
d__Bacteria	k__norank_d__Bacteria	p__Spirochaetota	c__Spirochaetia	o__Spirochaetales	f__Spirochaetaceae	g__Treponema	s__uncultured_bacterium_g__Treponema	OTU1224	3	0	0	1	0	5	0	0	2	1	2	1	0	0	0	1	0	0	0	2	18
d__Bacteria	k__norank_d__Bacteria	p__Firmicutes	c__Clostridia	o__Oscillospirales	f__Eubacterium_coprostanoligenes_group	g__norank_f__Eubacterium_coprostanoligenes_group	s__uncultured_rumen_bacterium_g__norank_f__Eubacterium_coprostanoligenes_group	OTU672	1	1	3	1	2	4	10	0	3	6	1	0	5	2	0	5	4	7	3	0	58
d__Bacteria	k__norank_d__Bacteria	p__Firmicutes	c__Bacilli	o__Erysipelotrichales	f__Erysipelatoclostridiaceae	g__UCG-004	s__uncultured_rumen_bacterium_g__UCG-004	OTU1070	1	0	4	2	2	7	6	3	2	3	6	2	5	1	0	4	3	3	2	1	57
d__Bacteria	k__norank_d__Bacteria	p__Firmicutes	c__Clostridia	o__unclassified_c__Clostridia	f__unclassified_c__Clostridia	g__unclassified_c__Clostridia	s__unclassified_c__Clostridia	OTU1176	1	0	0	0	0	0	0	0	0	0	1	0	0	0	4	1	0	0	0	0	7
d__Bacteria	k__norank_d__Bacteria	p__Bacteroidota	c__Bacteroidia	o__Bacteroidales	f__Prevotellaceae	g__Prevotella	s__unclassified_g__Prevotella	OTU1826	1	4	0	6	0	3	3	0	0	1	0	6	1	1	0	2	5	1	0	1	35
d__Bacteria	k__norank_d__Bacteria	p__Bacteroidota	c__Bacteroidia	o__Bacteroidales	f__Prevotellaceae	g__Prevotella	s__unclassified_g__Prevotella	OTU1396	0	1	2	2	0	0	0	0	0	0	1	2	0	0	0	0	0	0	3	1	12
d__Bacteria	k__norank_d__Bacteria	p__Firmicutes	c__Clostridia	o__Lachnospirales	f__Lachnospiraceae	g__Lachnoclostridium	s__uncultured_rumen_bacterium_g__Lachnoclostridium	OTU1515	4	4	25	1	0	0	0	7	2	3	19	0	0	1	13	10	1	6	4	27	127
d__Bacteria	k__norank_d__Bacteria	p__Bacteroidota	c__Bacteroidia	o__Bacteroidales	f__Bacteroidales_BS11_gut_group	g__norank_f__Bacteroidales_BS11_gut_group	s__uncultured_bacterium_g__norank_f__Bacteroidales_BS11_gut_group	OTU1393	0	2	7	0	19	1	0	1	0	17	6	4	0	1	0	0	0	0	15	6	79
d__Bacteria	k__norank_d__Bacteria	p__Firmicutes	c__Clostridia	o__Christensenellales	f__Christensenellaceae	g__Christensenellaceae_R-7_group	s__unclassified_g__Christensenellaceae_R-7_group	OTU1829	0	0	0	7	1	3	1	0	2	2	0	0	5	2	0	0	0	0	1	0	24
d__Bacteria	k__norank_d__Bacteria	p__Firmicutes	c__Clostridia	o__Oscillospirales	f__Oscillospiraceae	g__Colidextribacter	s__uncultured_rumen_bacterium_g__Colidextribacter	OTU1285	0	0	0	0	1	1	4	0	3	1	0	0	0	0	0	0	2	1	0	0	13
d__Bacteria	k__norank_d__Bacteria	p__Bacteroidota	c__Bacteroidia	o__Bacteroidales	f__Prevotellaceae	g__Prevotellaceae_UCG-003	s__uncultured_rumen_bacterium_g__Prevotellaceae_UCG-003	OTU798	3	7	2	2	12	3	9	0	12	6	3	4	12	5	0	1	4	5	2	1	93
d__Bacteria	k__norank_d__Bacteria	p__Bacteroidota	c__Bacteroidia	o__unclassified_c__Bacteroidia	f__unclassified_c__Bacteroidia	g__unclassified_c__Bacteroidia	s__unclassified_c__Bacteroidia	OTU1627	5	7	2	2	9	11	10	1	9	12	4	3	8	8	0	2	8	2	15	11	129
d__Bacteria	k__norank_d__Bacteria	p__Firmicutes	c__Clostridia	o__Lachnospirales	f__Lachnospiraceae	g__unclassified_f__Lachnospiraceae	s__unclassified_f__Lachnospiraceae	OTU1518	22	11	46	1	1	4	3	11	1	28	72	3	0	12	26	5	13	4	68	36	367
d__Bacteria	k__norank_d__Bacteria	p__Firmicutes	c__Bacilli	o__Erysipelotrichales	f__Erysipelatoclostridiaceae	g__UCG-004	s__unclassified_g__UCG-004	OTU645	0	1	0	0	2	1	0	1	5	3	0	1	2	3	1	1	0	1	0	1	23
d__Bacteria	k__norank_d__Bacteria	p__Firmicutes	c__Bacilli	o__RF39	f__norank_o__RF39	g__norank_f__norank_o__RF39	s__unclassified_g__norank_f__norank_o__RF39	OTU1214	0	0	0	0	0	0	2	0	0	0	1	0	0	1	0	1	0	1	0	0	6
d__Bacteria	k__norank_d__Bacteria	p__Bacteroidota	c__Bacteroidia	o__Bacteroidales	f__Rikenellaceae	g__Rikenellaceae_RC9_gut_group	s__uncultured_rumen_bacterium_g__Rikenellaceae_RC9_gut_group	OTU1694	9	43	31	41	48	9	34	13	19	41	41	6	70	27	0	32	34	10	20	11	539
d__Bacteria	k__norank_d__Bacteria	p__Bacteroidota	c__Bacteroidia	o__Bacteroidales	f__Prevotellaceae	g__Prevotellaceae_NK3B31_group	s__uncultured_rumen_bacterium_g__Prevotellaceae_NK3B31_group	OTU1707	0	0	0	3	2	5	3	0	3	4	0	0	2	6	0	0	2	0	0	0	30
d__Bacteria	k__norank_d__Bacteria	p__Firmicutes	c__Negativicutes	o__Veillonellales-Selenomonadales	f__Selenomonadaceae	g__unclassified_f__Selenomonadaceae	s__unclassified_f__Selenomonadaceae	OTU1246	1	0	0	1	0	1	0	1	0	0	0	2	0	1	1	0	2	0	5	4	19
d__Bacteria	k__norank_d__Bacteria	p__Firmicutes	c__unclassified_p__Firmicutes	o__unclassified_p__Firmicutes	f__unclassified_p__Firmicutes	g__unclassified_p__Firmicutes	s__unclassified_p__Firmicutes	OTU1297	0	0	0	0	1	1	0	1	1	0	1	0	1	0	0	1	1	0	0	1	9
d__Bacteria	k__norank_d__Bacteria	p__Verrucomicrobiota	c__Kiritimatiellae	o__WCHB1-41	f__norank_o__WCHB1-41	g__norank_f__norank_o__WCHB1-41	s__uncultured_rumen_bacterium_g__norank_f__norank	OTU1959	0	0	0	0	0	0	1	0	4	0	0	1	1	0	0	0	3	0	1	1	12
d__Bacteria	k__norank_d__Bacteria	p__Firmicutes	c__Clostridia	o__Oscillospirales	f__UCG-010	g__norank_f__UCG-010	s__unclassified_g__norank_f__UCG-010	OTU1006	1	0	0	0	0	0	0	0	0	0	1	1	0	0	0	0	0	0	0	0	3
d__Bacteria	k__norank_d__Bacteria	p__Actinobacteriota	c__Coriobacteriia	o__Coriobacteriales	f__Atopobiaceae	g__Atopobium	s__unclassified_g__Atopobium	OTU1163	3	2	0	3	2	1	2	0	3	0	1	0	5	9	0	2	0	3	2	3	41
d__Bacteria	k__norank_d__Bacteria	p__Firmicutes	c__Bacilli	o__Erysipelotrichales	f__Erysipelatoclostridiaceae	g__Asteroleplasma	s__uncultured_Anaeroplasmataceae_bacterium	OTU1541	0	3	4	1	0	0	0	14	0	0	3	1	1	0	2	4	0	2	2	8	45
d__Bacteria	k__norank_d__Bacteria	p__Bacteroidota	c__Bacteroidia	o__Bacteroidales	f__Rikenellaceae	g__U29-B03	s__uncultured_rumen_bacterium_g__U29-B03	OTU1899	0	0	0	0	0	0	3	1	0	0	0	0	1	0	0	2	2	1	0	0	10
d__Bacteria	k__norank_d__Bacteria	p__Firmicutes	c__Clostridia	o__Clostridia_UCG-014	f__norank_o__Clostridia_UCG-014	g__norank_f__norank_o__Clostridia_UCG-014	s__gut_metagenome_g__norank_f__norank_o__Clostridia_UCG-014	OTU1232	16	30	16	2	0	1	0	109	1	2	50	19	14	10	24	21	1	3	13	15	347
d__Bacteria	k__norank_d__Bacteria	p__Actinobacteriota	c__Coriobacteriia	o__Coriobacteriales	f__norank_o__Coriobacteriales	g__norank_f__norank_o__Coriobacteriales	s__uncultured_Coriobacteriaceae_bacterium_g__norank	OTU217	0	2	3	2	1	0	1	0	1	1	0	0	2	3	2	2	2	3	1	6	32
d__Bacteria	k__norank_d__Bacteria	p__Firmicutes	c__Clostridia	o__Lachnospirales	f__Lachnospiraceae	g__Lachnospiraceae_ND3007_group	s__uncultured_rumen_bacterium_g__Lachnospiraceae_ND3007_group	OTU643	0	0	1	2	1	0	3	0	12	0	0	0	3	2	0	0	0	0	0	1	25
d__Bacteria	k__norank_d__Bacteria	p__Firmicutes	c__Clostridia	o__Oscillospirales	f__Oscillospiraceae	g__norank_f__Oscillospiraceae	s__uncultured_rumen_bacterium_g__norank_f__Oscillospiraceae	OTU1277	0	3	12	3	0	5	11	8	6	6	1	4	5	1	5	2	13	5	2	1	93
d__Bacteria	k__norank_d__Bacteria	p__Firmicutes	c__Clostridia	o__Lachnospirales	f__Lachnospiraceae	g__Oribacterium	s__uncultured_rumen_bacterium_g__Oribacterium	OTU553	15	18	15	21	23	15	18	1	23	14	9	3	10	11	0	0	42	9	8	6	261
d__Bacteria	k__norank_d__Bacteria	p__Bacteroidota	c__Bacteroidia	o__Bacteroidales	f__Muribaculaceae	g__norank_f__Muribaculaceae	s__uncultured_rumen_bacterium_g__norank_f__Muribaculaceae	OTU1622	12	22	14	35	20	7	12	85	13	24	12	8	29	9	11	38	23	16	5	80	475
d__Bacteria	k__norank_d__Bacteria	p__Firmicutes	c__Bacilli	o__Acholeplasmatales	f__Acholeplasmataceae	g__Anaeroplasma	s__uncultured_bacterium_g__Anaeroplasma	OTU989	2	0	1	0	0	1	5	2	4	0	8	1	4	1	10	2	1	0	1	2	45
d__Bacteria	k__norank_d__Bacteria	p__Firmicutes	c__Clostridia	o__Lachnospirales	f__Lachnospiraceae	g__Eubacterium_hallii_group	s__uncultured_bacterium_g__Eubacterium_hallii_group	OTU353	3	14	14	6	17	13	31	4	25	18	2	4	22	29	0	4	16	14	12	10	258
d__Bacteria	k__norank_d__Bacteria	p__Firmicutes	c__Clostridia	o__Oscillospirales	f__Eubacterium_coprostanoligenes_group	g__norank_f__Eubacterium_coprostanoligenes_group	s__unclassified_g__norank_f__Eubacterium_coprostanoligenes_group	OTU1469	0	1	0	0	0	0	1	1	0	0	1	0	0	0	0	0	0	1	1	1	7
d__Bacteria	k__norank_d__Bacteria	p__Bacteroidota	c__Bacteroidia	o__Bacteroidales	f__Prevotellaceae	g__Prevotellaceae_UCG-001	s__uncultured_rumen_bacterium_g__Prevotellaceae_UCG-001	OTU1282	1	4	0	2	7	2	2	0	0	3	1	11	3	3	0	0	5	0	3	0	47
d__Bacteria	k__norank_d__Bacteria	p__Firmicutes	c__Clostridia	o__Peptostreptococcales-Tissierellales	f__Anaerovoracaceae	g__Eubacterium_brachy_group	s__uncultured_bacterium_g__Eubacterium_brachy_group	OTU263	0	0	2	0	0	0	1	0	0	1	1	0	0	1	1	1	0	0	0	0	8
d__Bacteria	k__norank_d__Bacteria	p__Bacteroidota	c__Bacteroidia	o__Bacteroidales	f__Rikenellaceae	g__Rikenellaceae_RC9_gut_group	s__unclassified_g__Rikenellaceae_RC9_gut_group	OTU12	0	1	0	0	0	0	0	0	1	9	1	0	1	1	0	0	0	0	2	0	16
d__Bacteria	k__norank_d__Bacteria	p__Firmicutes	c__Bacilli	o__RF39	f__norank_o__RF39	g__norank_f__norank_o__RF39	s__unclassified_g__norank_f__norank_o__RF39	OTU1921	10	13	16	0	0	0	0	8	0	1	22	1	7	3	10	2	0	6	6	9	114
d__Bacteria	k__norank_d__Bacteria	p__Firmicutes	c__Bacilli	o__Erysipelotrichales	f__Erysipelatoclostridiaceae	g__UCG-004	s__unclassified_g__UCG-004	OTU1786	0	0	0	0	2	0	0	0	1	0	1	0	0	0	0	1	0	0	0	0	5
d__Bacteria	k__norank_d__Bacteria	p__Firmicutes	c__Clostridia	o__Lachnospirales	f__Lachnospiraceae	g__Shuttleworthia	s__uncultured_bacterium_g__Shuttleworthia	OTU320	3	5	3	8	7	2	15	5	10	3	8	1	18	13	8	4	9	7	2	7	138
d__Bacteria	k__norank_d__Bacteria	p__Bacteroidota	c__Bacteroidia	o__Bacteroidales	f__Muribaculaceae	g__norank_f__Muribaculaceae	s__uncultured_rumen_bacterium_g__norank_f__Muribaculaceae	OTU1537	1	1	0	3	2	1	4	6	11	3	1	2	6	9	8	2	2	2	1	6	71
d__Bacteria	k__norank_d__Bacteria	p__Cyanobacteria	c__Vampirivibrionia	o__Gastranaerophilales	f__norank_o__Gastranaerophilales	g__norank_f__norank_o__Gastranaerophilales	s__uncultured_rumen_bacterium_g__norank_f__norank_o__Gastranaerophilales	OTU1055	2	8	1	2	0	2	1	4	0	3	11	1	2	2	0	1	4	6	4	2	56
d__Bacteria	k__norank_d__Bacteria	p__Firmicutes	c__Bacilli	o__RF39	f__norank_o__RF39	g__norank_f__norank_o__RF39	s__uncultured_bacterium_g__norank_f__norank_o__RF39	OTU1207	3	6	12	7	4	5	11	8	6	17	8	4	7	15	11	6	20	4	3	5	162
d__Bacteria	k__norank_d__Bacteria	p__Firmicutes	c__Clostridia	o__Christensenellales	f__Christensenellaceae	g__Christensenellaceae_R-7_group	s__unclassified_g__Christensenellaceae_R-7_group	OTU1767	0	0	1	0	1	1	0	0	0	1	0	0	0	0	0	0	0	0	0	0	4
d__Bacteria	k__norank_d__Bacteria	p__Firmicutes	c__Clostridia	o__Christensenellales	f__Christensenellaceae	g__Christensenellaceae_R-7_group	s__unclassified_g__Christensenellaceae_R-7_group	OTU1760	0	0	0	0	9	0	0	0	3	0	0	0	0	0	0	0	10	0	0	0	22
d__Bacteria	k__norank_d__Bacteria	p__Bacteroidota	c__Bacteroidia	o__Bacteroidales	f__Prevotellaceae	g__Prevotella	s__unclassified_g__Prevotella	OTU1017	5	2	1	1	0	6	4	1	4	5	0	3	7	0	3	3	3	8	0	3	59
d__Bacteria	k__norank_d__Bacteria	p__Firmicutes	c__Clostridia	o__Lachnospirales	f__Lachnospiraceae	g__Lachnoclostridium	s__uncultured_rumen_bacterium_g__Lachnoclostridium	OTU892	0	1	0	0	2	2	1	0	2	0	2	1	0	2	0	0	0	0	3	0	16
d__Bacteria	k__norank_d__Bacteria	p__Actinobacteriota	c__Coriobacteriia	o__Coriobacteriales	f__unclassified_o__Coriobacteriales	g__unclassified_o__Coriobacteriales	s__unclassified_o__Coriobacteriales	OTU1248	0	0	0	0	0	0	0	0	0	0	0	0	0	1	0	0	1	0	0	0	2
d__Bacteria	k__norank_d__Bacteria	p__Bacteroidota	c__Bacteroidia	o__Bacteroidales	f__Rikenellaceae	g__Rikenellaceae_RC9_gut_group	s__uncultured_bacterium_g__Rikenellaceae_RC9_gut_group	OTU1630	0	1	1	4	0	1	1	1	3	2	0	0	3	1	1	4	0	1	1	1	26
d__Bacteria	k__norank_d__Bacteria	p__Firmicutes	c__Clostridia	o__Lachnospirales	f__Lachnospiraceae	g__Butyrivibrio	s__uncultured_Butyrivibrio_sp._g__Butyrivibrio	OTU1150	0	2	2	0	1	2	1	1	0	0	1	0	0	3	0	0	4	0	2	0	19
d__Bacteria	k__norank_d__Bacteria	p__Bacteroidota	c__Bacteroidia	o__Bacteroidales	f__F082	g__norank_f__F082	s__uncultured_rumen_bacterium_g__norank_f__F082	OTU1655	2	1	0	2	6	0	1	0	1	4	1	1	4	2	0	17	3	0	3	0	48
d__Bacteria	k__norank_d__Bacteria	p__Firmicutes	c__Clostridia	o__Peptostreptococcales-Tissierellales	f__Anaerovoracaceae	g__Eubacterium_nodatum_group	s__unclassified_g__Eubacterium_nodatum_group	OTU544	1	0	0	0	0	0	1	0	1	1	0	0	0	1	0	2	0	1	1	0	9
d__Bacteria	k__norank_d__Bacteria	p__Firmicutes	c__Clostridia	o__Clostridia_vadinBB60_group	f__norank_o__Clostridia_vadinBB60_group	g__norank_f__norank_o__Clostridia_vadinBB60_group	s__uncultured_rumen_bacterium_g__norank_f__norank_o__Clostridia_vadinBB60_group	OTU1427	0	2	0	0	0	0	0	0	0	0	1	0	0	0	0	0	0	0	0	0	3
d__Bacteria	k__norank_d__Bacteria	p__Bacteroidota	c__Bacteroidia	o__Bacteroidales	f__Prevotellaceae	g__Prevotella	s__uncultured_bacterium_g__Prevotella	OTU1545	0	0	2	0	0	0	0	4	0	0	0	1	0	0	8	0	0	1	0	2	18
d__Bacteria	k__norank_d__Bacteria	p__Firmicutes	c__Bacilli	o__Erysipelotrichales	f__Erysipelatoclostridiaceae	g__UCG-004	s__uncultured_bacterium_g__UCG-004	OTU1533	1	0	0	0	0	0	0	0	0	2	3	1	0	2	0	0	0	0	1	2	12
d__Bacteria	k__norank_d__Bacteria	p__Bacteroidota	c__Bacteroidia	o__Bacteroidales	f__Prevotellaceae	g__Prevotella	s__uncultured_rumen_bacterium_g__Prevotella	OTU786	61	32	13	22	61	39	12	14	14	57	59	47	24	15	0	9	30	23	11	23	566
d__Bacteria	k__norank_d__Bacteria	p__Bacteroidota	c__Bacteroidia	o__Bacteroidales	f__Prevotellaceae	g__Prevotellaceae_UCG-001	s__uncultured_rumen_bacterium_g__Prevotellaceae_UCG-001	OTU514	21	9	8	26	25	32	16	26	21	20	20	10	14	8	0	20	12	13	8	6	315
d__Bacteria	k__norank_d__Bacteria	p__Firmicutes	c__Clostridia	o__Lachnospirales	f__Lachnospiraceae	g__Lachnospiraceae_UCG-006	s__uncultured_rumen_bacterium_g__Lachnospiraceae_UCG-006	OTU1595	1	1	3	0	4	0	0	0	1	0	0	1	1	5	1	1	2	0	0	3	24
d__Bacteria	k__norank_d__Bacteria	p__Firmicutes	c__Clostridia	o__Peptostreptococcales-Tissierellales	f__Anaerovoracaceae	g__Anaerovorax	s__uncultured_rumen_bacterium_g__Anaerovorax	OTU1356	0	2	2	1	3	1	1	2	3	1	3	1	3	4	1	2	1	3	2	2	38
d__Bacteria	k__norank_d__Bacteria	p__Bacteroidota	c__Bacteroidia	o__Bacteroidales	f__Muribaculaceae	g__norank_f__Muribaculaceae	s__uncultured_bacterium_g__norank_f__Muribaculaceae	OTU1336	0	2	2	0	19	0	1	5	0	25	3	0	2	2	0	0	6	3	0	6	76
d__Bacteria	k__norank_d__Bacteria	p__Bacteroidota	c__Bacteroidia	o__Bacteroidales	f__Prevotellaceae	g__Prevotella	s__uncultured_rumen_bacterium_g__Prevotella	OTU789	7	13	0	5	15	9	5	0	15	12	24	15	3	2	0	1	2	0	2	0	130
d__Bacteria	k__norank_d__Bacteria	p__Bacteroidota	c__Bacteroidia	o__Bacteroidales	f__F082	g__norank_f__F082	s__uncultured_rumen_bacterium_g__norank_f__F082	OTU1380	4	65	10	10	16	16	6	4	13	14	14	10	4	17	2	12	21	1	15	4	258
d__Bacteria	k__norank_d__Bacteria	p__Bacteroidota	c__Bacteroidia	o__Bacteroidales	f__F082	g__norank_f__F082	s__uncultured_rumen_bacterium_g__norank_f__F082	OTU1387	19	60	35	18	4	8	11	7	17	16	18	24	7	23	0	8	23	0	38	2	338
d__Bacteria	k__norank_d__Bacteria	p__Firmicutes	c__Negativicutes	o__Veillonellales-Selenomonadales	f__Veillonellaceae	g__Allisonella	s__uncultured_bacterium_g__Allisonella	OTU821	1	1	9	4	0	0	0	16	0	0	14	3	0	0	8	0	1	3	9	22	91
d__Bacteria	k__norank_d__Bacteria	p__Bacteroidota	c__Bacteroidia	o__Bacteroidales	f__Muribaculaceae	g__norank_f__Muribaculaceae	s__uncultured_rumen_bacterium_g__norank_f__Muribaculaceae	OTU1318	19	53	31	59	11	7	11	1	12	12	2	18	5	10	0	5	40	2	13	2	313
d__Bacteria	k__norank_d__Bacteria	p__Bacteroidota	c__Bacteroidia	o__Bacteroidales	f__F082	g__norank_f__F082	s__uncultured_rumen_bacterium_g__norank_f__F082	OTU1388	30	38	34	43	27	22	55	18	39	26	34	7	51	30	4	29	29	68	73	65	722
d__Bacteria	k__norank_d__Bacteria	p__Bacteroidota	c__Bacteroidia	o__Bacteroidales	f__Prevotellaceae	g__Prevotella	s__uncultured_bacterium_g__Prevotella	OTU1612	4	0	5	0	1	0	0	4	0	4	0	0	0	0	0	4	0	0	3	0	25
d__Bacteria	k__norank_d__Bacteria	p__Firmicutes	c__Bacilli	o__RF39	f__norank_o__RF39	g__norank_f__norank_o__RF39	s__unclassified_g__norank_f__norank_o__RF39	OTU146	1	0	1	0	0	0	1	0	3	2	0	0	0	0	0	0	3	2	2	0	15
d__Bacteria	k__norank_d__Bacteria	p__Firmicutes	c__Negativicutes	o__Veillonellales-Selenomonadales	f__Veillonellaceae	g__Dialister	s__uncultured_bacterium_g__Dialister	OTU913	1	19	23	12	0	7	4	36	1	4	24	12	4	9	47	30	3	3	14	30	283
d__Bacteria	k__norank_d__Bacteria	p__Spirochaetota	c__Spirochaetia	o__Spirochaetales	f__Spirochaetaceae	g__Treponema	s__unclassified_g__Treponema	OTU1019	1	0	1	0	0	0	0	0	0	3	0	2	0	1	0	0	0	0	0	0	8
d__Bacteria	k__norank_d__Bacteria	p__Firmicutes	c__Clostridia	o__Oscillospirales	f__Ruminococcaceae	g__Ruminococcus	s__bacterium_V9D2012	OTU662	1	2	0	0	1	0	5	1	0	9	5	1	1	0	6	3	3	1	1	3	43
d__Bacteria	k__norank_d__Bacteria	p__Bacteroidota	c__Bacteroidia	o__Bacteroidales	f__Prevotellaceae	g__Prevotella	s__uncultured_rumen_bacterium_g__Prevotella	OTU1568	110	51	29	67	157	76	92	26	162	216	26	78	82	24	28	20	38	42	8	25	1357
d__Bacteria	k__norank_d__Bacteria	p__Firmicutes	c__Clostridia	o__Lachnospirales	f__Lachnospiraceae	g__Acetitomaculum	s__uncultured_rumen_bacterium_6C3d-13	OTU691	20	47	29	26	45	19	84	18	33	63	37	11	54	84	33	33	39	35	23	21	754
d__Bacteria	k__norank_d__Bacteria	p__Firmicutes	c__Clostridia	o__Christensenellales	f__Christensenellaceae	g__Christensenellaceae_R-7_group	s__unclassified_g__Christensenellaceae_R-7_group	OTU1789	0	0	0	0	2	0	2	0	3	0	0	0	0	2	0	0	0	0	0	0	9
d__Bacteria	k__norank_d__Bacteria	p__Bacteroidota	c__Bacteroidia	o__Bacteroidales	f__Prevotellaceae	g__Prevotella	s__uncultured_rumen_bacterium_g__Prevotella	OTU1563	3	3	5	3	5	6	0	1	6	4	3	3	3	1	3	0	1	5	1	8	64
d__Bacteria	k__norank_d__Bacteria	p__Bacteroidota	c__Bacteroidia	o__Bacteroidales	f__Prevotellaceae	g__Prevotella	s__uncultured_rumen_bacterium_g__Prevotella	OTU1561	10	1	15	7	17	13	13	7	14	23	0	3	11	35	1	3	21	2	11	2	209
d__Bacteria	k__norank_d__Bacteria	p__Firmicutes	c__Clostridia	o__Oscillospirales	f__Ruminococcaceae	g__Ruminococcus	s__Ruminococcus_callidus	OTU486	0	0	0	0	1	0	0	1	0	0	0	0	0	0	0	0	0	0	0	0	2
d__Bacteria	k__norank_d__Bacteria	p__Firmicutes	c__Clostridia	o__unclassified_c__Clostridia	f__unclassified_c__Clostridia	g__unclassified_c__Clostridia	s__unclassified_c__Clostridia	OTU67	33	60	30	42	91	19	54	54	117	75	76	5	44	70	12	20	69	31	26	51	979
d__Bacteria	k__norank_d__Bacteria	p__Proteobacteria	c__Gammaproteobacteria	o__Burkholderiales	f__Comamonadaceae	g__Comamonas	s__uncultured_rumen_bacterium_g__Comamonas	OTU1018	0	1	0	2	2	0	0	1	0	0	0	1	0	0	0	2	1	1	0	1	12
d__Bacteria	k__norank_d__Bacteria	p__unclassified_k__norank_d__Bacteria	c__unclassified_k__norank_d__Bacteria	o__unclassified_k__norank_d__Bacteria	f__unclassified_k__norank_d__Bacteria	g__unclassified_k__norank_d__Bacteria	s__unclassified_k__norank_d__Bacteria	OTU117	0	0	0	3	0	1	2	1	0	0	0	0	1	0	7	26	12	0	0	0	53
d__Bacteria	k__norank_d__Bacteria	p__Firmicutes	c__Clostridia	o__Lachnospirales	f__Lachnospiraceae	g__Shuttleworthia	s__unclassified_g__Shuttleworthia	OTU1123	64	127	304	294	18	107	30	139	34	100	208	56	85	139	137	196	39	91	164	183	2515
d__Bacteria	k__norank_d__Bacteria	p__Firmicutes	c__Clostridia	o__Christensenellales	f__Christensenellaceae	g__Christensenellaceae_R-7_group	s__unclassified_g__Christensenellaceae_R-7_group	OTU1147	0	1	0	3	3	1	2	0	3	2	0	0	0	5	0	0	1	0	0	0	21
d__Bacteria	k__norank_d__Bacteria	p__Patescibacteria	c__Saccharimonadia	o__Saccharimonadales	f__Saccharimonadaceae	g__Candidatus_Saccharimonas	s__uncultured_rumen_bacterium_g__Candidatus_Saccharimonas	OTU629	6	3	7	2	1	2	1	3	4	5	11	3	5	1	1	1	2	1	4	1	64
d__Bacteria	k__norank_d__Bacteria	p__Firmicutes	c__Clostridia	o__Peptostreptococcales-Tissierellales	f__Anaerovoracaceae	g__Eubacterium_nodatum_group	s__Eubacterium_sp._68-3-10	OTU496	0	0	0	0	0	0	0	1	0	0	0	0	0	0	1	1	0	0	0	0	3
d__Bacteria	k__norank_d__Bacteria	p__Firmicutes	c__Clostridia	o__Oscillospirales	f__Ruminococcaceae	g__Ruminococcus	s__unclassified_g__Ruminococcus	OTU42	14	36	57	7	22	48	22	41	10	36	41	24	11	16	56	23	68	7	33	66	638
d__Bacteria	k__norank_d__Bacteria	p__Bacteroidota	c__Bacteroidia	o__Bacteroidales	f__Muribaculaceae	g__norank_f__Muribaculaceae	s__uncultured_rumen_bacterium_g__norank_f__Muribaculaceae	OTU446	1	4	3	2	19	0	1	3	6	11	1	2	6	6	0	0	10	0	5	0	80
d__Bacteria	k__norank_d__Bacteria	p__Firmicutes	c__Bacilli	o__Erysipelotrichales	f__Erysipelotrichaceae	g__Anaerorhabdus_furcosa_group	s__uncultured_bacterium_g__Anaerorhabdus_furcosa_group	OTU956	0	0	0	0	0	0	0	0	0	0	3	0	0	0	0	0	0	0	0	0	3
d__Bacteria	k__norank_d__Bacteria	p__Actinobacteriota	c__Coriobacteriia	o__Coriobacteriales	f__unclassified_o__Coriobacteriales	g__unclassified_o__Coriobacteriales	s__unclassified_o__Coriobacteriales	OTU233	1	1	0	1	0	0	1	0	3	1	0	0	0	0	0	1	0	0	1	4	14
d__Bacteria	k__norank_d__Bacteria	p__Firmicutes	c__Clostridia	o__Clostridia_UCG-014	f__norank_o__Clostridia_UCG-014	g__norank_f__norank_o__Clostridia_UCG-014	s__uncultured_bacterium_g__norank_f__norank_o__Clostridia_UCG-014	OTU88	0	0	1	0	5	1	4	2	3	10	5	0	4	1	1	3	3	1	3	0	47
d__Bacteria	k__norank_d__Bacteria	p__Bacteroidota	c__Bacteroidia	o__Bacteroidales	f__Muribaculaceae	g__norank_f__Muribaculaceae	s__uncultured_rumen_bacterium_g__norank_f__Muribaculaceae	OTU133	7	0	14	2	7	2	2	1	0	6	32	1	10	4	4	2	9	0	8	7	118
d__Bacteria	k__norank_d__Bacteria	p__Firmicutes	c__Clostridia	o__Clostridia_UCG-014	f__norank_o__Clostridia_UCG-014	g__norank_f__norank_o__Clostridia_UCG-014	s__uncultured_rumen_bacterium_g__norank_f__norank_o__Clostridia_UCG-014	OTU893	7	17	8	15	27	16	16	20	6	18	54	6	18	28	19	31	6	15	9	22	358
d__Bacteria	k__norank_d__Bacteria	p__Bacteroidota	c__Bacteroidia	o__Bacteroidales	f__Bacteroidales_RF16_group	g__norank_f__Bacteroidales_RF16_group	s__unclassified_g__norank_f__Bacteroidales_RF16_group	OTU1951	0	0	0	1	0	0	0	0	2	0	0	0	2	0	0	0	1	1	0	0	7
d__Bacteria	k__norank_d__Bacteria	p__Firmicutes	c__Clostridia	o__Lachnospirales	f__Lachnospiraceae	g__Butyrivibrio	s__uncultured_rumen_bacterium_g__Butyrivibrio	OTU1368	6	4	10	3	0	9	1	4	4	3	8	3	1	2	18	6	11	2	19	7	121
d__Bacteria	k__norank_d__Bacteria	p__Bacteroidota	c__Bacteroidia	o__Bacteroidales	f__Prevotellaceae	g__Prevotellaceae_UCG-001	s__unclassified_g__Prevotellaceae_UCG-001	OTU1739	2	1	10	2	13	9	9	4	4	26	0	6	5	22	1	3	6	3	9	2	137
d__Bacteria	k__norank_d__Bacteria	p__Bacteroidota	c__Bacteroidia	o__Bacteroidales	f__norank_o__Bacteroidales	g__norank_f__norank_o__Bacteroidales	s__uncultured_bacterium_g__norank_f__norank_o__Bacteroidales	OTU1483	12	10	11	13	3	23	9	6	6	31	8	10	3	8	8	16	10	10	11	9	217
d__Bacteria	k__norank_d__Bacteria	p__Bacteroidota	c__Bacteroidia	o__Bacteroidales	f__Prevotellaceae	g__Prevotellaceae_UCG-003	s__uncultured_rumen_bacterium_g__Prevotellaceae_UCG-003	OTU47	1	7	0	0	0	0	0	0	0	1	10	0	1	1	0	0	0	0	0	0	21
d__Bacteria	k__norank_d__Bacteria	p__Firmicutes	c__Clostridia	o__Clostridia_UCG-014	f__norank_o__Clostridia_UCG-014	g__norank_f__norank_o__Clostridia_UCG-014	s__unclassified_g__norank_f__norank_o__Clostridia_UCG-014	OTU1426	1	1	1	2	1	0	1	3	2	1	1	0	2	1	3	0	2	1	1	3	27
d__Bacteria	k__norank_d__Bacteria	p__Firmicutes	c__Clostridia	o__Oscillospirales	f__Butyricicoccaceae	g__UCG-009	s__uncultured_bacterium_g__UCG-009	OTU1591	0	0	1	0	0	2	0	0	0	0	0	0	1	0	0	0	0	3	0	0	7
d__Bacteria	k__norank_d__Bacteria	p__Firmicutes	c__Clostridia	o__Lachnospirales	f__Lachnospiraceae	g__Lachnospiraceae_NK3A20_group	s__unclassified_g__Lachnospiraceae_NK3A20_group	OTU1577	4	136	40	36	134	52	98	34	61	12	67	22	58	71	13	91	118	40	60	19	1166
d__Bacteria	k__norank_d__Bacteria	p__Bacteroidota	c__Bacteroidia	o__Bacteroidales	f__Rikenellaceae	g__Rikenellaceae_RC9_gut_group	s__uncultured_rumen_bacterium_g__Rikenellaceae_RC9_gut_group	OTU475	0	0	0	0	0	0	0	1	0	0	0	0	0	0	2	0	0	0	0	1	4
d__Bacteria	k__norank_d__Bacteria	p__Firmicutes	c__Clostridia	o__Lachnospirales	f__Lachnospiraceae	g__Lachnospiraceae_NK3A20_group	s__unclassified_g__Lachnospiraceae_NK3A20_group	OTU1578	0	29	71	3	1	3	0	70	2	0	32	5	18	1	106	62	0	21	18	70	512
d__Bacteria	k__norank_d__Bacteria	p__Firmicutes	c__Clostridia	o__unclassified_c__Clostridia	f__unclassified_c__Clostridia	g__unclassified_c__Clostridia	s__unclassified_c__Clostridia	OTU7	0	0	0	2	0	2	32	2	1	12	1	0	10	5	0	0	13	0	0	0	80
d__Bacteria	k__norank_d__Bacteria	p__Firmicutes	c__Clostridia	o__Clostridia_UCG-014	f__norank_o__Clostridia_UCG-014	g__norank_f__norank_o__Clostridia_UCG-014	s__unclassified_g__norank_f__norank_o__Clostridia_UCG-014	OTU1853	4	3	1	2	0	0	4	9	1	2	3	1	1	0	0	0	2	0	1	0	34
d__Bacteria	k__norank_d__Bacteria	p__Firmicutes	c__Clostridia	o__Lachnospirales	f__Lachnospiraceae	g__Lachnospiraceae_NK4A136_group	s__uncultured_rumen_bacterium_g__Lachnospiraceae_NK4A136_group	OTU1464	17	15	25	18	21	10	14	5	15	14	27	7	14	22	13	6	15	15	28	15	316
d__Bacteria	k__norank_d__Bacteria	p__Firmicutes	c__Bacilli	o__Acholeplasmatales	f__Acholeplasmataceae	g__Anaeroplasma	s__uncultured_rumen_bacterium_g__Anaeroplasma	OTU397	1	8	0	1	6	0	8	0	23	22	11	1	0	1	0	0	12	0	0	1	95
d__Bacteria	k__norank_d__Bacteria	p__Firmicutes	c__Bacilli	o__Izemoplasmatales	f__Izemoplasmataceae	g__norank_f__Izemoplasmataceae	s__unidentified_rumen_bacterium_RF3	OTU1531	0	0	0	0	1	0	0	0	0	0	0	0	0	0	0	0	2	0	0	1	4
d__Bacteria	k__norank_d__Bacteria	p__Firmicutes	c__Bacilli	o__RF39	f__norank_o__RF39	g__norank_f__norank_o__RF39	s__unclassified_g__norank_f__norank_o__RF39	OTU855	1	3	1	1	0	0	2	0	1	1	2	2	0	1	1	0	1	1	1	1	20
d__Bacteria	k__norank_d__Bacteria	p__Firmicutes	c__Clostridia	o__Lachnospirales	f__Lachnospiraceae	g__Syntrophococcus	s__uncultured_rumen_bacterium_g__Syntrophococcus	OTU663	0	0	0	1	0	1	1	2	2	2	2	1	2	0	1	1	1	1	1	3	22
d__Bacteria	k__norank_d__Bacteria	p__Proteobacteria	c__Gammaproteobacteria	o__Enterobacterales	f__Erwiniaceae	g__Pantoea	s__unclassified_g__Pantoea	OTU85	0	0	1	0	1	0	0	1	0	0	0	2	0	1	1	1	1	0	0	0	9
d__Bacteria	k__norank_d__Bacteria	p__Firmicutes	c__Clostridia	o__Peptostreptococcales-Tissierellales	f__Anaerovoracaceae	g__Eubacterium_nodatum_group	s__uncultured_rumen_bacterium_g__Eubacterium_nodatum_group	OTU135	0	0	0	0	0	1	3	1	1	0	1	3	5	0	3	1	3	6	0	0	28
d__Bacteria	k__norank_d__Bacteria	p__Desulfobacterota	c__Desulfobulbia	o__Desulfobulbales	f__Desulfobulbaceae	g__Desulfobulbus	s__unclassified_g__Desulfobulbus	OTU412	0	1	1	0	2	0	3	0	0	2	1	0	6	1	1	0	0	0	1	0	19
d__Bacteria	k__norank_d__Bacteria	p__Firmicutes	c__Clostridia	o__Lachnospirales	f__Lachnospiraceae	g__unclassified_f__Lachnospiraceae	s__unclassified_f__Lachnospiraceae	OTU393	7	7	14	4	1	2	2	9	1	15	21	3	0	8	24	8	4	2	13	10	155
d__Bacteria	k__norank_d__Bacteria	p__Firmicutes	c__Bacilli	o__Lactobacillales	f__Lactobacillaceae	g__Lactobacillus	s__unclassified_g__Lactobacillus	OTU970	0	3	2	0	0	0	0	3	0	0	1	0	0	0	1	0	0	1	0	1	12
d__Bacteria	k__norank_d__Bacteria	p__Firmicutes	c__Clostridia	o__Lachnospirales	f__Lachnospiraceae	g__unclassified_f__Lachnospiraceae	s__unclassified_f__Lachnospiraceae	OTU396	0	8	24	1	0	0	0	7	0	0	17	0	0	0	11	0	0	9	13	4	94
d__Bacteria	k__norank_d__Bacteria	p__unclassified_k__norank_d__Bacteria	c__unclassified_k__norank_d__Bacteria	o__unclassified_k__norank_d__Bacteria	f__unclassified_k__norank_d__Bacteria	g__unclassified_k__norank_d__Bacteria	s__unclassified_k__norank_d__Bacteria	OTU1223	0	0	0	0	0	0	0	0	0	0	0	0	0	0	0	1	0	0	0	0	1
d__Bacteria	k__norank_d__Bacteria	p__Firmicutes	c__Negativicutes	o__Acidaminococcales	f__Acidaminococcaceae	g__Succiniclasticum	s__uncultured_rumen_bacterium_g__Succiniclasticum	OTU1067	3	11	9	4	1	3	6	6	8	5	1	3	10	9	31	18	2	12	3	5	150
d__Bacteria	k__norank_d__Bacteria	p__Firmicutes	c__Clostridia	o__Peptostreptococcales-Tissierellales	f__Anaerovoracaceae	g__Eubacterium_nodatum_group	s__uncultured_bacterium_g__Eubacterium_nodatum_group	OTU705	1	1	0	0	1	0	2	0	0	0	0	0	0	0	0	0	0	1	0	0	6
d__Bacteria	k__norank_d__Bacteria	p__Firmicutes	c__Clostridia	o__Clostridia_UCG-014	f__norank_o__Clostridia_UCG-014	g__norank_f__norank_o__Clostridia_UCG-014	s__unclassified_g__norank_f__norank_o__Clostridia_UCG-014	OTU748	4	2	7	0	0	1	0	3	0	0	3	2	0	2	0	1	3	0	3	0	31
d__Bacteria	k__norank_d__Bacteria	p__unclassified_k__norank_d__Bacteria	c__unclassified_k__norank_d__Bacteria	o__unclassified_k__norank_d__Bacteria	f__unclassified_k__norank_d__Bacteria	g__unclassified_k__norank_d__Bacteria	s__unclassified_k__norank_d__Bacteria	OTU943	10	20	0	1	18	9	1	0	0	14	8	1	1	16	0	0	0	0	1	0	100
d__Bacteria	k__norank_d__Bacteria	p__Bacteroidota	c__Bacteroidia	o__Bacteroidales	f__Prevotellaceae	g__Prevotellaceae_NK3B31_group	s__uncultured_rumen_bacterium_g__Prevotellaceae_NK3B31_group	OTU1603	2	0	2	0	0	2	1	0	1	1	0	0	0	3	0	0	1	0	0	0	13
d__Bacteria	k__norank_d__Bacteria	p__Actinobacteriota	c__Actinobacteria	o__Actinomycetales	f__Actinomycetaceae	g__norank_f__Actinomycetaceae	s__uncultured_rumen_bacterium_g__norank_f__Actinomycetaceae	OTU1034	0	0	0	2	0	0	1	0	0	0	0	0	6	0	0	0	0	0	0	0	9
d__Bacteria	k__norank_d__Bacteria	p__Firmicutes	c__Clostridia	o__Lachnospirales	f__Lachnospiraceae	g__Lachnospiraceae_AC2044_group	s__uncultured_rumen_bacterium_g__Lachnospiraceae_AC2044_group	OTU623	6	8	14	4	24	19	19	7	7	21	42	6	1	24	0	1	30	4	13	7	257
d__Bacteria	k__norank_d__Bacteria	p__Firmicutes	c__Bacilli	o__RF39	f__norank_o__RF39	g__norank_f__norank_o__RF39	s__unclassified_g__norank_f__norank_o__RF39	OTU1135	6	4	5	0	1	2	5	2	4	8	15	3	13	9	1	10	3	1	9	2	103
d__Bacteria	k__norank_d__Bacteria	p__Bacteroidota	c__Bacteroidia	o__Bacteroidales	f__Rikenellaceae	g__Rikenellaceae_RC9_gut_group	s__uncultured_rumen_bacterium_g__Rikenellaceae_RC9_gut_group	OTU1681	10	43	31	46	57	18	127	28	139	28	52	9	44	29	1	24	63	16	15	19	799
d__Bacteria	k__norank_d__Bacteria	p__Firmicutes	c__Clostridia	o__Clostridia_UCG-014	f__norank_o__Clostridia_UCG-014	g__norank_f__norank_o__Clostridia_UCG-014	s__uncultured_bacterium_g__norank_f__norank_o__Clostridia_UCG-014	OTU1500	0	1	1	2	0	0	2	6	0	0	2	0	1	0	0	5	0	1	2	4	27
d__Bacteria	k__norank_d__Bacteria	p__Firmicutes	c__Clostridia	o__Peptostreptococcales-Tissierellales	f__Anaerovoracaceae	g__Family_XIII_AD3011_group	s__uncultured_rumen_bacterium_g__Family_XIII_AD3011_group	OTU175	8	8	9	12	28	6	10	3	29	15	12	0	7	11	2	3	17	6	9	11	206
d__Bacteria	k__norank_d__Bacteria	p__Firmicutes	c__Clostridia	o__Lachnospirales	f__Lachnospiraceae	g__Eubacterium_hallii_group	s__uncultured_bacterium_g__Eubacterium_hallii_group	OTU334	15	26	17	3	25	8	10	5	43	30	1	9	4	42	0	4	18	10	26	6	302
d__Bacteria	k__norank_d__Bacteria	p__Patescibacteria	c__Saccharimonadia	o__Saccharimonadales	f__Saccharimonadaceae	g__Candidatus_Saccharimonas	s__uncultured_rumen_bacterium_g__Candidatus_Saccharimonas	OTU43	34	67	38	27	31	49	43	12	17	86	25	35	29	62	91	57	47	53	17	46	866
d__Bacteria	k__norank_d__Bacteria	p__Firmicutes	c__Clostridia	o__Lachnospirales	f__Lachnospiraceae	g__Eubacterium_hallii_group	s__uncultured_rumen_bacterium_g__Eubacterium_hallii_group	OTU1063	1	1	1	3	0	1	2	2	4	3	0	1	9	2	1	1	1	2	1	2	38
d__Bacteria	k__norank_d__Bacteria	p__Bacteroidota	c__Bacteroidia	o__Bacteroidales	f__Muribaculaceae	g__norank_f__Muribaculaceae	s__uncultured_bacterium_g__norank_f__Muribaculaceae	OTU525	0	1	0	0	0	0	0	0	0	0	2	0	0	0	0	0	0	0	0	0	3
d__Bacteria	k__norank_d__Bacteria	p__Firmicutes	c__Bacilli	o__Mycoplasmatales	f__Mycoplasmataceae	g__Mycoplasma	s__uncultured_bacterium_g__Mycoplasma	OTU1774	0	0	0	0	3	0	0	0	0	0	0	0	0	0	0	0	0	0	0	0	3
d__Bacteria	k__norank_d__Bacteria	p__Firmicutes	c__Negativicutes	o__Veillonellales-Selenomonadales	f__Selenomonadaceae	g__unclassified_f__Selenomonadaceae	s__unclassified_f__Selenomonadaceae	OTU1040	4	4	4	4	1	4	2	0	2	1	0	1	2	5	0	0	3	1	2	0	40
d__Bacteria	k__norank_d__Bacteria	p__Actinobacteriota	c__Actinobacteria	o__Corynebacteriales	f__Dietziaceae	g__Dietzia	s__Dietzia_psychralcaliphila	OTU34	0	0	0	0	0	0	0	0	0	2	0	0	0	0	0	0	0	0	0	0	2
d__Bacteria	k__norank_d__Bacteria	p__Bacteroidota	c__Bacteroidia	o__Bacteroidales	f__Prevotellaceae	g__Prevotella	s__uncultured_bacterium_g__Prevotella	OTU558	137	99	329	288	2	125	40	342	19	422	36	498	196	83	143	414	36	146	236	294	3885
d__Bacteria	k__norank_d__Bacteria	p__Bacteroidota	c__Bacteroidia	o__Bacteroidales	f__F082	g__norank_f__F082	s__unclassified_g__norank_f__F082	OTU684	0	0	0	0	0	0	0	1	0	0	0	1	0	0	0	0	1	0	0	0	3
d__Bacteria	k__norank_d__Bacteria	p__Proteobacteria	c__Alphaproteobacteria	o__Rhodospirillales	f__norank_o__Rhodospirillales	g__norank_f__norank_o__Rhodospirillales	s__uncultured_rumen_bacterium_g__norank_f__norank_o__Rhodospirillales	OTU1238	0	4	1	0	0	1	0	3	0	0	1	1	0	0	0	1	1	0	4	0	17
d__Bacteria	k__norank_d__Bacteria	p__Firmicutes	c__Clostridia	o__Oscillospirales	f__Eubacterium_coprostanoligenes_group	g__norank_f__Eubacterium_coprostanoligenes_group	s__uncultured_rumen_bacterium_g__norank_f__Eubacterium_coprostanoligenes_group	OTU1050	1	1	1	0	4	0	0	1	2	5	0	1	2	1	0	0	6	4	0	1	30
d__Bacteria	k__norank_d__Bacteria	p__Bacteroidota	c__Bacteroidia	o__Bacteroidales	f__Rikenellaceae	g__Rikenellaceae_RC9_gut_group	s__uncultured_bacterium_g__Rikenellaceae_RC9_gut_group	OTU50	0	0	0	0	0	0	1	0	2	1	0	0	0	0	0	0	1	0	0	0	5
d__Bacteria	k__norank_d__Bacteria	p__Firmicutes	c__Clostridia	o__Oscillospirales	f__Clostridium_methylpentosum_group	g__norank_f__Clostridium_methylpentosum_group	s__uncultured_rumen_bacterium_g__norank_f__Clostridium_methylpentosum_group	OTU1889	0	0	0	2	0	0	4	0	11	1	0	0	4	0	0	3	3	0	0	0	28
d__Bacteria	k__norank_d__Bacteria	p__Cyanobacteria	c__Vampirivibrionia	o__Gastranaerophilales	f__norank_o__Gastranaerophilales	g__norank_f__norank_o__Gastranaerophilales	s__unclassified_g__norank_f__norank_o__Gastranaerophilales	OTU1423	2	22	2	0	2	3	1	3	2	8	10	1	1	3	0	3	13	1	2	6	85
d__Bacteria	k__norank_d__Bacteria	p__Firmicutes	c__Clostridia	o__Lachnospirales	f__Lachnospiraceae	g__unclassified_f__Lachnospiraceae	s__unclassified_f__Lachnospiraceae	OTU1344	0	3	0	1	2	0	1	0	1	0	1	0	2	1	0	1	2	3	0	0	18
d__Bacteria	k__norank_d__Bacteria	p__Firmicutes	c__Bacilli	o__RF39	f__norank_o__RF39	g__norank_f__norank_o__RF39	s__unclassified_g__norank_f__norank_o__RF39	OTU1042	7	2	5	0	0	1	0	6	0	0	7	0	6	2	4	3	0	2	6	5	56
d__Bacteria	k__norank_d__Bacteria	p__Actinobacteriota	c__Coriobacteriia	o__Coriobacteriales	f__Eggerthellaceae	g__Slackia	s__unclassified_g__Slackia	OTU31	1	0	0	0	0	0	0	0	0	2	0	0	0	0	0	0	0	0	0	0	3
d__Bacteria	k__norank_d__Bacteria	p__Firmicutes	c__Bacilli	o__Erysipelotrichales	f__Erysipelatoclostridiaceae	g__UCG-004	s__unclassified_g__UCG-004	OTU1221	0	1	0	0	0	0	0	0	0	0	1	0	0	0	0	2	0	0	2	0	6
d__Bacteria	k__norank_d__Bacteria	p__Bacteroidota	c__Bacteroidia	o__Bacteroidales	f__Rikenellaceae	g__Rikenellaceae_RC9_gut_group	s__unclassified_g__Rikenellaceae_RC9_gut_group	OTU1671	3	3	1	2	11	6	3	2	13	28	0	3	4	12	0	2	6	4	1	2	106
d__Bacteria	k__norank_d__Bacteria	p__Bacteroidota	c__Bacteroidia	o__Bacteroidales	f__Bacteroidaceae	g__Bacteroides	s__Bacteroides_vulgatus	OTU355	0	0	0	0	0	0	0	0	0	1	0	0	0	0	0	1	0	0	0	0	2
d__Bacteria	k__norank_d__Bacteria	p__Firmicutes	c__Clostridia	o__Clostridia_UCG-014	f__norank_o__Clostridia_UCG-014	g__norank_f__norank_o__Clostridia_UCG-014	s__unclassified_g__norank_f__norank_o__Clostridia_UCG-014	OTU922	47	52	19	3	0	4	5	103	4	4	59	10	25	9	78	24	9	26	32	71	584
d__Bacteria	k__norank_d__Bacteria	p__Bacteroidota	c__Bacteroidia	o__Bacteroidales	f__Rikenellaceae	g__Rikenellaceae_RC9_gut_group	s__uncultured_rumen_bacterium_g__Rikenellaceae_RC9_gut_group	OTU726	1	8	10	14	20	20	54	31	20	30	8	12	32	11	6	15	26	22	9	13	362
d__Bacteria	k__norank_d__Bacteria	p__Firmicutes	c__Bacilli	o__Erysipelotrichales	f__Erysipelotrichaceae	g__Catenisphaera	s__unclassified_g__Catenisphaera	OTU502	0	1	2	0	0	0	1	1	1	1	2	1	3	4	0	1	1	0	0	1	20
d__Bacteria	k__norank_d__Bacteria	p__Firmicutes	c__Clostridia	o__Lachnospirales	f__Lachnospiraceae	g__Eubacterium_hallii_group	s__unidentified_rumen_bacterium_RF24	OTU555	1	4	1	1	0	1	2	0	3	3	5	0	1	4	1	3	1	1	3	0	35
d__Bacteria	k__norank_d__Bacteria	p__Firmicutes	c__Clostridia	o__Oscillospirales	f__Ruminococcaceae	g__norank_f__Ruminococcaceae	s__uncultured_rumen_bacterium_g__norank_f__Ruminococcaceae	OTU1851	0	0	0	0	0	0	4	0	0	0	0	0	0	0	0	1	0	0	0	1	6
d__Bacteria	k__norank_d__Bacteria	p__Bacteroidota	c__Bacteroidia	o__Bacteroidales	f__Prevotellaceae	g__unclassified_f__Prevotellaceae	s__unclassified_f__Prevotellaceae	OTU1717	4	9	11	7	0	1	4	6	1	6	2	8	10	0	36	3	5	15	1	44	173
d__Bacteria	k__norank_d__Bacteria	p__Bacteroidota	c__Bacteroidia	o__Bacteroidales	f__Prevotellaceae	g__Prevotella	s__unclassified_g__Prevotella	OTU1635	4	2	3	6	7	18	2	5	3	6	2	15	2	1	0	1	4	1	2	0	84
d__Bacteria	k__norank_d__Bacteria	p__Bacteroidota	c__Bacteroidia	o__Bacteroidales	f__Bacteroidales_RF16_group	g__norank_f__Bacteroidales_RF16_group	s__unclassified_g__norank_f__Bacteroidales_RF16_group	OTU963	0	0	0	0	0	0	0	0	0	1	1	0	0	0	0	0	0	0	0	0	2
d__Bacteria	k__norank_d__Bacteria	p__Cyanobacteria	c__Vampirivibrionia	o__Gastranaerophilales	f__norank_o__Gastranaerophilales	g__norank_f__norank_o__Gastranaerophilales	s__unclassified_g__norank_f__norank_o__Gastranaerophilales	OTU829	2	1	0	0	0	0	0	0	0	0	0	0	0	1	0	0	0	0	1	1	6
d__Bacteria	k__norank_d__Bacteria	p__Firmicutes	c__Clostridia	o__Lachnospirales	f__Lachnospiraceae	g__Syntrophococcus	s__Syntrophococcus_sucromutans	OTU341	6	14	20	15	13	2	40	5	13	23	15	6	21	26	12	7	20	15	17	8	298
d__Bacteria	k__norank_d__Bacteria	p__Bacteroidota	c__Bacteroidia	o__Bacteroidales	f__Prevotellaceae	g__Prevotellaceae_UCG-001	s__uncultured_rumen_bacterium_g__Prevotellaceae_UCG-001	OTU438	1	0	3	1	6	0	1	0	2	7	1	0	1	0	0	0	0	0	0	0	23
d__Bacteria	k__norank_d__Bacteria	p__Spirochaetota	c__Spirochaetia	o__Spirochaetales	f__Spirochaetaceae	g__Treponema	s__uncultured_rumen_bacterium_g__Treponema	OTU1801	0	1	0	2	4	5	3	0	6	5	1	3	1	4	0	0	1	0	1	2	39
d__Bacteria	k__norank_d__Bacteria	p__Firmicutes	c__Clostridia	o__Lachnospirales	f__Lachnospiraceae	g__Lachnospiraceae_UCG-008	s__uncultured_rumen_bacterium_g__Lachnospiraceae_UCG-008	OTU677	1	1	1	0	0	0	0	0	0	1	2	0	1	1	0	0	2	0	0	0	10
d__Bacteria	k__norank_d__Bacteria	p__Firmicutes	c__Clostridia	o__Lachnospirales	f__Lachnospiraceae	g__unclassified_f__Lachnospiraceae	s__unclassified_f__Lachnospiraceae	OTU642	0	1	0	2	0	0	1	1	0	0	1	0	2	1	1	0	0	1	0	1	12
d__Bacteria	k__norank_d__Bacteria	p__Firmicutes	c__Clostridia	o__Oscillospirales	f__Oscillospiraceae	g__NK4A214_group	s__unclassified_g__NK4A214_group	OTU1433	4	30	13	24	27	16	45	14	14	3	30	5	15	11	3	38	21	23	13	9	358
d__Bacteria	k__norank_d__Bacteria	p__Firmicutes	c__Bacilli	o__Erysipelotrichales	f__Erysipelatoclostridiaceae	g__UCG-004	s__unclassified_g__UCG-004	OTU679	0	0	0	0	0	0	0	0	0	0	0	0	0	0	0	0	1	1	0	0	2
d__Bacteria	k__norank_d__Bacteria	p__Firmicutes	c__Clostridia	o__Lachnospirales	f__Lachnospiraceae	g__Lachnospiraceae_NK3A20_group	s__uncultured_rumen_bacterium_g__Lachnospiraceae_NK3A20_group	OTU230	1	3	2	2	3	2	3	3	4	1	1	1	7	0	2	4	3	4	3	2	51
d__Bacteria	k__norank_d__Bacteria	p__Spirochaetota	c__Spirochaetia	o__Spirochaetales	f__Spirochaetaceae	g__Sphaerochaeta	s__uncultured_bacterium_g__Sphaerochaeta	OTU815	0	1	1	0	0	0	0	1	0	0	1	4	0	0	2	1	0	0	0	2	13
d__Bacteria	k__norank_d__Bacteria	p__Proteobacteria	c__Alphaproteobacteria	o__Rhodospirillales	f__norank_o__Rhodospirillales	g__norank_f__norank_o__Rhodospirillales	s__unclassified_g__norank_f__norank_o__Rhodospirillales	OTU585	0	0	1	0	0	0	0	0	0	0	0	0	2	0	0	0	0	0	0	0	3
d__Bacteria	k__norank_d__Bacteria	p__Firmicutes	c__Clostridia	o__Oscillospirales	f__Oscillospiraceae	g__UCG-002	s__unclassified_g__UCG-002	OTU26	3	5	0	3	27	4	5	3	9	15	7	2	2	3	0	3	21	2	0	0	114
d__Bacteria	k__norank_d__Bacteria	p__Firmicutes	c__Clostridia	o__Oscillospirales	f__Eubacterium_coprostanoligenes_group	g__norank_f__Eubacterium_coprostanoligenes_group	s__uncultured_rumen_bacterium_g__norank_f__Eubacterium_coprostanoligenes_group	OTU1283	3	12	1	2	24	6	35	1	10	40	4	0	11	14	1	3	35	4	4	3	213
d__Bacteria	k__norank_d__Bacteria	p__Firmicutes	c__Clostridia	o__Oscillospirales	f__UCG-010	g__norank_f__UCG-010	s__uncultured_rumen_bacterium_g__norank_f__UCG-010	OTU80	2	5	2	3	8	9	13	4	37	9	3	5	4	12	1	7	22	8	0	4	158
d__Bacteria	k__norank_d__Bacteria	p__Patescibacteria	c__Saccharimonadia	o__Saccharimonadales	f__norank_o__Saccharimonadales	g__norank_f__norank_o__Saccharimonadales	s__Candidatus_Saccharibacteria_bacterium_UB2523	OTU921	0	0	0	0	0	0	0	0	0	0	1	0	0	0	4	0	0	0	0	5	10
d__Bacteria	k__norank_d__Bacteria	p__Firmicutes	c__Clostridia	o__Peptococcales	f__Peptococcaceae	g__norank_f__Peptococcaceae	s__uncultured_rumen_bacterium_g__norank_f__Peptococcaceae	OTU1618	0	0	1	0	0	0	0	0	0	1	0	0	0	0	0	0	0	0	0	0	2
d__Bacteria	k__norank_d__Bacteria	p__Firmicutes	c__Bacilli	o__Erysipelotrichales	f__Erysipelotrichaceae	g__norank_f__Erysipelotrichaceae	s__uncultured_rumen_bacterium_g__norank_f__Erysipelotrichaceae	OTU1026	1	0	0	0	0	0	3	1	0	0	0	0	1	1	0	0	1	0	0	0	8
d__Bacteria	k__norank_d__Bacteria	p__Bacteroidota	c__Bacteroidia	o__Bacteroidales	f__Prevotellaceae	g__Prevotella	s__uncultured_rumen_bacterium_g__Prevotella	OTU1631	20	14	13	6	8	7	3	2	4	6	18	14	2	1	0	7	6	0	3	4	138
d__Bacteria	k__norank_d__Bacteria	p__Firmicutes	c__Clostridia	o__Lachnospirales	f__Lachnospiraceae	g__Acetitomaculum	s__uncultured_rumen_bacterium_g__Acetitomaculum	OTU1004	7	8	9	3	14	10	8	6	19	22	11	2	13	31	4	6	16	4	8	5	206
d__Bacteria	k__norank_d__Bacteria	p__Firmicutes	c__Clostridia	o__Peptostreptococcales-Tissierellales	f__Anaerovoracaceae	g__Mogibacterium	s__uncultured_rumen_bacterium_g__Mogibacterium	OTU1124	7	10	17	20	29	15	31	15	31	42	24	6	38	66	4	30	10	12	10	12	429
d__Bacteria	k__norank_d__Bacteria	p__Firmicutes	c__Negativicutes	o__Veillonellales-Selenomonadales	f__Veillonellaceae	g__Megasphaera	s__Megasphaera_hexanoica	OTU837	0	0	0	0	0	0	0	0	0	0	0	0	0	0	0	1	0	0	0	1	2
d__Bacteria	k__norank_d__Bacteria	p__Bacteroidota	c__Bacteroidia	o__Bacteroidales	f__Rikenellaceae	g__Rikenellaceae_RC9_gut_group	s__uncultured_bacterium_g__Rikenellaceae_RC9_gut_group	OTU932	0	0	0	0	0	0	0	0	0	0	5	1	0	0	0	1	0	0	2	0	9
d__Bacteria	k__norank_d__Bacteria	p__Firmicutes	c__Bacilli	o__Mycoplasmatales	f__Mycoplasmataceae	g__Mycoplasma	s__unclassified_g__Mycoplasma	OTU1307	0	0	0	0	0	0	0	0	1	0	0	0	1	0	0	0	1	0	0	0	3
d__Bacteria	k__norank_d__Bacteria	p__Firmicutes	c__Clostridia	o__Peptostreptococcales-Tissierellales	f__Anaerovoracaceae	g__Family_XIII_AD3011_group	s__uncultured_rumen_bacterium_g__Family_XIII_AD3011_group	OTU1064	2	1	1	2	2	2	1	2	4	3	2	0	4	4	1	0	1	0	1	1	34
d__Bacteria	k__norank_d__Bacteria	p__Firmicutes	c__Clostridia	o__Christensenellales	f__Christensenellaceae	g__Christensenellaceae_R-7_group	s__unclassified_g__Christensenellaceae_R-7_group	OTU1799	0	0	0	0	7	0	0	0	0	0	0	0	0	0	0	0	0	0	0	0	7
d__Bacteria	k__norank_d__Bacteria	p__Firmicutes	c__Clostridia	o__Christensenellales	f__Christensenellaceae	g__Christensenellaceae_R-7_group	s__uncultured_rumen_bacterium_g__Christensenellaceae_R-7_group	OTU308	24	53	41	70	59	21	130	33	72	24	37	17	81	39	0	64	87	53	26	34	965
d__Bacteria	k__norank_d__Bacteria	p__Firmicutes	c__Clostridia	o__Oscillospirales	f__Ruminococcaceae	g__CAG-352	s__uncultured_rumen_bacterium_g__CAG-352	OTU1102	0	2	1	2	8	5	7	0	3	0	0	1	1	3	0	5	7	1	2	0	48
d__Bacteria	k__norank_d__Bacteria	p__Firmicutes	c__Clostridia	o__Christensenellales	f__Christensenellaceae	g__Christensenellaceae_R-7_group	s__unclassified_g__Christensenellaceae_R-7_group	OTU1159	0	2	6	3	4	1	0	0	4	1	0	1	1	1	0	3	0	4	0	2	33
d__Bacteria	k__norank_d__Bacteria	p__Firmicutes	c__Bacilli	o__Erysipelotrichales	f__Erysipelatoclostridiaceae	g__Kandleria	s__Kandleria_vitulina	OTU1104	3	13	34	6	0	4	0	6	1	14	23	4	4	16	12	20	1	34	12	16	223
d__Bacteria	k__norank_d__Bacteria	p__Proteobacteria	c__Alphaproteobacteria	o__Rickettsiales	f__Mitochondria	g__norank_f__Mitochondria	s__uncultured_rumen_bacterium_g__norank_f__Mitochondria	OTU1805	0	0	0	0	3	0	2	0	3	1	0	0	1	0	0	0	0	2	0	0	12
d__Bacteria	k__norank_d__Bacteria	p__Bacteroidota	c__Bacteroidia	o__Bacteroidales	f__Prevotellaceae	g__Prevotellaceae_UCG-001	s__uncultured_rumen_bacterium_g__Prevotellaceae_UCG-001	OTU1571	43	21	4	5	25	16	4	0	11	41	9	7	2	24	0	0	15	0	28	0	255
d__Bacteria	k__norank_d__Bacteria	p__Firmicutes	c__Clostridia	o__Peptostreptococcales-Tissierellales	f__Peptostreptococcaceae	g__Paeniclostridium	s__unclassified_g__Paeniclostridium	OTU712	1	1	0	0	0	0	0	0	0	0	0	0	2	0	0	0	0	0	0	0	4
d__Bacteria	k__norank_d__Bacteria	p__Bacteroidota	c__Bacteroidia	o__Bacteroidales	f__Prevotellaceae	g__Prevotella	s__uncultured_rumen_bacterium_g__Prevotella	OTU1777	1	1	0	1	7	0	1	0	1	3	0	0	0	0	0	0	2	0	1	0	18
d__Bacteria	k__norank_d__Bacteria	p__Firmicutes	c__Clostridia	o__Clostridia_UCG-014	f__norank_o__Clostridia_UCG-014	g__norank_f__norank_o__Clostridia_UCG-014	s__uncultured_rumen_bacterium_g__norank_f__norank_o__Clostridia_UCG-014	OTU398	0	7	6	2	18	4	15	5	15	21	10	3	6	22	0	9	17	1	1	7	169
d__Bacteria	k__norank_d__Bacteria	p__Bacteroidota	c__Bacteroidia	o__Bacteroidales	f__Prevotellaceae	g__Prevotella	s__uncultured_rumen_bacterium_g__Prevotella	OTU1773	0	4	0	0	9	12	3	0	0	9	0	1	0	0	0	0	6	0	0	0	44
d__Bacteria	k__norank_d__Bacteria	p__Bacteroidota	c__Bacteroidia	o__Bacteroidales	f__Prevotellaceae	g__Prevotella	s__uncultured_rumen_bacterium_g__Prevotella	OTU1770	0	0	0	0	8	0	0	0	1	0	0	0	0	0	0	0	0	0	0	0	9
d__Bacteria	k__norank_d__Bacteria	p__Bacteroidota	c__Bacteroidia	o__Bacteroidales	f__Muribaculaceae	g__norank_f__Muribaculaceae	s__uncultured_rumen_bacterium_g__norank_f__Muribaculaceae	OTU127	3	9	4	24	26	9	40	8	24	18	6	2	39	63	4	14	19	8	8	5	333
d__Bacteria	k__norank_d__Bacteria	p__Firmicutes	c__Bacilli	o__RF39	f__norank_o__RF39	g__norank_f__norank_o__RF39	s__unclassified_g__norank_f__norank_o__RF39	OTU840	1	1	1	0	0	0	0	2	2	0	3	4	0	2	0	3	0	0	0	0	19
d__Bacteria	k__norank_d__Bacteria	p__Bacteroidota	c__Bacteroidia	o__Bacteroidales	f__Muribaculaceae	g__norank_f__Muribaculaceae	s__uncultured_rumen_bacterium_g__norank_f__Muribaculaceae	OTU124	3	28	10	16	13	6	25	5	25	19	7	5	24	27	0	10	11	4	10	4	252
d__Bacteria	k__norank_d__Bacteria	p__Bacteroidota	c__Bacteroidia	o__Bacteroidales	f__F082	g__norank_f__F082	s__uncultured_rumen_bacterium_g__norank_f__F082	OTU1669	34	160	36	59	6	15	51	22	24	35	36	49	42	61	13	27	30	24	70	41	835
d__Bacteria	k__norank_d__Bacteria	p__Bacteroidota	c__Bacteroidia	o__Bacteroidales	f__Prevotellaceae	g__Prevotellaceae_UCG-003	s__uncultured_rumen_bacterium_g__Prevotellaceae_UCG-003	OTU115	11	14	5	7	30	15	18	7	14	15	9	17	15	3	3	6	16	9	2	4	220
d__Bacteria	k__norank_d__Bacteria	p__Firmicutes	c__Clostridia	o__Peptostreptococcales-Tissierellales	f__Anaerovoracaceae	g__Mogibacterium	s__uncultured_bacterium_g__Mogibacterium	OTU526	0	0	1	1	0	1	0	0	0	0	0	0	1	0	1	0	0	0	1	0	6
d__Bacteria	k__norank_d__Bacteria	p__Spirochaetota	c__Spirochaetia	o__Spirochaetales	f__Spirochaetaceae	g__Treponema	s__Treponema_saccharophilum_DSM_2985	OTU1054	12	5	8	5	3	13	0	1	5	18	5	16	4	8	9	2	8	4	7	7	140
d__Bacteria	k__norank_d__Bacteria	p__Firmicutes	c__Clostridia	o__Clostridiales	f__Clostridiaceae	g__Clostridium_sensu_stricto_1	s__unclassified_g__Clostridium_sensu_stricto_1	OTU432	0	0	0	1	0	1	5	1	1	0	0	0	0	3	0	1	0	0	1	0	14
d__Bacteria	k__norank_d__Bacteria	p__Firmicutes	c__Clostridia	o__Oscillospirales	f__UCG-010	g__norank_f__UCG-010	s__uncultured_prokaryote_g__norank_f__UCG-010	OTU1960	0	0	0	0	0	0	0	0	9	0	0	0	0	0	0	0	0	0	0	0	9
d__Bacteria	k__norank_d__Bacteria	p__Verrucomicrobiota	c__Kiritimatiellae	o__WCHB1-41	f__norank_o__WCHB1-41	g__norank_f__norank_o__WCHB1-41	s__uncultured_rumen_bacterium_g__norank_f__norank	OTU1615	0	1	1	2	1	1	0	0	3	1	0	0	1	1	0	0	5	0	1	1	19
d__Bacteria	k__norank_d__Bacteria	p__Bacteroidota	c__Bacteroidia	o__Bacteroidales	f__Prevotellaceae	g__Paraprevotella	s__uncultured_rumen_bacterium_g__Paraprevotella	OTU1811	0	0	0	2	1	2	0	0	0	1	0	0	0	0	0	0	0	0	1	0	7
d__Bacteria	k__norank_d__Bacteria	p__Bacteroidota	c__Bacteroidia	o__Bacteroidales	f__Prevotellaceae	g__Prevotella	s__uncultured_rumen_bacterium_g__Prevotella	OTU793	60	45	26	31	16	70	28	39	28	39	30	72	52	30	26	33	48	65	17	32	787
d__Bacteria	k__norank_d__Bacteria	p__Firmicutes	c__Bacilli	o__RF39	f__norank_o__RF39	g__norank_f__norank_o__RF39	s__uncultured_bacterium_g__norank_f__norank_o__RF39	OTU1585	0	0	1	0	0	0	0	0	1	0	0	1	1	0	0	0	1	0	0	0	5
d__Bacteria	k__norank_d__Bacteria	p__Firmicutes	c__Bacilli	o__Erysipelotrichales	f__Erysipelotrichaceae	g__unclassified_f__Erysipelotrichaceae	s__unclassified_f__Erysipelotrichaceae	OTU252	0	1	5	1	1	2	4	0	2	2	2	1	3	5	9	1	3	2	2	3	49
d__Bacteria	k__norank_d__Bacteria	p__Bacteroidota	c__Bacteroidia	o__Bacteroidales	f__p-251-o5	g__norank_f__p-251-o5	s__uncultured_bacterium_g__norank_f__p-251-o5	OTU40	0	0	0	0	9	0	0	0	2	3	1	0	0	0	0	0	0	0	0	0	15
d__Bacteria	k__norank_d__Bacteria	p__Firmicutes	c__Bacilli	o__Erysipelotrichales	f__Erysipelotrichaceae	g__Anaerorhabdus_furcosa_group	s__uncultured_rumen_bacterium_g__Anaerorhabdus_furcosa_group	OTU1954	0	0	0	0	1	0	0	0	3	0	0	0	0	0	0	0	0	0	0	0	4
d__Bacteria	k__norank_d__Bacteria	p__Bacteroidota	c__Bacteroidia	o__Bacteroidales	f__Prevotellaceae	g__Prevotella	s__unclassified_g__Prevotella	OTU1382	15	18	3	23	2	44	1	30	1	4	23	34	26	4	77	3	2	14	3	13	340
d__Bacteria	k__norank_d__Bacteria	p__Bacteroidota	c__Bacteroidia	o__Bacteroidales	f__Prevotellaceae	g__Prevotella	s__unclassified_g__Prevotella	OTU1383	8	10	43	10	17	20	7	4	14	61	4	26	5	16	0	11	13	8	18	5	300
d__Bacteria	k__norank_d__Bacteria	p__Bacteroidota	c__Bacteroidia	o__Bacteroidales	f__Prevotellaceae	g__Prevotella	s__unclassified_g__Prevotella	OTU1384	49	34	10	33	38	22	24	24	46	29	11	42	43	18	3	13	40	28	8	28	543
d__Bacteria	k__norank_d__Bacteria	p__Firmicutes	c__Bacilli	o__Staphylococcales	f__Staphylococcaceae	g__Staphylococcus	s__unclassified_g__Staphylococcus	OTU1080	0	2	4	1	2	0	5	6	0	1	6	0	5	1	0	2	3	3	0	2	43
d__Bacteria	k__norank_d__Bacteria	p__Patescibacteria	c__Gracilibacteria	o__Absconditabacteriales_SR1	f__norank_o__Absconditabacteriales_SR1	g__norank_f__norank_o__Absconditabacteriales_SR1	s__uncultured_bacterium_g__norank_f__norank_o__Absconditabacteriales_SR1	OTU1369	2	0	0	1	4	0	4	0	3	17	0	0	0	4	0	0	16	0	2	0	53
d__Bacteria	k__norank_d__Bacteria	p__Firmicutes	c__Clostridia	o__Lachnospirales	f__Lachnospiraceae	g__Eubacterium_ruminantium_group	s__uncultured_bacterium_g__Eubacterium_ruminantium_group	OTU245	0	2	32	1	0	0	0	15	0	0	2	3	0	0	17	7	0	2	6	13	100
d__Bacteria	k__norank_d__Bacteria	p__Firmicutes	c__Clostridia	o__norank_c__Clostridia	f__Hungateiclostridiaceae	g__Saccharofermentans	s__uncultured_bacterium_g__Saccharofermentans	OTU1280	0	3	7	0	5	2	2	2	3	1	1	2	2	7	5	5	10	4	4	2	67
d__Bacteria	k__norank_d__Bacteria	p__Bacteroidota	c__Bacteroidia	o__Bacteroidales	f__Prevotellaceae	g__Prevotellaceae_NK3B31_group	s__unclassified_g__Prevotellaceae_NK3B31_group	OTU1738	2	0	0	0	11	0	0	0	1	26	0	0	0	1	0	0	0	0	0	0	41
d__Bacteria	k__norank_d__Bacteria	p__Spirochaetota	c__Spirochaetia	o__Spirochaetales	f__Spirochaetaceae	g__Treponema	s__unclassified_g__Treponema	OTU571	0	0	1	0	11	0	1	1	16	5	0	1	0	6	0	0	5	0	3	0	50
d__Bacteria	k__norank_d__Bacteria	p__Firmicutes	c__Clostridia	o__Peptostreptococcales-Tissierellales	f__Anaerovoracaceae	g__Eubacterium_nodatum_group	s__uncultured_rumen_bacterium_g__Eubacterium_nodatum_group	OTU1170	1	1	4	2	0	0	4	1	3	0	0	1	2	3	3	1	2	1	0	0	29
d__Bacteria	k__norank_d__Bacteria	p__Bacteroidota	c__Bacteroidia	o__Bacteroidales	f__Prevotellaceae	g__Prevotellaceae_UCG-003	s__uncultured_rumen_bacterium_g__Prevotellaceae_UCG-003	OTU1346	0	0	0	0	1	0	0	0	0	0	1	0	0	0	0	2	0	1	1	0	6
d__Bacteria	k__norank_d__Bacteria	p__Firmicutes	c__Clostridia	o__Christensenellales	f__Christensenellaceae	g__Christensenellaceae_R-7_group	s__unclassified_g__Christensenellaceae_R-7_group	OTU1120	0	0	4	3	2	2	12	1	6	3	1	0	2	6	2	1	10	5	4	3	67
d__Bacteria	k__norank_d__Bacteria	p__Firmicutes	c__Clostridia	o__Clostridia_UCG-014	f__norank_o__Clostridia_UCG-014	g__norank_f__norank_o__Clostridia_UCG-014	s__uncultured_rumen_bacterium_g__norank_f__norank_o__Clostridia_UCG-014	OTU1644	4	1	1	3	6	7	8	4	20	13	1	1	13	8	5	3	9	4	0	5	116
d__Bacteria	k__norank_d__Bacteria	p__Firmicutes	c__Bacilli	o__RF39	f__norank_o__RF39	g__norank_f__norank_o__RF39	s__unclassified_g__norank_f__norank_o__RF39	OTU1597	0	0	5	1	0	0	0	2	3	2	2	1	1	2	3	0	2	1	1	0	26
d__Bacteria	k__norank_d__Bacteria	p__Firmicutes	c__Clostridia	o__Clostridia_UCG-014	f__norank_o__Clostridia_UCG-014	g__norank_f__norank_o__Clostridia_UCG-014	s__uncultured_rumen_bacterium_g__norank_f__norank_o__Clostridia_UCG-014	OTU955	4	10	7	4	5	9	10	10	9	30	4	8	15	14	1	4	8	2	9	10	173
d__Bacteria	k__norank_d__Bacteria	p__Spirochaetota	c__Spirochaetia	o__Spirochaetales	f__Spirochaetaceae	g__Treponema	s__unclassified_g__Treponema	OTU96	28	13	5	7	26	22	6	4	12	24	2	8	10	19	0	2	10	8	9	8	223
d__Bacteria	k__norank_d__Bacteria	p__Spirochaetota	c__Spirochaetia	o__Spirochaetales	f__Spirochaetaceae	g__Treponema	s__unclassified_g__Treponema	OTU1932	1	1	0	0	0	0	0	0	1	4	1	0	0	0	0	0	0	0	0	0	8
d__Bacteria	k__norank_d__Bacteria	p__Spirochaetota	c__Spirochaetia	o__Spirochaetales	f__Spirochaetaceae	g__Treponema	s__unclassified_g__Treponema	OTU1935	0	0	0	0	3	0	1	0	5	3	0	0	0	2	0	0	0	0	2	0	16
d__Bacteria	k__norank_d__Bacteria	p__Firmicutes	c__Bacilli	o__Bacillales	f__Planococcaceae	g__Lysinibacillus	s__Lysinibacillus_massiliensis	OTU1293	1	0	0	0	1	0	5	0	1	3	1	2	2	0	0	1	10	0	1	1	29
d__Bacteria	k__norank_d__Bacteria	p__Firmicutes	c__Clostridia	o__Oscillospirales	f__norank_o__Oscillospirales	g__Hydrogenoanaerobacterium	s__uncultured_bacterium_g__Hydrogenoanaerobacterium	OTU1825	2	3	1	0	3	1	0	0	2	0	0	0	1	0	0	3	3	0	1	0	20
d__Bacteria	k__norank_d__Bacteria	p__Firmicutes	c__Clostridia	o__Lachnospirales	f__Lachnospiraceae	g__Acetitomaculum	s__unclassified_g__Acetitomaculum	OTU241	1	4	0	4	1	2	5	1	6	5	1	1	5	7	3	0	0	1	0	2	49
d__Bacteria	k__norank_d__Bacteria	p__Firmicutes	c__Clostridia	o__Clostridia_UCG-014	f__norank_o__Clostridia_UCG-014	g__norank_f__norank_o__Clostridia_UCG-014	s__unclassified_g__norank_f__norank_o__Clostridia_UCG-014	OTU1915	0	14	6	0	0	2	0	23	0	1	14	2	1	1	10	11	1	0	4	11	101
d__Bacteria	k__norank_d__Bacteria	p__Firmicutes	c__Clostridia	o__Clostridia_UCG-014	f__norank_o__Clostridia_UCG-014	g__norank_f__norank_o__Clostridia_UCG-014	s__unclassified_g__norank_f__norank_o__Clostridia_UCG-014	OTU1916	7	25	19	7	3	3	11	5	3	26	11	18	3	9	0	31	18	12	10	4	225
d__Bacteria	k__norank_d__Bacteria	p__Firmicutes	c__Clostridia	o__Oscillospirales	f__Oscillospiraceae	g__NK4A214_group	s__unclassified_g__NK4A214_group	OTU261	10	24	7	21	20	15	27	9	16	22	16	9	28	12	5	11	22	5	7	12	298
d__Bacteria	k__norank_d__Bacteria	p__Firmicutes	c__Clostridia	o__Lachnospirales	f__Lachnospiraceae	g__Shuttleworthia	s__unclassified_g__Shuttleworthia	OTU731	1	2	1	2	4	0	3	0	4	0	0	0	3	1	0	0	1	0	0	0	22
d__Bacteria	k__norank_d__Bacteria	p__Firmicutes	c__Clostridia	o__Oscillospirales	f__Oscillospiraceae	g__NK4A214_group	s__uncultured_bacterium_g__NK4A214_group	OTU876	1	11	10	14	17	20	12	6	31	25	12	7	18	19	2	16	13	17	9	6	266
d__Bacteria	k__norank_d__Bacteria	p__Bacteroidota	c__Bacteroidia	o__Bacteroidales	f__Rikenellaceae	g__U29-B03	s__uncultured_rumen_bacterium_g__U29-B03	OTU1718	0	0	0	1	0	1	1	0	4	1	0	2	7	1	0	2	2	3	1	0	26
d__Bacteria	k__norank_d__Bacteria	p__Firmicutes	c__Bacilli	o__Izemoplasmatales	f__norank_o__Izemoplasmatales	g__norank_f__norank_o__Izemoplasmatales	s__gut_metagenome_g__norank_f__norank_o__Izemoplasmatales	OTU1543	0	0	3	0	2	0	0	0	0	1	0	0	0	0	0	1	0	0	0	1	8
d__Bacteria	k__norank_d__Bacteria	p__Spirochaetota	c__Spirochaetia	o__Spirochaetales	f__Spirochaetaceae	g__Treponema	s__unclassified_g__Treponema	OTU594	2	1	1	4	0	5	2	1	1	3	1	1	2	2	0	3	3	3	0	1	36
d__Bacteria	k__norank_d__Bacteria	p__Spirochaetota	c__Spirochaetia	o__Spirochaetales	f__Spirochaetaceae	g__Treponema	s__unclassified_g__Treponema	OTU994	8	9	5	3	11	15	0	2	5	2	6	16	1	1	0	11	1	0	8	20	124
d__Bacteria	k__norank_d__Bacteria	p__Firmicutes	c__Bacilli	o__RF39	f__norank_o__RF39	g__norank_f__norank_o__RF39	s__unclassified_g__norank_f__norank_o__RF39	OTU1467	3	7	3	4	7	7	4	1	0	13	5	0	0	6	0	5	12	0	5	1	83
d__Bacteria	k__norank_d__Bacteria	p__Firmicutes	c__Clostridia	o__Oscillospirales	f__Oscillospiraceae	g__UCG-002	s__unclassified_g__UCG-002	OTU1243	4	1	0	0	1	2	0	0	0	2	1	1	0	0	0	1	0	0	0	1	14
d__Bacteria	k__norank_d__Bacteria	p__Firmicutes	c__Bacilli	o__Lactobacillales	f__Streptococcaceae	g__Streptococcus	s__Streptococcus_lutetiensis	OTU1037	5	4	4	3	3	2	18	6	18	9	6	7	35	10	7	5	18	4	5	9	178
d__Bacteria	k__norank_d__Bacteria	p__Firmicutes	c__Clostridia	o__Lachnospirales	f__Lachnospiraceae	g__Shuttleworthia	s__uncultured_bacterium_g__Shuttleworthia	OTU693	4	6	7	2	11	3	10	3	12	3	12	6	5	6	0	0	5	7	6	0	108
d__Bacteria	k__norank_d__Bacteria	p__Bacteroidota	c__Bacteroidia	o__Bacteroidales	f__Muribaculaceae	g__norank_f__Muribaculaceae	s__uncultured_rumen_bacterium_g__norank_f__Muribaculaceae	OTU1260	8	36	77	14	66	17	43	10	43	56	98	9	52	92	4	62	23	14	22	54	800
d__Bacteria	k__norank_d__Bacteria	p__Bacteroidota	c__Bacteroidia	o__Bacteroidales	f__Prevotellaceae	g__Prevotellaceae_NK3B31_group	s__uncultured_rumen_bacterium_g__Prevotellaceae_NK3B31_group	OTU1764	4	0	0	0	4	0	0	0	3	5	0	0	0	1	0	0	0	0	0	0	17
d__Bacteria	k__norank_d__Bacteria	p__Firmicutes	c__Clostridia	o__Lachnospirales	f__Lachnospiraceae	g__unclassified_f__Lachnospiraceae	s__unclassified_f__Lachnospiraceae	OTU659	4	5	16	3	0	0	0	13	0	0	39	5	0	2	6	17	5	3	10	13	141
d__Bacteria	k__norank_d__Bacteria	p__Firmicutes	c__Clostridia	o__Oscillospirales	f__Eubacterium_coprostanoligenes_group	g__norank_f__Eubacterium_coprostanoligenes_group	s__unclassified_g__norank_f__Eubacterium_coprostanoligenes_group	OTU1530	0	1	0	0	0	2	0	1	0	0	1	0	5	1	3	1	3	1	0	2	21
d__Bacteria	k__norank_d__Bacteria	p__Firmicutes	c__Clostridia	o__Lachnospirales	f__Lachnospiraceae	g__Shuttleworthia	s__unclassified_g__Shuttleworthia	OTU1918	120	23	104	2	2	3	0	62	0	11	147	32	3	19	91	24	0	1	55	31	730
d__Bacteria	k__norank_d__Bacteria	p__Firmicutes	c__Clostridia	o__Lachnospirales	f__Lachnospiraceae	g__Lachnospiraceae_UCG-008	s__unclassified_g__Lachnospiraceae_UCG-008	OTU315	0	12	14	9	9	5	5	5	3	11	2	4	2	6	13	3	5	9	5	5	127
d__Bacteria	k__norank_d__Bacteria	p__Bacteroidota	c__Bacteroidia	o__unclassified_c__Bacteroidia	f__unclassified_c__Bacteroidia	g__unclassified_c__Bacteroidia	s__unclassified_c__Bacteroidia	OTU1736	0	0	0	1	1	1	0	0	0	0	0	0	0	0	0	0	0	0	0	0	3
d__Bacteria	k__norank_d__Bacteria	p__Cyanobacteria	c__Vampirivibrionia	o__Gastranaerophilales	f__norank_o__Gastranaerophilales	g__norank_f__norank_o__Gastranaerophilales	s__unclassified_g__norank_f__norank_o__Gastranaerophilales	OTU1415	18	14	10	0	0	0	0	5	0	0	1	2	3	2	18	5	0	1	5	57	141
d__Bacteria	k__norank_d__Bacteria	p__Bacteroidota	c__Bacteroidia	o__Bacteroidales	f__Prevotellaceae	g__unclassified_f__Prevotellaceae	s__unclassified_f__Prevotellaceae	OTU1638	2	10	5	6	1	15	6	4	1	7	1	27	8	5	1	2	6	12	3	5	127
d__Bacteria	k__norank_d__Bacteria	p__Firmicutes	c__Bacilli	o__Erysipelotrichales	f__Erysipelatoclostridiaceae	g__UCG-004	s__uncultured_rumen_bacterium_g__UCG-004	OTU426	2	0	2	0	0	1	3	1	0	2	0	0	1	0	1	1	0	0	2	1	17
d__Bacteria	k__norank_d__Bacteria	p__Bacteroidota	c__Bacteroidia	o__Bacteroidales	f__Prevotellaceae	g__Prevotella	s__uncultured_rumen_bacterium_g__Prevotella	OTU811	4	18	3	0	25	5	4	0	3	13	1	4	1	8	0	2	11	3	1	2	108
d__Bacteria	k__norank_d__Bacteria	p__Firmicutes	c__Clostridia	o__Oscillospirales	f__Clostridium_methylpentosum_group	g__norank_f__Clostridium_methylpentosum_group	s__uncultured_rumen_bacterium_g__norank_f__Clostridium_methylpentosum_group	OTU399	0	0	0	0	0	0	0	0	3	0	0	0	0	0	0	0	0	0	0	0	3
d__Bacteria	k__norank_d__Bacteria	p__Firmicutes	c__Clostridia	o__Lachnospirales	f__Lachnospiraceae	g__Lachnospiraceae_NK4A136_group	s__bacterium_XPB1013	OTU551	9	4	9	1	2	4	2	3	0	7	9	1	1	9	0	3	2	2	10	5	83
d__Bacteria	k__norank_d__Bacteria	p__Cyanobacteria	c__Vampirivibrionia	o__Gastranaerophilales	f__norank_o__Gastranaerophilales	g__norank_f__norank_o__Gastranaerophilales	s__uncultured_rumen_bacterium_g__norank_f__norank_o__Gastranaerophilales	OTU129	9	14	5	2	0	0	0	1	1	8	10	2	0	2	0	1	1	1	3	1	61
d__Bacteria	k__norank_d__Bacteria	p__Firmicutes	c__Bacilli	o__RF39	f__norank_o__RF39	g__norank_f__norank_o__RF39	s__uncultured_bacterium_g__norank_f__norank_o__RF39	OTU819	2	18	8	6	8	6	25	9	9	0	10	2	7	8	1	8	8	1	1	3	140
d__Bacteria	k__norank_d__Bacteria	p__Firmicutes	c__Clostridia	o__Oscillospirales	f__Eubacterium_coprostanoligenes_group	g__norank_f__Eubacterium_coprostanoligenes_group	s__unclassified_g__norank_f__Eubacterium_coprostanoligenes_group	OTU1444	0	1	0	7	0	2	0	0	0	0	0	0	0	0	0	0	0	4	1	0	15
d__Bacteria	k__norank_d__Bacteria	p__Firmicutes	c__Clostridia	o__Lachnospirales	f__Lachnospiraceae	g__Eubacterium_hallii_group	s__uncultured_rumen_bacterium_g__Eubacterium_hallii_group	OTU333	22	40	26	19	21	12	30	15	14	26	56	7	57	30	1	16	19	44	29	28	512
d__Bacteria	k__norank_d__Bacteria	p__Firmicutes	c__Clostridia	o__Oscillospirales	f__UCG-010	g__norank_f__UCG-010	s__uncultured_bacterium_g__norank_f__UCG-010	OTU881	4	2	0	1	4	5	2	0	8	1	2	0	0	3	0	0	3	0	1	0	36
d__Bacteria	k__norank_d__Bacteria	p__Bacteroidota	c__Bacteroidia	o__Bacteroidales	f__p-251-o5	g__norank_f__p-251-o5	s__uncultured_rumen_bacterium_g__norank_f__p-251-o5	OTU1969	23	1	3	1	48	12	4	0	50	43	5	1	0	12	0	1	7	0	4	2	217
d__Bacteria	k__norank_d__Bacteria	p__Bacteroidota	c__Bacteroidia	o__Bacteroidales	f__F082	g__norank_f__F082	s__unclassified_g__norank_f__F082	OTU1769	0	0	0	0	3	0	0	0	7	0	0	0	0	0	0	0	0	0	0	0	10
d__Bacteria	k__norank_d__Bacteria	p__Firmicutes	c__Clostridia	o__Lachnospirales	f__Lachnospiraceae	g__Lachnospiraceae_NK3A20_group	s__uncultured_rumen_bacterium_g__Lachnospiraceae_NK3A20_group	OTU116	0	2	0	0	0	1	4	0	1	0	0	0	0	2	1	1	2	4	1	0	19
d__Bacteria	k__norank_d__Bacteria	p__Bacteroidota	c__Bacteroidia	o__Bacteroidales	f__F082	g__norank_f__F082	s__uncultured_rumen_bacterium_g__norank_f__F082	OTU1440	3	14	1	1	2	1	2	1	0	0	3	1	0	1	1	0	2	0	1	0	34
d__Bacteria	k__norank_d__Bacteria	p__Firmicutes	c__Clostridia	o__Peptostreptococcales-Tissierellales	f__Anaerovoracaceae	g__Anaerovorax	s__uncultured_rumen_bacterium_g__Anaerovorax	OTU48	1	1	0	1	0	2	1	0	0	2	0	0	4	4	0	2	6	2	1	3	30
d__Bacteria	k__norank_d__Bacteria	p__Bacteroidota	c__Bacteroidia	o__Bacteroidales	f__F082	g__norank_f__F082	s__uncultured_rumen_bacterium_g__norank_f__F082	OTU801	3	0	0	0	1	0	0	0	0	2	0	0	0	0	0	0	0	0	0	0	6
d__Bacteria	k__norank_d__Bacteria	p__Actinobacteriota	c__Coriobacteriia	o__Coriobacteriales	f__Eggerthellaceae	g__Enterorhabdus	s__unclassified_g__Enterorhabdus	OTU1349	0	0	1	0	0	0	0	0	0	0	0	0	0	0	0	1	0	1	0	0	3
d__Bacteria	k__norank_d__Bacteria	p__Bacteroidota	c__Bacteroidia	o__Bacteroidales	f__F082	g__norank_f__F082	s__uncultured_rumen_bacterium_g__norank_f__F082	OTU1447	1	1	0	0	0	0	0	0	0	1	0	0	0	0	0	0	0	0	0	0	3
d__Bacteria	k__norank_d__Bacteria	p__Firmicutes	c__Clostridia	o__Lachnospirales	f__Lachnospiraceae	g__unclassified_f__Lachnospiraceae	s__unclassified_f__Lachnospiraceae	OTU468	0	0	0	0	0	0	0	0	0	0	0	0	0	0	0	0	1	0	0	0	1
d__Bacteria	k__norank_d__Bacteria	p__Firmicutes	c__Clostridia	o__Lachnospirales	f__Lachnospiraceae	g__Eubacterium_ruminantium_group	s__uncultured_Lachnospiraceae_bacterium_g__Eubacterium_ruminantium_group	OTU686	0	1	0	1	2	0	4	0	1	0	4	0	2	0	0	0	0	3	1	1	20
d__Bacteria	k__norank_d__Bacteria	p__Firmicutes	c__Clostridia	o__Oscillospirales	f__Ruminococcaceae	g__UCG-001	s__uncultured_bacterium_g__UCG-001	OTU1920	0	7	0	0	0	2	1	2	0	0	0	1	0	1	0	3	0	0	0	0	17
d__Bacteria	k__norank_d__Bacteria	p__Bacteroidota	c__Bacteroidia	o__Bacteroidales	f__Rikenellaceae	g__Rikenellaceae_RC9_gut_group	s__uncultured_rumen_bacterium_g__Rikenellaceae_RC9_gut_group	OTU284	0	1	0	0	0	0	1	0	0	7	3	1	1	2	1	1	5	0	0	0	23
d__Bacteria	k__norank_d__Bacteria	p__Spirochaetota	c__Spirochaetia	o__Spirochaetales	f__Spirochaetaceae	g__Treponema	s__uncultured_rumen_bacterium_g__Treponema	OTU1508	1	0	0	0	1	2	1	0	1	2	2	2	0	0	0	2	5	1	2	1	23
d__Bacteria	k__norank_d__Bacteria	p__Bacteroidota	c__Bacteroidia	o__Bacteroidales	f__Prevotellaceae	g__Prevotella	s__uncultured_rumen_bacterium_g__Prevotella	OTU1317	4	4	5	2	36	13	4	2	12	7	1	2	2	1	2	6	17	4	6	6	136
d__Bacteria	k__norank_d__Bacteria	p__Firmicutes	c__Clostridia	o__Lachnospirales	f__Lachnospiraceae	g__Lachnospiraceae_NK4A136_group	s__unclassified_g__Lachnospiraceae_NK4A136_group	OTU653	1	5	1	1	0	1	6	1	3	4	4	0	1	7	0	0	7	0	6	3	51
d__Bacteria	k__norank_d__Bacteria	p__Firmicutes	c__Negativicutes	o__Veillonellales-Selenomonadales	f__Selenomonadaceae	g__Selenomonas	s__unclassified_g__Selenomonas	OTU155	7	12	10	20	15	6	43	3	43	11	4	10	32	16	0	0	30	6	12	5	285
d__Bacteria	k__norank_d__Bacteria	p__Firmicutes	c__Clostridia	o__Christensenellales	f__Christensenellaceae	g__Christensenellaceae_R-7_group	s__uncultured_rumen_bacterium_g__Christensenellaceae_R-7_group	OTU1350	0	3	2	1	3	4	7	1	3	7	3	0	5	2	0	8	5	4	4	2	64
d__Bacteria	k__norank_d__Bacteria	p__Firmicutes	c__Bacilli	o__Erysipelotrichales	f__Erysipelotrichaceae	g__Solobacterium	s__unclassified_g__Solobacterium	OTU449	0	0	2	0	0	1	2	1	1	0	0	0	0	2	0	0	0	0	1	0	10
d__Bacteria	k__norank_d__Bacteria	p__Firmicutes	c__Clostridia	o__unclassified_c__Clostridia	f__unclassified_c__Clostridia	g__unclassified_c__Clostridia	s__unclassified_c__Clostridia	OTU651	3	0	0	1	0	1	1	3	0	0	3	3	1	0	0	0	0	2	1	4	23
d__Bacteria	k__norank_d__Bacteria	p__Firmicutes	c__Clostridia	o__Oscillospirales	f__UCG-010	g__norank_f__UCG-010	s__unclassified_g__norank_f__UCG-010	OTU984	0	2	0	0	0	0	0	0	1	0	1	0	0	1	1	0	2	1	0	0	9
d__Bacteria	k__norank_d__Bacteria	p__Bacteroidota	c__Bacteroidia	o__Bacteroidales	f__Prevotellaceae	g__Prevotellaceae_NK3B31_group	s__uncultured_rumen_bacterium_g__Prevotellaceae_NK3B31_group	OTU751	6	1	4	6	3	7	3	0	4	12	0	1	1	5	0	0	2	1	2	0	58
d__Bacteria	k__norank_d__Bacteria	p__Firmicutes	c__Bacilli	o__Erysipelotrichales	f__Erysipelotrichaceae	g__unclassified_f__Erysipelotrichaceae	s__unclassified_f__Erysipelotrichaceae	OTU1128	2	0	0	0	0	0	0	0	1	1	0	0	0	1	0	0	0	0	2	0	7
d__Bacteria	k__norank_d__Bacteria	p__Bacteroidota	c__Bacteroidia	o__Bacteroidales	f__Rikenellaceae	g__Rikenellaceae_RC9_gut_group	s__uncultured_rumen_bacterium_g__Rikenellaceae_RC9_gut_group	OTU371	3	28	3	0	4	18	0	2	2	19	10	4	6	29	0	4	2	1	5	0	140
d__Bacteria	k__norank_d__Bacteria	p__Spirochaetota	c__Spirochaetia	o__Spirochaetales	f__Spirochaetaceae	g__Treponema	s__uncultured_bacterium_g__Treponema	OTU873	3	1	4	0	7	1	0	0	0	4	1	1	0	1	0	0	2	0	3	0	28
d__Bacteria	k__norank_d__Bacteria	p__Firmicutes	c__Bacilli	o__RF39	f__norank_o__RF39	g__norank_f__norank_o__RF39	s__unidentified_rumen_bacterium_RF9	OTU874	0	0	0	0	3	0	0	0	2	4	1	0	0	2	0	2	2	1	0	1	18
d__Bacteria	k__norank_d__Bacteria	p__Patescibacteria	c__Saccharimonadia	o__Saccharimonadales	f__norank_o__Saccharimonadales	g__norank_f__norank_o__Saccharimonadales	s__Candidatus_Saccharibacteria_bacterium_UB2523	OTU1601	0	0	4	0	0	0	0	10	1	0	4	4	0	0	18	14	0	1	2	4	62
d__Bacteria	k__norank_d__Bacteria	p__Firmicutes	c__Bacilli	o__Erysipelotrichales	f__Erysipelotrichaceae	g__unclassified_f__Erysipelotrichaceae	s__unclassified_f__Erysipelotrichaceae	OTU1167	0	1	1	0	2	0	1	0	2	1	6	0	4	3	5	0	4	1	2	0	33
d__Bacteria	k__norank_d__Bacteria	p__Bacteroidota	c__Bacteroidia	o__Bacteroidales	f__Prevotellaceae	g__Prevotella	s__uncultured_rumen_bacterium_g__Prevotella	OTU49	3	2	0	7	2	0	0	0	0	2	5	2	1	0	0	0	4	0	0	0	28
d__Bacteria	k__norank_d__Bacteria	p__Firmicutes	c__Clostridia	o__Oscillospirales	f__Eubacterium_coprostanoligenes_group	g__norank_f__Eubacterium_coprostanoligenes_group	s__unclassified_g__norank_f__Eubacterium_coprostanoligenes_group	OTU360	3	12	2	2	1	0	1	2	1	5	9	1	6	6	16	2	9	2	1	1	82
d__Bacteria	k__norank_d__Bacteria	p__Firmicutes	c__Clostridia	o__Lachnospirales	f__Lachnospiraceae	g__Lachnospiraceae_NK4A136_group	s__unclassified_g__Lachnospiraceae_NK4A136_group	OTU582	25	19	36	8	8	5	4	17	6	12	31	10	6	8	1	15	15	12	17	17	272
d__Bacteria	k__norank_d__Bacteria	p__Firmicutes	c__Bacilli	o__Erysipelotrichales	f__Erysipelotrichaceae	g__Solobacterium	s__unclassified_g__Solobacterium	OTU682	0	2	15	0	0	0	0	31	0	0	13	1	0	0	19	12	0	1	3	6	103
d__Bacteria	k__norank_d__Bacteria	p__Bacteroidota	c__Bacteroidia	o__Bacteroidales	f__Rikenellaceae	g__Rikenellaceae_RC9_gut_group	s__unclassified_g__Rikenellaceae_RC9_gut_group	OTU1668	8	28	28	17	29	13	30	4	41	40	17	10	25	25	19	38	30	16	15	20	453
d__Bacteria	k__norank_d__Bacteria	p__Firmicutes	c__Clostridia	o__Eubacteriales	f__Anaerofustaceae	g__Anaerofustis	s__uncultured_bacterium_g__Anaerofustis	OTU437	0	3	0	1	0	0	3	0	1	0	2	0	0	1	2	0	1	2	1	0	17
d__Bacteria	k__norank_d__Bacteria	p__Bacteroidota	c__Bacteroidia	o__Bacteroidales	f__Muribaculaceae	g__norank_f__Muribaculaceae	s__unclassified_g__norank_f__Muribaculaceae	OTU1270	2	1	1	1	0	1	1	0	3	5	0	0	1	6	0	0	4	1	1	0	28
d__Bacteria	k__norank_d__Bacteria	p__Bacteroidota	c__Bacteroidia	o__Bacteroidales	f__Prevotellaceae	g__Prevotella	s__uncultured_rumen_bacterium_g__Prevotella	OTU1558	80	69	32	48	29	39	9	14	11	27	60	52	11	7	5	11	29	19	20	29	601
d__Bacteria	k__norank_d__Bacteria	p__Firmicutes	c__Clostridia	o__Lachnospirales	f__Lachnospiraceae	g__unclassified_f__Lachnospiraceae	s__unclassified_f__Lachnospiraceae	OTU709	1	0	0	0	0	0	0	0	0	0	1	1	0	1	0	0	0	0	0	1	5
d__Bacteria	k__norank_d__Bacteria	p__Desulfobacterota	c__Desulfobulbia	o__Desulfobulbales	f__Desulfobulbaceae	g__Desulfobulbus	s__uncultured_rumen_bacterium_g__Desulfobulbus	OTU1993	0	4	4	1	4	0	5	0	2	1	1	2	4	4	1	9	4	6	2	1	55
d__Bacteria	k__norank_d__Bacteria	p__Firmicutes	c__Clostridia	o__Peptostreptococcales-Tissierellales	f__Anaerovoracaceae	g__Eubacterium_nodatum_group	s__bacterium_XBB3003	OTU200	2	6	10	2	4	6	8	5	6	10	6	1	5	10	9	3	7	9	4	10	123
d__Bacteria	k__norank_d__Bacteria	p__Bacteroidota	c__Bacteroidia	o__Bacteroidales	f__Prevotellaceae	g__Prevotella	s__uncultured_rumen_bacterium_g__Prevotella	OTU704	41	33	19	19	25	30	9	24	15	38	74	38	26	7	7	20	34	19	10	18	506
d__Bacteria	k__norank_d__Bacteria	p__Actinobacteriota	c__Actinobacteria	o__Bifidobacteriales	f__Bifidobacteriaceae	g__Bifidobacterium	s__Bifidobacterium_pseudolongum	OTU457	2	1	0	0	4	0	22	0	38	0	0	0	14	54	0	0	0	0	3	0	138
d__Bacteria	k__norank_d__Bacteria	p__Firmicutes	c__Bacilli	o__Erysipelotrichales	f__Erysipelotrichaceae	g__Catenisphaera	s__uncultured_rumen_bacterium_g__Catenisphaera	OTU1134	0	1	0	0	1	1	0	1	1	2	0	0	4	5	0	0	0	0	0	0	16
d__Bacteria	k__norank_d__Bacteria	p__Firmicutes	c__Negativicutes	o__Acidaminococcales	f__Acidaminococcaceae	g__Succiniclasticum	s__uncultured_bacterium_g__Succiniclasticum	OTU536	5	205	249	134	1	51	5	107	9	21	119	122	94	11	697	475	1	170	233	425	3134
d__Bacteria	k__norank_d__Bacteria	p__Firmicutes	c__Clostridia	o__Clostridia_UCG-014	f__norank_o__Clostridia_UCG-014	g__norank_f__norank_o__Clostridia_UCG-014	s__uncultured_bacterium_g__norank_f__norank_o__Clostridia_UCG-014	OTU851	0	0	0	0	0	1	0	0	0	6	2	0	0	0	0	0	0	3	2	0	14
d__Bacteria	k__norank_d__Bacteria	p__Firmicutes	c__Clostridia	o__Peptostreptococcales-Tissierellales	f__Anaerovoracaceae	g__Anaerovorax	s__uncultured_rumen_bacterium_g__Anaerovorax	OTU1327	2	1	1	1	7	2	0	2	1	7	4	2	2	4	1	5	2	5	2	0	51
d__Bacteria	k__norank_d__Bacteria	p__Firmicutes	c__Clostridia	o__Peptostreptococcales-Tissierellales	f__Peptostreptococcaceae	g__Filifactor	s__uncultured_bacterium_g__Filifactor	OTU1161	0	0	0	0	0	0	0	0	0	0	0	2	0	1	0	0	0	0	0	0	3
d__Bacteria	k__norank_d__Bacteria	p__Firmicutes	c__Clostridia	o__Oscillospirales	f__Oscillospiraceae	g__NK4A214_group	s__uncultured_bacterium_g__NK4A214_group	OTU318	1	3	1	0	1	3	1	1	0	2	0	0	1	1	2	1	1	1	0	1	21
d__Bacteria	k__norank_d__Bacteria	p__Firmicutes	c__Clostridia	o__Lachnospirales	f__Lachnospiraceae	g__Bacteroides_pectinophilus_group	s__uncultured_bacterium_g__Bacteroides_pectinophilus_group	OTU504	0	0	0	0	0	0	0	2	0	0	0	0	0	0	0	0	0	0	0	0	2
d__Bacteria	k__norank_d__Bacteria	p__Firmicutes	c__Clostridia	o__Oscillospirales	f__Eubacterium_coprostanoligenes_group	g__norank_f__Eubacterium_coprostanoligenes_group	s__unclassified_g__norank_f__Eubacterium_coprostanoligenes_group	OTU179	2	1	1	0	8	3	2	0	3	2	4	1	3	2	0	0	5	1	2	1	41
d__Bacteria	k__norank_d__Bacteria	p__Bacteroidota	c__Bacteroidia	o__Bacteroidales	f__Tannerellaceae	g__unclassified_f__Tannerellaceae	s__unclassified_f__Tannerellaceae	OTU1218	0	0	0	0	0	0	0	0	0	0	0	0	0	2	1	1	0	1	0	0	5
d__Bacteria	k__norank_d__Bacteria	p__Firmicutes	c__Clostridia	o__Oscillospirales	f__Ruminococcaceae	g__norank_f__Ruminococcaceae	s__unclassified_g__norank_f__Ruminococcaceae	OTU1747	0	0	0	0	2	0	0	0	0	0	0	0	0	0	0	0	0	0	0	0	2
d__Bacteria	k__norank_d__Bacteria	p__Firmicutes	c__Bacilli	o__RF39	f__norank_o__RF39	g__norank_f__norank_o__RF39	s__unclassified_g__norank_f__norank_o__RF39	OTU1474	0	1	0	0	1	1	1	3	0	1	1	0	1	4	0	1	0	1	0	2	18
d__Bacteria	k__norank_d__Bacteria	p__Firmicutes	c__Clostridia	o__Oscillospirales	f__Ruminococcaceae	g__norank_f__Ruminococcaceae	s__uncultured_bacterium_g__norank_f__Ruminococcaceae	OTU1072	0	0	0	0	1	0	1	0	1	0	1	0	1	1	0	0	0	0	0	1	7
d__Bacteria	k__norank_d__Bacteria	p__Firmicutes	c__Clostridia	o__Lachnospirales	f__Lachnospiraceae	g__Tyzzerella	s__uncultured_rumen_bacterium_g__Tyzzerella	OTU937	0	0	2	0	1	0	1	0	0	3	3	0	1	0	0	0	1	0	0	0	12
d__Bacteria	k__norank_d__Bacteria	p__Patescibacteria	c__Saccharimonadia	o__Saccharimonadales	f__Saccharimonadaceae	g__Candidatus_Saccharimonas	s__uncultured_rumen_bacterium_g__Candidatus_Saccharimonas	OTU1029	67	74	81	41	36	69	69	41	62	143	126	52	61	89	48	69	77	45	49	52	1351
d__Bacteria	k__norank_d__Bacteria	p__Bacteroidota	c__Bacteroidia	o__Bacteroidales	f__F082	g__norank_f__F082	s__uncultured_rumen_bacterium_g__norank_f__F082	OTU1878	3	5	1	4	2	0	8	4	2	3	2	3	4	4	2	6	0	0	0	4	57
d__Bacteria	k__norank_d__Bacteria	p__Bacteroidota	c__Bacteroidia	o__Bacteroidales	f__Prevotellaceae	g__Prevotellaceae_UCG-003	s__uncultured_rumen_bacterium_g__Prevotellaceae_UCG-003	OTU69	9	10	1	1	23	6	1	0	25	26	6	3	1	9	0	2	1	2	6	3	135
d__Bacteria	k__norank_d__Bacteria	p__Bacteroidota	c__Bacteroidia	o__Bacteroidales	f__F082	g__norank_f__F082	s__uncultured_rumen_bacterium_g__norank_f__F082	OTU1708	1	5	2	10	6	2	2	2	2	3	7	2	4	8	11	7	4	9	8	22	117
d__Bacteria	k__norank_d__Bacteria	p__Firmicutes	c__Clostridia	o__Lachnospirales	f__Lachnospiraceae	g__Lachnospiraceae_ND3007_group	s__uncultured_Lachnospiraceae_bacterium_g__Lachnospiraceae_ND3007_group	OTU1328	0	0	0	0	1	0	2	0	1	1	0	0	2	1	1	1	1	2	0	2	15
d__Bacteria	k__norank_d__Bacteria	p__Firmicutes	c__Clostridia	o__Christensenellales	f__Christensenellaceae	g__norank_f__Christensenellaceae	s__uncultured_bacterium_g__norank_f__Christensenellaceae	OTU32	0	3	1	0	0	0	0	1	2	2	1	0	0	3	0	0	0	0	0	0	13
d__Bacteria	k__norank_d__Bacteria	p__Firmicutes	c__Clostridia	o__Peptostreptococcales-Tissierellales	f__Anaerovoracaceae	g__Family_XIII_AD3011_group	s__unclassified_g__Family_XIII_AD3011_group	OTU1381	0	4	4	6	4	2	8	2	8	2	4	1	6	10	1	4	5	7	2	3	83
d__Bacteria	k__norank_d__Bacteria	p__Firmicutes	c__Clostridia	o__Lachnospirales	f__Lachnospiraceae	g__FD2005	s__Lachnospiraceae_bacterium_AC2012	OTU273	31	57	34	15	3	6	0	19	1	7	74	23	5	6	30	6	14	16	50	24	421
d__Bacteria	k__norank_d__Bacteria	p__Bacteroidota	c__Bacteroidia	o__Bacteroidales	f__Muribaculaceae	g__norank_f__Muribaculaceae	s__uncultured_rumen_bacterium_g__norank_f__Muribaculaceae	OTU275	73	112	54	66	72	38	79	10	52	72	52	25	84	91	23	272	89	20	43	102	1429
d__Bacteria	k__norank_d__Bacteria	p__Firmicutes	c__Clostridia	o__Lachnospirales	f__Lachnospiraceae	g__Butyrivibrio	s__unclassified_g__Butyrivibrio	OTU466	3	1	10	2	3	7	2	4	3	1	12	1	8	5	5	2	1	4	6	11	91
d__Bacteria	k__norank_d__Bacteria	p__Firmicutes	c__Bacilli	o__Erysipelotrichales	f__Erysipelotrichaceae	g__Erysipelotrichaceae_UCG-009	s__uncultured_rumen_bacterium_g__Erysipelotrichaceae_UCG-009	OTU939	0	0	9	0	0	0	0	7	0	0	5	2	0	0	8	4	0	1	2	7	45
d__Bacteria	k__norank_d__Bacteria	p__Firmicutes	c__Clostridia	o__Oscillospirales	f__Ruminococcaceae	g__Ruminococcus	s__uncultured_rumen_bacterium_g__Ruminococcus	OTU670	2	7	6	4	7	2	24	9	8	5	5	3	5	2	8	6	23	2	2	4	134
d__Bacteria	k__norank_d__Bacteria	p__Firmicutes	c__Clostridia	o__Peptostreptococcales-Tissierellales	f__Anaerovoracaceae	g__unclassified_f__Anaerovoracaceae	s__unclassified_f__Anaerovoracaceae	OTU1012	0	0	2	1	0	0	0	0	0	1	0	1	3	2	0	0	1	1	2	0	14
d__Bacteria	k__norank_d__Bacteria	p__Firmicutes	c__Clostridia	o__Clostridia_UCG-014	f__norank_o__Clostridia_UCG-014	g__norank_f__norank_o__Clostridia_UCG-014	s__uncultured_bacterium_g__norank_f__norank_o__Clostridia_UCG-014	OTU300	1	3	4	2	1	5	2	0	0	8	15	2	2	6	0	3	8	0	2	2	66
d__Bacteria	k__norank_d__Bacteria	p__Firmicutes	c__Clostridia	o__Lachnospirales	f__Lachnospiraceae	g__Lachnospira	s__uncultured_bacterium_g__Lachnospira	OTU625	0	0	0	0	0	0	0	7	0	0	2	0	0	0	12	0	0	0	0	13	34
d__Bacteria	k__norank_d__Bacteria	p__Firmicutes	c__Clostridia	o__Lachnospirales	f__Lachnospiraceae	g__Tuzzerella	s__uncultured_bacterium_g__Tuzzerella	OTU1268	0	0	1	0	0	0	2	3	0	0	0	0	0	3	0	2	1	1	1	0	14
d__Bacteria	k__norank_d__Bacteria	p__Bacteroidota	c__Bacteroidia	o__Bacteroidales	f__Muribaculaceae	g__norank_f__Muribaculaceae	s__unclassified_g__norank_f__Muribaculaceae	OTU1206	0	2	0	0	1	1	1	1	1	2	1	0	0	7	2	2	0	0	0	1	22
d__Bacteria	k__norank_d__Bacteria	p__Firmicutes	c__Clostridia	o__Oscillospirales	f__Oscillospiraceae	g__norank_f__Oscillospiraceae	s__unclassified_g__norank_f__Oscillospiraceae	OTU309	2	9	17	11	10	6	10	3	9	19	4	6	9	2	4	14	14	3	8	14	174
d__Bacteria	k__norank_d__Bacteria	p__Spirochaetota	c__Spirochaetia	o__Spirochaetales	f__Spirochaetaceae	g__Treponema	s__unclassified_g__Treponema	OTU901	1	0	0	0	3	1	0	0	0	2	1	0	0	0	0	0	0	0	1	0	9
d__Bacteria	k__norank_d__Bacteria	p__Bacteroidota	c__Bacteroidia	o__Bacteroidales	f__Prevotellaceae	g__Prevotella	s__uncultured_rumen_bacterium_g__Prevotella	OTU1886	349	252	111	224	281	552	260	88	190	250	175	506	295	68	2	148	373	288	61	94	4567
d__Bacteria	k__norank_d__Bacteria	p__Firmicutes	c__Clostridia	o__Christensenellales	f__Christensenellaceae	g__Christensenellaceae_R-7_group	s__unclassified_g__Christensenellaceae_R-7_group	OTU1974	12	15	10	4	13	12	4	5	27	10	14	2	8	19	0	5	1	0	11	7	179
d__Bacteria	k__norank_d__Bacteria	p__Firmicutes	c__Clostridia	o__Lachnospirales	f__Lachnospiraceae	g__Roseburia	s__uncultured_rumen_bacterium_g__Roseburia	OTU313	0	0	3	1	5	4	5	4	12	4	4	1	3	2	1	0	0	2	0	3	54
d__Bacteria	k__norank_d__Bacteria	p__Firmicutes	c__Bacilli	o__RF39	f__norank_o__RF39	g__norank_f__norank_o__RF39	s__unclassified_g__norank_f__norank_o__RF39	OTU1870	0	0	0	0	0	0	1	0	0	0	0	0	0	1	0	0	0	2	0	0	4
d__Bacteria	k__norank_d__Bacteria	p__Cyanobacteria	c__Vampirivibrionia	o__Gastranaerophilales	f__norank_o__Gastranaerophilales	g__norank_f__norank_o__Gastranaerophilales	s__uncultured_bacterium_g__norank_f__norank_o__Gastranaerophilales	OTU1406	0	0	1	0	0	0	0	1	0	1	2	0	0	0	0	1	1	0	2	1	10
d__Bacteria	k__norank_d__Bacteria	p__Firmicutes	c__Clostridia	o__Lachnospirales	f__Lachnospiraceae	g__Lachnospiraceae_AC2044_group	s__uncultured_rumen_bacterium_g__Lachnospiraceae_AC2044_group	OTU528	10	14	5	8	8	5	13	7	5	5	16	6	11	5	1	16	9	17	5	22	188
d__Bacteria	k__norank_d__Bacteria	p__Firmicutes	c__Clostridia	o__Clostridia_UCG-014	f__norank_o__Clostridia_UCG-014	g__norank_f__norank_o__Clostridia_UCG-014	s__uncultured_bacterium_g__norank_f__norank_o__Clostridia_UCG-014	OTU1257	0	0	0	1	0	0	0	2	0	0	0	0	0	0	0	0	1	0	0	0	4
d__Bacteria	k__norank_d__Bacteria	p__Firmicutes	c__Clostridia	o__Lachnospirales	f__Defluviitaleaceae	g__Defluviitaleaceae_UCG-011	s__uncultured_bacterium_g__Defluviitaleaceae_UCG-011	OTU222	0	1	1	2	1	3	9	1	5	3	0	0	3	4	0	6	4	6	1	6	56
d__Bacteria	k__norank_d__Bacteria	p__Bacteroidota	c__Bacteroidia	o__Bacteroidales	f__Rikenellaceae	g__Rikenellaceae_RC9_gut_group	s__uncultured_rumen_bacterium_g__Rikenellaceae_RC9_gut_group	OTU1781	2	0	0	0	11	0	0	0	15	0	0	0	0	0	0	0	0	0	0	0	28
d__Bacteria	k__norank_d__Bacteria	p__Firmicutes	c__Clostridia	o__Christensenellales	f__Christensenellaceae	g__Christensenellaceae_R-7_group	s__uncultured_prokaryote_g__Christensenellaceae_R-7_group	OTU1859	9	20	62	42	23	26	128	25	25	36	43	10	61	12	11	16	28	27	14	19	637
d__Bacteria	k__norank_d__Bacteria	p__Bacteroidota	c__Bacteroidia	o__Bacteroidales	f__Prevotellaceae	g__Prevotellaceae_NK3B31_group	s__uncultured_rumen_bacterium_g__Prevotellaceae_NK3B31_group	OTU1584	0	3	2	1	7	7	4	2	2	15	0	2	5	12	0	5	2	3	0	2	74
d__Bacteria	k__norank_d__Bacteria	p__Patescibacteria	c__Saccharimonadia	o__Saccharimonadales	f__Saccharimonadaceae	g__Candidatus_Saccharimonas	s__uncultured_rumen_bacterium_g__Candidatus_Saccharimonas	OTU1146	1	5	5	2	1	1	6	1	0	3	2	8	5	13	7	5	0	2	5	4	76
d__Bacteria	k__norank_d__Bacteria	p__Firmicutes	c__Clostridia	o__Oscillospirales	f__UCG-010	g__norank_f__UCG-010	s__uncultured_bacterium_g__norank_f__UCG-010	OTU1948	1	0	0	0	3	0	0	0	1	0	0	0	0	0	0	0	0	0	1	0	6
d__Bacteria	k__norank_d__Bacteria	p__Bacteroidota	c__Bacteroidia	o__Bacteroidales	f__norank_o__Bacteroidales	g__norank_f__norank_o__Bacteroidales	s__uncultured_rumen_bacterium_g__norank_f__norank_o__Bacteroidales	OTU235	16	53	17	23	43	25	12	14	25	103	34	61	28	20	8	39	9	32	32	63	657
d__Bacteria	k__norank_d__Bacteria	p__Firmicutes	c__Clostridia	o__Lachnospirales	f__Lachnospiraceae	g__Lachnospiraceae_NK3A20_group	s__unclassified_g__Lachnospiraceae_NK3A20_group	OTU983	0	0	0	0	0	1	2	0	0	0	1	0	2	0	0	1	0	0	0	1	8
d__Bacteria	k__norank_d__Bacteria	p__Bacteroidota	c__Bacteroidia	o__Bacteroidales	f__F082	g__norank_f__F082	s__unclassified_g__norank_f__F082	OTU1237	0	1	0	0	0	0	0	0	0	0	0	1	0	0	0	2	0	1	0	0	5
d__Bacteria	k__norank_d__Bacteria	p__Firmicutes	c__Bacilli	o__RF39	f__norank_o__RF39	g__norank_f__norank_o__RF39	s__unclassified_g__norank_f__norank_o__RF39	OTU1587	0	2	6	0	0	0	0	0	0	1	5	0	0	1	0	0	0	0	0	0	15
d__Bacteria	k__norank_d__Bacteria	p__Firmicutes	c__Bacilli	o__Erysipelotrichales	f__Erysipelatoclostridiaceae	g__Asteroleplasma	s__unclassified_g__Asteroleplasma	OTU993	1	2	4	0	1	0	0	2	0	2	0	2	1	0	0	3	4	0	3	3	28
d__Bacteria	k__norank_d__Bacteria	p__Firmicutes	c__Clostridia	o__Oscillospirales	f__Ruminococcaceae	g__CAG-352	s__uncultured_bacterium_g__CAG-352	OTU423	2	3	0	4	28	4	17	1	11	0	4	0	4	10	1	0	23	1	3	4	120
d__Bacteria	k__norank_d__Bacteria	p__Spirochaetota	c__Spirochaetia	o__Spirochaetales	f__Spirochaetaceae	g__Treponema	s__Treponema_saccharophilum_DSM_2985	OTU875	5	3	2	2	2	7	0	0	2	7	1	4	0	4	0	0	2	0	3	0	44
d__Bacteria	k__norank_d__Bacteria	p__Bacteroidota	c__Bacteroidia	o__Bacteroidales	f__Rikenellaceae	g__U29-B03	s__uncultured_rumen_bacterium_g__U29-B03	OTU729	1	0	0	0	0	1	0	2	0	0	0	3	2	1	2	1	2	2	0	1	18
d__Bacteria	k__norank_d__Bacteria	p__Firmicutes	c__Clostridia	o__Lachnospirales	f__Lachnospiraceae	g__Lachnospiraceae_NK3A20_group	s__uncultured_rumen_bacterium_g__Lachnospiraceae_NK3A20_group	OTU44	20	78	64	62	77	40	145	28	41	50	117	16	74	71	7	59	69	21	38	21	1098
d__Bacteria	k__norank_d__Bacteria	p__Bacteroidota	c__Bacteroidia	o__Bacteroidales	f__Prevotellaceae	g__Prevotellaceae_UCG-003	s__uncultured_bacterium_g__Prevotellaceae_UCG-003	OTU1534	0	4	2	0	8	10	1	1	0	4	2	9	0	0	0	9	4	1	0	5	60
d__Bacteria	k__norank_d__Bacteria	p__Firmicutes	c__Bacilli	o__Bacillales	f__Bacillaceae	g__Bacillus	s__unclassified_g__Bacillus	OTU1220	0	0	0	0	0	0	0	0	0	1	1	0	0	0	0	1	0	0	0	0	3
d__Bacteria	k__norank_d__Bacteria	p__Firmicutes	c__Clostridia	o__Lachnospirales	f__Lachnospiraceae	g__Eubacterium_ventriosum_group	s__unclassified_g__Eubacterium_ventriosum_group	OTU833	3	6	4	3	28	3	2	5	3	0	3	4	2	4	1	7	4	3	4	5	94
d__Bacteria	k__norank_d__Bacteria	p__Firmicutes	c__Bacilli	o__Erysipelotrichales	f__Erysipelatoclostridiaceae	g__UCG-004	s__unidentified_rumen_bacterium_RFN20	OTU1201	2	2	4	3	4	2	3	0	6	1	6	3	3	1	3	3	5	0	0	5	56
d__Bacteria	k__norank_d__Bacteria	p__Bacteroidota	c__Bacteroidia	o__Bacteroidales	f__Prevotellaceae	g__Prevotella	s__uncultured_bacterium_g__Prevotella	OTU716	3	2	1	0	0	0	0	4	0	1	1	1	1	0	0	1	0	0	1	0	16
d__Bacteria	k__norank_d__Bacteria	p__Firmicutes	c__Clostridia	o__Lachnospirales	f__Lachnospiraceae	g__Catonella	s__unclassified_g__Catonella	OTU584	0	0	0	0	0	0	0	0	0	0	3	0	0	0	2	0	0	0	3	1	9
d__Bacteria	k__norank_d__Bacteria	p__Firmicutes	c__Clostridia	o__Peptostreptococcales-Tissierellales	f__Anaerovoracaceae	g__Anaerovorax	s__uncultured_rumen_bacterium_g__Anaerovorax	OTU37	0	0	0	1	2	3	3	0	3	2	0	0	0	2	1	3	1	0	3	1	25
d__Bacteria	k__norank_d__Bacteria	p__Bacteroidota	c__Bacteroidia	o__Bacteroidales	f__Rikenellaceae	g__Rikenellaceae_RC9_gut_group	s__unclassified_g__Rikenellaceae_RC9_gut_group	OTU1650	2	7	1	6	7	7	21	0	20	15	4	1	7	17	0	2	6	2	4	2	131
d__Bacteria	k__norank_d__Bacteria	p__Bacteroidota	c__Bacteroidia	o__Bacteroidales	f__Rikenellaceae	g__Rikenellaceae_RC9_gut_group	s__uncultured_rumen_bacterium_g__Rikenellaceae_RC9_gut_group	OTU743	1	0	0	0	2	2	0	0	3	1	0	0	1	5	0	0	1	0	2	0	18
d__Bacteria	k__norank_d__Bacteria	p__Firmicutes	c__Clostridia	o__Oscillospirales	f__Eubacterium_coprostanoligenes_group	g__norank_f__Eubacterium_coprostanoligenes_group	s__unclassified_g__norank_f__Eubacterium_coprostanoligenes_group	OTU1304	0	0	0	0	1	2	0	0	0	0	0	0	0	0	0	0	4	0	0	0	7
d__Bacteria	k__norank_d__Bacteria	p__Firmicutes	c__Bacilli	o__Lactobacillales	f__Lactobacillaceae	g__Lactobacillus	s__Lactobacillus_agilis	OTU430	0	0	0	1	0	0	0	2	0	0	1	0	0	0	1	0	0	0	0	1	6
d__Bacteria	k__norank_d__Bacteria	p__Firmicutes	c__Clostridia	o__Lachnospirales	f__Lachnospiraceae	g__Shuttleworthia	s__uncultured_rumen_bacterium_g__Shuttleworthia	OTU597	1	7	21	3	2	2	0	9	3	2	43	6	5	2	17	19	6	1	99	58	306
d__Bacteria	k__norank_d__Bacteria	p__Bacteroidota	c__Bacteroidia	o__Bacteroidales	f__Prevotellaceae	g__Prevotellaceae_UCG-003	s__uncultured_rumen_bacterium_g__Prevotellaceae_UCG-003	OTU755	8	7	0	1	6	5	3	1	5	8	10	17	13	4	0	3	14	4	0	3	112
d__Bacteria	k__norank_d__Bacteria	p__Firmicutes	c__Clostridia	o__Clostridia_UCG-014	f__norank_o__Clostridia_UCG-014	g__norank_f__norank_o__Clostridia_UCG-014	s__uncultured_rumen_bacterium_g__norank_f__norank_o__Clostridia_UCG-014	OTU1666	22	76	22	39	26	43	39	46	37	111	57	20	49	48	12	26	55	32	16	33	809
d__Bacteria	k__norank_d__Bacteria	p__Bacteroidota	c__Bacteroidia	o__Bacteroidales	f__F082	g__norank_f__F082	s__uncultured_bacterium_g__norank_f__F082	OTU765	4	0	0	0	7	0	0	0	6	0	0	0	0	0	0	0	0	0	0	0	17
d__Bacteria	k__norank_d__Bacteria	p__Firmicutes	c__Clostridia	o__Peptostreptococcales-Tissierellales	f__Anaerovoracaceae	g__Family_XIII_UCG-001	s__uncultured_rumen_bacterium_g__Family_XIII_UCG-001	OTU78	1	4	0	4	0	1	5	0	6	4	2	3	4	4	1	4	0	2	2	3	50
d__Bacteria	k__norank_d__Bacteria	p__Firmicutes	c__Clostridia	o__Peptostreptococcales-Tissierellales	f__Anaerovoracaceae	g__Anaerovorax	s__uncultured_rumen_bacterium_g__Anaerovorax	OTU1871	0	0	0	0	0	0	1	0	0	0	0	0	1	0	0	0	0	0	0	0	2
d__Bacteria	k__norank_d__Bacteria	p__Firmicutes	c__Clostridia	o__Lachnospirales	f__Lachnospiraceae	g__unclassified_f__Lachnospiraceae	s__unclassified_f__Lachnospiraceae	OTU669	1	1	1	1	0	1	0	0	0	3	1	0	1	2	0	2	1	2	0	0	17
d__Bacteria	k__norank_d__Bacteria	p__Firmicutes	c__Clostridia	o__Lachnospirales	f__Lachnospiraceae	g__unclassified_f__Lachnospiraceae	s__unclassified_f__Lachnospiraceae	OTU668	0	0	1	6	9	1	4	4	6	0	0	0	4	5	0	0	0	0	2	3	45
d__Bacteria	k__norank_d__Bacteria	p__Firmicutes	c__Clostridia	o__Peptostreptococcales-Tissierellales	f__Anaerovoracaceae	g__Mogibacterium	s__uncultured_bacterium_g__Mogibacterium	OTU267	4	0	2	1	6	5	10	5	11	10	2	3	18	12	2	3	2	6	10	6	118
d__Bacteria	k__norank_d__Bacteria	p__Firmicutes	c__Clostridia	o__Lachnospirales	f__Lachnospiraceae	g__Lachnospiraceae_UCG-008	s__uncultured_rumen_bacterium_g__Lachnospiraceae_UCG-008	OTU619	2	5	3	1	4	1	3	1	2	0	6	1	1	1	0	1	1	3	2	5	43
d__Bacteria	k__norank_d__Bacteria	p__Verrucomicrobiota	c__Lentisphaeria	o__Victivallales	f__vadinBE97	g__norank_f__vadinBE97	s__uncultured_bacterium_g__norank_f__vadinBE97	OTU411	1	0	0	0	0	0	0	0	1	0	0	0	0	0	0	0	0	0	0	0	2
d__Bacteria	k__norank_d__Bacteria	p__Firmicutes	c__Clostridia	o__Lachnospirales	f__Lachnospiraceae	g__Lachnospiraceae_ND3007_group	s__uncultured_rumen_bacterium_g__Lachnospiraceae_ND3007_group	OTU387	0	1	1	1	0	0	5	7	10	7	0	0	0	0	0	1	1	3	1	1	39
d__Bacteria	k__norank_d__Bacteria	p__Firmicutes	c__Clostridia	o__Lachnospirales	f__Lachnospiraceae	g__Lachnospiraceae_NK3A20_group	s__uncultured_rumen_bacterium_g__Lachnospiraceae_NK3A20_group	OTU212	3	1	2	3	6	2	9	0	10	9	0	0	7	9	0	0	12	0	3	0	76
d__Bacteria	k__norank_d__Bacteria	p__Bacteroidota	c__Bacteroidia	o__Bacteroidales	f__Prevotellaceae	g__Prevotellaceae_UCG-001	s__unclassified_g__Prevotellaceae_UCG-001	OTU1272	0	7	0	0	0	3	0	0	0	4	0	1	0	0	0	0	10	0	0	0	25
d__Bacteria	k__norank_d__Bacteria	p__Bacteroidota	c__Bacteroidia	o__Bacteroidales	f__Prevotellaceae	g__Prevotella	s__uncultured_rumen_bacterium_g__Prevotella	OTU809	20	6	0	8	10	14	0	1	15	14	7	22	6	1	0	0	6	1	2	1	134
d__Bacteria	k__norank_d__Bacteria	p__Bacteroidota	c__Bacteroidia	o__Bacteroidales	f__Prevotellaceae	g__Prevotella	s__uncultured_rumen_bacterium_g__Prevotella	OTU808	18	26	4	6	18	21	5	0	17	47	6	20	10	9	0	0	9	0	1	0	217
d__Bacteria	k__norank_d__Bacteria	p__Proteobacteria	c__Alphaproteobacteria	o__Rickettsiales	f__Mitochondria	g__norank_f__Mitochondria	s__uncultured_rumen_bacterium_g__norank_f__Mitochondria	OTU1962	0	0	1	0	0	0	0	1	1	2	0	0	0	0	0	0	1	0	0	0	6
d__Bacteria	k__norank_d__Bacteria	p__Desulfobacterota	c__Desulfuromonadia	o__Bradymonadales	f__norank_o__Bradymonadales	g__norank_f__norank_o__Bradymonadales	s__uncultured_rumen_bacterium_g__norank_f__norank_o__Bradymonadales	OTU1793	0	0	0	0	3	0	0	0	1	2	0	0	1	0	0	1	2	0	0	0	10
d__Bacteria	k__norank_d__Bacteria	p__Firmicutes	c__Clostridia	o__Oscillospirales	f__Oscillospiraceae	g__NK4A214_group	s__uncultured_bacterium_g__NK4A214_group	OTU1242	11	171	100	142	156	61	375	55	84	39	207	24	108	40	36	222	225	98	69	71	2294
d__Bacteria	k__norank_d__Bacteria	p__Bacteroidota	c__Bacteroidia	o__Bacteroidales	f__Prevotellaceae	g__Prevotella	s__uncultured_rumen_bacterium_g__Prevotella	OTU800	39	7	11	7	36	20	5	3	8	16	7	9	11	4	0	2	11	4	5	0	205
d__Bacteria	k__norank_d__Bacteria	p__Bacteroidota	c__Bacteroidia	o__Bacteroidales	f__Prevotellaceae	g__Prevotella	s__uncultured_rumen_bacterium_g__Prevotella	OTU805	8	0	1	3	9	3	1	4	4	0	0	5	7	1	2	3	0	3	4	1	59
d__Bacteria	k__norank_d__Bacteria	p__Bacteroidota	c__Bacteroidia	o__Bacteroidales	f__Prevotellaceae	g__Prevotella	s__uncultured_rumen_bacterium_g__Prevotella	OTU807	46	15	8	9	2	75	10	11	5	33	21	11	18	17	0	5	10	23	8	6	333
d__Bacteria	k__norank_d__Bacteria	p__Bacteroidota	c__Bacteroidia	o__Bacteroidales	f__Prevotellaceae	g__Prevotella	s__uncultured_rumen_bacterium_g__Prevotella	OTU806	6	5	1	4	0	8	5	6	0	2	2	19	6	0	0	15	4	2	1	4	90
d__Bacteria	k__norank_d__Bacteria	p__Firmicutes	c__Clostridia	o__Clostridia_UCG-014	f__norank_o__Clostridia_UCG-014	g__norank_f__norank_o__Clostridia_UCG-014	s__uncultured_rumen_bacterium_g__norank_f__norank_o__Clostridia_UCG-014	OTU1315	6	4	3	4	0	4	0	2	0	8	1	2	4	2	0	2	4	1	4	0	51
d__Bacteria	k__norank_d__Bacteria	p__Bacteroidota	c__Bacteroidia	o__Bacteroidales	f__F082	g__norank_f__F082	s__uncultured_rumen_bacterium_g__norank_f__F082	OTU1676	13	16	18	20	11	10	36	10	20	8	13	8	14	12	0	31	23	40	28	16	347
d__Bacteria	k__norank_d__Bacteria	p__Firmicutes	c__Bacilli	o__Lactobacillales	f__Lactobacillaceae	g__Pediococcus	s__Pediococcus_acidilactici	OTU1174	1	0	0	0	0	0	0	0	0	0	0	0	1	0	1	0	0	0	0	0	3
d__Bacteria	k__norank_d__Bacteria	p__Firmicutes	c__Bacilli	o__Lactobacillales	f__Aerococcaceae	g__Bavariicoccus	s__unclassified_g__Bavariicoccus	OTU1438	0	3	0	0	0	1	0	1	0	0	0	1	0	0	0	0	0	0	0	0	6
d__Bacteria	k__norank_d__Bacteria	p__Bacteroidota	c__Bacteroidia	o__Bacteroidales	f__Prevotellaceae	g__Prevotella	s__uncultured_rumen_bacterium_g__Prevotella	OTU1010	1	1	1	2	0	4	0	3	1	0	3	12	1	0	1	4	0	5	1	4	44
d__Bacteria	k__norank_d__Bacteria	p__Firmicutes	c__Bacilli	o__RF39	f__norank_o__RF39	g__norank_f__norank_o__RF39	s__unclassified_g__norank_f__norank_o__RF39	OTU836	0	0	0	0	0	1	0	0	1	2	1	0	0	1	0	0	0	0	0	0	6
d__Bacteria	k__norank_d__Bacteria	p__Bacteroidota	c__Bacteroidia	o__Bacteroidales	f__Rikenellaceae	g__Rikenellaceae_RC9_gut_group	s__unclassified_g__Rikenellaceae_RC9_gut_group	OTU1405	0	0	0	0	0	0	1	0	1	2	0	0	2	7	0	1	2	1	3	2	22
d__Bacteria	k__norank_d__Bacteria	p__Bacteroidota	c__Bacteroidia	o__Bacteroidales	f__Prevotellaceae	g__Prevotella	s__uncultured_rumen_bacterium_g__Prevotella	OTU363	3	0	2	8	14	9	0	1	0	4	3	9	2	0	0	1	1	0	1	0	58
d__Bacteria	k__norank_d__Bacteria	p__Bacteroidota	c__Bacteroidia	o__Bacteroidales	f__Prevotellaceae	g__Prevotella	s__unclassified_g__Prevotella	OTU781	75	50	19	35	45	30	44	26	60	80	40	40	36	10	3	14	47	26	9	24	713
d__Bacteria	k__norank_d__Bacteria	p__Bacteroidota	c__Bacteroidia	o__Bacteroidales	f__Prevotellaceae	g__Prevotella	s__uncultured_rumen_bacterium_g__Prevotella	OTU366	27	53	12	16	22	131	17	12	5	84	34	86	8	17	6	17	65	13	27	5	657
d__Bacteria	k__norank_d__Bacteria	p__Bacteroidota	c__Bacteroidia	o__Bacteroidales	f__Prevotellaceae	g__Prevotella	s__uncultured_rumen_bacterium_g__Prevotella	OTU367	9	17	9	19	17	76	8	15	11	29	17	31	24	36	0	48	14	43	7	57	487
d__Bacteria	k__norank_d__Bacteria	p__Firmicutes	c__Clostridia	o__Monoglobales	f__Monoglobaceae	g__Monoglobus	s__uncultured_organism_g__Monoglobus	OTU72	8	17	7	3	1	0	0	20	0	12	29	4	5	10	9	3	20	10	3	9	170
d__Bacteria	k__norank_d__Bacteria	p__Actinobacteriota	c__Actinobacteria	o__Micrococcales	f__Micrococcaceae	g__Arthrobacter	s__Arthrobacter_agilis_g__Arthrobacter	OTU1239	0	0	0	0	0	0	0	0	0	0	0	0	0	0	0	1	0	0	0	0	1
d__Bacteria	k__norank_d__Bacteria	p__Proteobacteria	c__Alphaproteobacteria	o__Rhodospirillales	f__norank_o__Rhodospirillales	g__norank_f__norank_o__Rhodospirillales	s__unclassified_g__norank_f__norank_o__Rhodospirillales	OTU54	0	0	0	0	0	0	0	0	0	1	1	0	0	0	0	0	0	0	0	0	2
d__Bacteria	k__norank_d__Bacteria	p__Firmicutes	c__Bacilli	o__RF39	f__norank_o__RF39	g__norank_f__norank_o__RF39	s__unclassified_g__norank_f__norank_o__RF39	OTU945	0	0	0	0	0	0	1	1	0	2	1	0	0	1	0	0	2	0	0	0	8
d__Bacteria	k__norank_d__Bacteria	p__Firmicutes	c__Clostridia	o__Lachnospirales	f__Lachnospiraceae	g__Butyrivibrio	s__uncultured_rumen_bacterium_g__Butyrivibrio	OTU1525	1	1	0	0	1	0	0	2	0	0	1	0	0	0	0	1	0	0	0	1	8
d__Bacteria	k__norank_d__Bacteria	p__Bacteroidota	c__Bacteroidia	o__Bacteroidales	f__Prevotellaceae	g__Prevotella	s__uncultured_rumen_bacterium_g__Prevotella	OTU764	14	4	0	1	14	0	1	0	6	26	0	0	1	0	0	0	5	0	0	0	72
d__Bacteria	k__norank_d__Bacteria	p__Firmicutes	c__Bacilli	o__Erysipelotrichales	f__Erysipelatoclostridiaceae	g__UCG-004	s__unidentified_rumen_bacterium_RFN20	OTU1359	0	1	1	1	0	0	0	0	1	2	0	1	1	1	0	0	0	1	0	0	10
d__Bacteria	k__norank_d__Bacteria	p__Bacteroidota	c__Bacteroidia	o__Bacteroidales	f__Prevotellaceae	g__Prevotella	s__uncultured_rumen_bacterium_g__Prevotella	OTU767	5	7	1	6	11	8	7	0	11	7	4	8	3	3	0	0	12	0	1	0	94
d__Bacteria	k__norank_d__Bacteria	p__Firmicutes	c__Clostridia	o__Oscillospirales	f__Ruminococcaceae	g__Candidatus_Soleaferrea	s__uncultured_rumen_bacterium_g__Candidatus_Soleaferrea	OTU1988	0	0	0	0	0	1	5	0	13	0	0	0	0	3	0	1	0	0	0	0	23
d__Bacteria	k__norank_d__Bacteria	p__Bacteroidota	c__Bacteroidia	o__Bacteroidales	f__Prevotellaceae	g__Prevotella	s__uncultured_rumen_bacterium_g__Prevotella	OTU761	2	0	1	0	0	2	0	2	0	0	0	5	0	0	1	2	0	4	1	3	23
d__Bacteria	k__norank_d__Bacteria	p__Firmicutes	c__Bacilli	o__Erysipelotrichales	f__Erysipelatoclostridiaceae	g__UCG-004	s__unclassified_g__UCG-004	OTU198	1	1	2	1	1	1	2	1	1	6	2	1	2	2	8	1	0	0	0	4	37
d__Bacteria	k__norank_d__Bacteria	p__Bacteroidota	c__Bacteroidia	o__Bacteroidales	f__Rikenellaceae	g__Rikenellaceae_RC9_gut_group	s__uncultured_bacterium_g__Rikenellaceae_RC9_gut_group	OTU1509	0	2	0	0	0	0	0	2	0	2	0	0	0	0	1	0	3	1	0	10	21
d__Bacteria	k__norank_d__Bacteria	p__Firmicutes	c__Bacilli	o__RF39	f__norank_o__RF39	g__norank_f__norank_o__RF39	s__uncultured_bacterium_g__norank_f__norank_o__RF39	OTU1171	1	0	2	0	0	1	0	1	1	1	0	1	0	1	2	1	4	0	3	1	20
d__Bacteria	k__norank_d__Bacteria	p__Firmicutes	c__Clostridia	o__Peptostreptococcales-Tissierellales	f__Anaerovoracaceae	g__Family_XIII_UCG-001	s__uncultured_rumen_bacterium_g__Family_XIII_UCG-001	OTU1432	2	2	2	0	0	0	0	3	0	0	3	3	0	0	1	1	5	2	4	0	28
d__Bacteria	k__norank_d__Bacteria	p__Bacteroidota	c__Bacteroidia	o__Bacteroidales	f__norank_o__Bacteroidales	g__norank_f__norank_o__Bacteroidales	s__uncultured_rumen_bacterium_g__norank_f__norank_o__Bacteroidales	OTU931	5	2	2	7	6	7	14	2	11	19	11	13	9	4	0	1	5	3	6	1	128
d__Bacteria	k__norank_d__Bacteria	p__Spirochaetota	c__Spirochaetia	o__Spirochaetales	f__Spirochaetaceae	g__Treponema	s__unclassified_g__Treponema	OTU1075	1	6	3	0	2	8	3	2	1	9	2	2	4	2	7	0	0	2	3	8	65
d__Bacteria	k__norank_d__Bacteria	p__Bacteroidota	c__Bacteroidia	o__Bacteroidales	f__Prevotellaceae	g__Prevotella	s__uncultured_bacterium_g__Prevotella	OTU1675	16	31	14	26	54	12	67	29	94	18	33	16	29	7	0	23	53	59	3	6	590
d__Bacteria	k__norank_d__Bacteria	p__Firmicutes	c__Bacilli	o__RF39	f__norank_o__RF39	g__norank_f__norank_o__RF39	s__unclassified_g__norank_f__norank_o__RF39	OTU168	0	0	0	1	1	0	1	1	0	0	1	2	1	0	0	3	4	1	0	1	17
d__Bacteria	k__norank_d__Bacteria	p__Firmicutes	c__Bacilli	o__Erysipelotrichales	f__Erysipelatoclostridiaceae	g__UCG-004	s__uncultured_bacterium_g__UCG-004	OTU1244	0	1	4	1	0	0	0	2	1	0	2	0	1	0	0	2	0	0	2	1	17
d__Bacteria	k__norank_d__Bacteria	p__Bacteroidota	c__Bacteroidia	o__Bacteroidales	f__unclassified_o__Bacteroidales	g__unclassified_o__Bacteroidales	s__unclassified_o__Bacteroidales	OTU472	0	9	0	0	0	0	0	1	0	0	2	0	0	0	0	7	1	0	0	1	21
d__Bacteria	k__norank_d__Bacteria	p__Firmicutes	c__Bacilli	o__Erysipelotrichales	f__Erysipelatoclostridiaceae	g__UCG-004	s__uncultured_rumen_bacterium_g__UCG-004	OTU163	1	1	4	1	0	11	2	2	4	7	6	4	4	2	6	6	4	3	0	3	71
d__Bacteria	k__norank_d__Bacteria	p__Firmicutes	c__Clostridia	o__Lachnospirales	f__Lachnospiraceae	g__Butyrivibrio	s__Butyrivibrio_fibrisolvens_g__Butyrivibrio	OTU1338	20	5	17	17	16	11	12	15	23	16	25	7	31	12	8	9	12	16	31	12	315
d__Bacteria	k__norank_d__Bacteria	p__Firmicutes	c__Clostridia	o__Oscillospirales	f__UCG-010	g__norank_f__UCG-010	s__unclassified_g__norank_f__UCG-010	OTU992	0	0	0	0	1	0	1	0	0	0	1	2	0	0	0	0	1	0	0	0	6
d__Bacteria	k__norank_d__Bacteria	p__unclassified_k__norank_d__Bacteria	c__unclassified_k__norank_d__Bacteria	o__unclassified_k__norank_d__Bacteria	f__unclassified_k__norank_d__Bacteria	g__unclassified_k__norank_d__Bacteria	s__unclassified_k__norank_d__Bacteria	OTU1592	0	0	5	0	0	1	0	0	0	0	0	0	0	0	0	0	0	0	4	2	12
d__Bacteria	k__norank_d__Bacteria	p__Firmicutes	c__Clostridia	o__Clostridia_UCG-014	f__norank_o__Clostridia_UCG-014	g__norank_f__norank_o__Clostridia_UCG-014	s__unclassified_g__norank_f__norank_o__Clostridia_UCG-014	OTU1802	0	3	2	1	7	2	0	1	0	0	8	1	0	1	0	3	4	2	1	2	38
d__Bacteria	k__norank_d__Bacteria	p__Actinobacteriota	c__Coriobacteriia	o__Coriobacteriales	f__Atopobiaceae	g__Olsenella	s__Olsenella_umbonata	OTU248	28	50	36	50	31	18	41	65	33	20	46	24	152	125	55	107	16	171	35	106	1209
d__Bacteria	k__norank_d__Bacteria	p__Firmicutes	c__Clostridia	o__Oscillospirales	f__UCG-010	g__norank_f__UCG-010	s__uncultured_bacterium_g__norank_f__UCG-010	OTU1972	1	3	0	1	6	5	9	0	13	9	8	0	2	2	0	1	2	0	0	0	62
d__Bacteria	k__norank_d__Bacteria	p__Firmicutes	c__unclassified_p__Firmicutes	o__unclassified_p__Firmicutes	f__unclassified_p__Firmicutes	g__unclassified_p__Firmicutes	s__unclassified_p__Firmicutes	OTU481	0	0	0	0	0	0	0	2	0	0	0	0	0	0	0	0	0	0	0	0	2
d__Bacteria	k__norank_d__Bacteria	p__Firmicutes	c__Bacilli	o__RF39	f__norank_o__RF39	g__norank_f__norank_o__RF39	s__uncultured_rumen_bacterium_g__norank_f__norank_o__RF39	OTU1468	2	5	1	0	1	3	1	0	2	1	3	0	0	3	0	0	1	1	3	1	28
d__Bacteria	k__norank_d__Bacteria	p__Firmicutes	c__Bacilli	o__Mycoplasmatales	f__Mycoplasmataceae	g__Mycoplasma	s__unclassified_g__Mycoplasma	OTU1730	0	0	0	0	6	0	0	0	2	0	0	0	0	0	0	0	0	0	0	0	8
d__Bacteria	k__norank_d__Bacteria	p__Spirochaetota	c__Spirochaetia	o__Spirochaetales	f__Spirochaetaceae	g__Treponema	s__unclassified_g__Treponema	OTU462	2	0	0	0	0	0	0	0	0	0	0	0	0	0	0	0	0	0	0	0	2
d__Bacteria	k__norank_d__Bacteria	p__Bacteroidota	c__Bacteroidia	o__Bacteroidales	f__F082	g__norank_f__F082	s__uncultured_rumen_bacterium_g__norank_f__F082	OTU1905	17	38	20	21	11	21	23	5	40	43	19	13	6	27	3	11	41	2	31	5	397
d__Bacteria	k__norank_d__Bacteria	p__Firmicutes	c__Bacilli	o__Erysipelotrichales	f__Erysipelatoclostridiaceae	g__unclassified_f__Erysipelatoclostridiaceae	s__unclassified_f__Erysipelatoclostridiaceae	OTU1000	0	0	0	1	0	0	2	0	1	0	2	1	1	1	1	1	0	2	0	1	14
d__Bacteria	k__norank_d__Bacteria	p__Firmicutes	c__Bacilli	o__RF39	f__norank_o__RF39	g__norank_f__norank_o__RF39	s__uncultured_rumen_bacterium_g__norank_f__norank_o__RF39	OTU1465	0	12	0	0	3	5	5	0	1	12	11	6	1	10	0	3	5	0	3	0	77
d__Bacteria	k__norank_d__Bacteria	p__Bacteroidota	c__Bacteroidia	o__Bacteroidales	f__Prevotellaceae	g__Prevotella	s__unclassified_g__Prevotella	OTU1295	0	2	2	2	1	4	0	0	0	3	0	6	1	2	0	0	5	0	1	0	29
d__Bacteria	k__norank_d__Bacteria	p__Firmicutes	c__Clostridia	o__Lachnospirales	f__Lachnospiraceae	g__Lachnospiraceae_FE2018_group	s__uncultured_rumen_bacterium_g__Lachnospiraceae_FE2018_group	OTU495	0	0	0	0	0	0	0	4	0	0	0	0	0	0	2	0	0	0	0	0	6
d__Bacteria	k__norank_d__Bacteria	p__Bacteroidota	c__Bacteroidia	o__Bacteroidales	f__Prevotellaceae	g__Prevotellaceae_UCG-001	s__uncultured_bacterium_g__Prevotellaceae_UCG-001	OTU1183	9	10	14	11	20	28	12	7	2	9	2	25	26	11	34	3	5	12	9	15	264
d__Bacteria	k__norank_d__Bacteria	p__Proteobacteria	c__Gammaproteobacteria	o__Aeromonadales	f__Succinivibrionaceae	g__Succinivibrionaceae_UCG-002	s__uncultured_rumen_bacterium_g__Succinivibrionaceae_UCG-002	OTU1251	0	0	0	0	9	0	0	0	0	0	0	0	0	0	0	0	1	0	0	0	10
d__Bacteria	k__norank_d__Bacteria	p__Firmicutes	c__Clostridia	o__Lachnospirales	f__Lachnospiraceae	g__Lachnospiraceae_ND3007_group	s__uncultured_Lachnospiraceae_bacterium_g__Lachnospiraceae_ND3007_group	OTU1953	2	4	1	1	3	6	6	3	45	3	3	1	18	5	0	7	10	6	3	1	128
d__Bacteria	k__norank_d__Bacteria	p__Actinobacteriota	c__Coriobacteriia	o__Coriobacteriales	f__Atopobiaceae	g__Libanicoccus	s__unclassified_g__Libanicoccus	OTU1240	1	1	1	1	0	1	3	1	0	2	1	0	1	0	1	5	2	0	3	0	24
d__Bacteria	k__norank_d__Bacteria	p__Firmicutes	c__Clostridia	o__Lachnospirales	f__Lachnospiraceae	g__Lachnospiraceae_UCG-008	s__uncultured_rumen_bacterium_g__Lachnospiraceae_UCG-008	OTU108	0	0	0	0	1	0	0	0	0	0	0	0	0	0	0	0	0	0	0	0	1
d__Bacteria	k__norank_d__Bacteria	p__Actinobacteriota	c__Coriobacteriia	o__Coriobacteriales	f__Eggerthellaceae	g__DNF00809	s__uncultured_bacterium_g__DNF00809	OTU285	0	0	0	0	1	0	0	0	0	0	0	0	0	0	0	0	0	0	0	0	1
d__Bacteria	k__norank_d__Bacteria	p__Proteobacteria	c__Gammaproteobacteria	o__Aeromonadales	f__Succinivibrionaceae	g__Ruminobacter	s__uncultured_bacterium_g__Ruminobacter	OTU1290	0	0	0	0	0	0	0	0	0	0	0	0	0	0	0	0	1	0	1	0	2
d__Bacteria	k__norank_d__Bacteria	p__Bacteroidota	c__Bacteroidia	o__Bacteroidales	f__Prevotellaceae	g__Prevotella	s__unclassified_g__Prevotella	OTU701	10	18	6	4	4	21	3	6	2	12	5	9	7	1	0	8	9	6	5	10	146
d__Bacteria	k__norank_d__Bacteria	p__Firmicutes	c__Clostridia	o__Oscillospirales	f__UCG-010	g__norank_f__UCG-010	s__unclassified_g__norank_f__UCG-010	OTU421	1	2	0	0	6	2	0	0	3	5	3	0	2	0	0	0	1	0	0	0	25
d__Bacteria	k__norank_d__Bacteria	p__Bacteroidota	c__Bacteroidia	o__Bacteroidales	f__F082	g__norank_f__F082	s__uncultured_bacterium_g__norank_f__F082	OTU1756	1	0	0	0	12	0	0	0	0	0	0	0	0	0	0	0	0	0	0	0	13
d__Bacteria	k__norank_d__Bacteria	p__Firmicutes	c__Bacilli	o__Erysipelotrichales	f__Erysipelatoclostridiaceae	g__UCG-004	s__uncultured_rumen_bacterium_g__UCG-004	OTU1245	2	0	1	1	0	1	1	0	0	2	0	1	0	0	0	2	1	0	0	0	12
d__Bacteria	k__norank_d__Bacteria	p__Bacteroidota	c__Bacteroidia	o__Bacteroidales	f__F082	g__norank_f__F082	s__uncultured_bacterium_g__norank_f__F082	OTU1753	0	3	2	0	4	1	0	1	0	1	1	1	1	2	1	0	0	0	1	6	25
d__Bacteria	k__norank_d__Bacteria	p__Actinobacteriota	c__Actinobacteria	o__Bifidobacteriales	f__Bifidobacteriaceae	g__Bifidobacterium	s__unclassified_g__Bifidobacterium	OTU1976	0	0	0	9	6	0	38	6	68	0	0	0	29	88	0	0	0	6	2	1	253
d__Bacteria	k__norank_d__Bacteria	p__Bacteroidota	c__Bacteroidia	o__Bacteroidales	f__Bacteroidales_RF16_group	g__norank_f__Bacteroidales_RF16_group	s__uncultured_bacterium_g__norank_f__Bacteroidales_RF16_group	OTU534	1	2	2	2	0	7	0	2	4	1	2	1	7	0	4	6	7	6	6	16	76
d__Bacteria	k__norank_d__Bacteria	p__Actinobacteriota	c__Actinobacteria	o__Micrococcales	f__Micrococcaceae	g__Glutamicibacter	s__Glutamicibacter_arilaitensis	OTU383	0	0	0	0	0	0	0	1	0	0	0	0	1	0	0	1	0	0	0	0	3
d__Bacteria	k__norank_d__Bacteria	p__Spirochaetota	c__Spirochaetia	o__Spirochaetales	f__Spirochaetaceae	g__Sphaerochaeta	s__uncultured_rumen_bacterium_g__Sphaerochaeta	OTU1968	0	0	0	0	0	0	0	0	8	0	0	0	0	0	0	0	0	0	0	0	8
d__Bacteria	k__norank_d__Bacteria	p__Bacteroidota	c__Bacteroidia	o__Bacteroidales	f__Prevotellaceae	g__Prevotellaceae_UCG-003	s__uncultured_rumen_bacterium_g__Prevotellaceae_UCG-003	OTU1983	10	5	0	0	25	9	4	0	9	34	1	0	1	19	0	0	0	0	0	0	117
d__Bacteria	k__norank_d__Bacteria	p__Bacteroidota	c__Bacteroidia	o__Bacteroidales	f__Prevotellaceae	g__Prevotellaceae_UCG-001	s__uncultured_rumen_bacterium_g__Prevotellaceae_UCG-001	OTU1966	0	0	0	0	2	0	0	0	3	0	0	0	0	0	0	0	0	0	0	0	5
d__Bacteria	k__norank_d__Bacteria	p__Firmicutes	c__Clostridia	o__Oscillospirales	f__Ruminococcaceae	g__norank_f__Ruminococcaceae	s__uncultured_rumen_bacterium_g__norank_f__Ruminococcaceae	OTU90	1	0	0	0	2	0	0	0	10	1	1	0	8	5	0	0	3	0	2	0	33
d__Bacteria	k__norank_d__Bacteria	p__Actinobacteriota	c__Coriobacteriia	o__Coriobacteriales	f__Eggerthellaceae	g__norank_f__Eggerthellaceae	s__uncultured_bacterium_g__norank_f__Eggerthellaceae	OTU858	0	0	1	0	0	0	1	0	3	0	0	0	2	1	0	0	0	0	1	0	9
d__Bacteria	k__norank_d__Bacteria	p__Firmicutes	c__Clostridia	o__Christensenellales	f__Christensenellaceae	g__Christensenellaceae_R-7_group	s__uncultured_rumen_bacterium_4C0d-15	OTU1807	0	0	0	0	2	0	0	0	9	5	1	0	0	0	0	0	0	0	0	1	18
d__Bacteria	k__norank_d__Bacteria	p__Firmicutes	c__Clostridia	o__Lachnospirales	f__Lachnospiraceae	g__Acetitomaculum	s__uncultured_rumen_bacterium_g__Acetitomaculum	OTU802	13	7	6	6	31	7	18	2	60	31	9	0	29	22	5	2	7	4	5	5	269
d__Bacteria	k__norank_d__Bacteria	p__Firmicutes	c__Clostridia	o__Oscillospirales	f__Oscillospiraceae	g__NK4A214_group	s__unclassified_g__NK4A214_group	OTU1857	0	0	1	0	5	0	5	0	0	1	4	0	2	1	0	1	1	1	1	0	23
d__Bacteria	k__norank_d__Bacteria	p__Spirochaetota	c__Spirochaetia	o__Spirochaetales	f__Spirochaetaceae	g__Treponema	s__uncultured_rumen_bacterium_g__Treponema	OTU1090	0	0	0	0	1	2	1	0	0	2	0	0	1	0	0	1	2	0	0	0	10
d__Bacteria	k__norank_d__Bacteria	p__Firmicutes	c__Clostridia	o__Oscillospirales	f__Clostridium_methylpentosum_group	g__norank_f__Clostridium_methylpentosum_group	s__uncultured_rumen_bacterium_g__norank_f__Clostridium_methylpentosum_group	OTU1992	0	0	0	0	0	0	0	0	4	1	0	0	2	0	0	0	2	0	0	0	9
d__Bacteria	k__norank_d__Bacteria	p__Firmicutes	c__Clostridia	o__Christensenellales	f__Christensenellaceae	g__Christensenellaceae_R-7_group	s__uncultured_bacterium_g__Christensenellaceae_R-7_group	OTU1620	0	3	5	3	5	2	6	2	6	3	3	1	5	3	3	0	4	2	3	2	61
d__Bacteria	k__norank_d__Bacteria	p__Bacteroidota	c__Bacteroidia	o__Bacteroidales	f__F082	g__norank_f__F082	s__uncultured_rumen_bacterium_g__norank_f__F082	OTU561	27	42	39	48	47	31	98	26	99	49	19	10	61	57	1	23	122	35	38	29	901
d__Bacteria	k__norank_d__Bacteria	p__Firmicutes	c__Bacilli	o__Erysipelotrichales	f__Erysipelatoclostridiaceae	g__UCG-004	s__unidentified_rumen_bacterium_RFN20	OTU431	0	0	0	1	0	0	0	0	0	1	0	0	0	0	0	0	0	0	1	2	5
d__Bacteria	k__norank_d__Bacteria	p__Bacteroidota	c__Bacteroidia	o__Bacteroidales	f__Muribaculaceae	g__norank_f__Muribaculaceae	s__uncultured_rumen_bacterium_g__norank_f__Muribaculaceae	OTU1250	3	11	5	26	5	13	18	10	12	11	1	0	24	29	4	10	7	14	4	12	219
d__Bacteria	k__norank_d__Bacteria	p__Bacteroidota	c__Bacteroidia	o__Bacteroidales	f__Prevotellaceae	g__Prevotellaceae_UCG-001	s__unclassified_g__Prevotellaceae_UCG-001	OTU919	0	0	0	0	0	8	0	0	0	0	2	1	0	0	0	0	0	0	0	0	11
d__Bacteria	k__norank_d__Bacteria	p__Actinobacteriota	c__Actinobacteria	o__Bifidobacteriales	f__Bifidobacteriaceae	g__Bifidobacterium	s__Bifidobacterium_adolescentis	OTU1629	2	1	1	4	1	0	46	6	22	1	6	0	7	32	1	0	0	4	3	0	137
d__Bacteria	k__norank_d__Bacteria	p__Patescibacteria	c__Saccharimonadia	o__Saccharimonadales	f__Saccharimonadaceae	g__Candidatus_Saccharimonas	s__unclassified_g__Candidatus_Saccharimonas	OTU1190	12	8	5	26	16	9	17	7	17	5	3	9	17	13	18	9	26	3	4	18	242
d__Bacteria	k__norank_d__Bacteria	p__Firmicutes	c__Clostridia	o__Lachnospirales	f__Lachnospiraceae	g__Coprococcus	s__unclassified_g__Coprococcus	OTU1604	0	0	4	0	0	0	0	4	0	2	0	0	0	0	2	4	1	0	3	4	24
d__Bacteria	k__norank_d__Bacteria	p__Bacteroidota	c__Bacteroidia	o__Bacteroidales	f__Prevotellaceae	g__Prevotella	s__uncultured_bacterium_g__Prevotella	OTU579	2	2	17	3	0	3	0	2	0	0	2	13	4	0	7	4	0	11	7	2	79
d__Bacteria	k__norank_d__Bacteria	p__Firmicutes	c__Clostridia	o__Oscillospirales	f__Ruminococcaceae	g__Ruminococcus	s__unclassified_g__Ruminococcus	OTU639	0	6	3	4	4	11	13	2	3	25	15	7	3	1	6	17	37	3	4	9	173
d__Bacteria	k__norank_d__Bacteria	p__Firmicutes	c__Clostridia	o__Oscillospirales	f__UCG-010	g__norank_f__UCG-010	s__unclassified_g__norank_f__UCG-010	OTU1501	0	0	0	0	4	0	0	1	2	1	1	0	0	1	0	0	0	0	0	1	11
d__Bacteria	k__norank_d__Bacteria	p__unclassified_k__norank_d__Bacteria	c__unclassified_k__norank_d__Bacteria	o__unclassified_k__norank_d__Bacteria	f__unclassified_k__norank_d__Bacteria	g__unclassified_k__norank_d__Bacteria	s__unclassified_k__norank_d__Bacteria	OTU703	1	0	1	0	1	0	0	0	0	0	0	0	0	0	0	2	0	1	0	1	7
d__Bacteria	k__norank_d__Bacteria	p__Bacteroidota	c__Bacteroidia	o__Bacteroidales	f__Rikenellaceae	g__Rikenellaceae_RC9_gut_group	s__uncultured_rumen_bacterium_g__Rikenellaceae_RC9_gut_group	OTU1375	3	5	2	3	3	0	1	11	1	5	2	4	5	1	2	1	3	5	7	8	72
d__Bacteria	k__norank_d__Bacteria	p__Bacteroidota	c__Bacteroidia	o__Bacteroidales	f__Rikenellaceae	g__Rikenellaceae_RC9_gut_group	s__uncultured_rumen_bacterium_g__Rikenellaceae_RC9_gut_group	OTU1374	1	0	0	0	2	0	0	0	5	1	0	0	0	0	0	0	1	0	3	0	13
d__Bacteria	k__norank_d__Bacteria	p__Patescibacteria	c__Saccharimonadia	o__Saccharimonadales	f__Saccharimonadaceae	g__Candidatus_Saccharimonas	s__uncultured_rumen_bacterium_g__Candidatus_Saccharimonas	OTU980	3	0	3	2	2	2	3	3	2	3	8	5	1	5	0	2	2	1	1	1	49
d__Bacteria	k__norank_d__Bacteria	p__Firmicutes	c__Clostridia	o__Lachnospirales	f__Lachnospiraceae	g__Acetitomaculum	s__uncultured_rumen_bacterium_g__Acetitomaculum	OTU329	0	2	8	0	0	0	0	9	0	0	11	2	2	0	7	10	0	6	1	9	67
d__Bacteria	k__norank_d__Bacteria	p__Bacteroidota	c__Bacteroidia	o__Bacteroidales	f__Rikenellaceae	g__Rikenellaceae_RC9_gut_group	s__uncultured_rumen_bacterium_g__Rikenellaceae_RC9_gut_group	OTU1379	4	10	6	8	15	5	7	7	14	14	9	3	4	9	38	6	12	4	14	56	245
d__Bacteria	k__norank_d__Bacteria	p__Proteobacteria	c__Alphaproteobacteria	o__Rhodospirillales	f__norank_o__Rhodospirillales	g__norank_f__norank_o__Rhodospirillales	s__uncultured_rumen_bacterium_g__norank_f__norank_o__Rhodospirillales	OTU869	0	0	0	0	0	0	0	0	0	1	0	0	0	0	0	0	1	0	0	0	2
d__Bacteria	k__norank_d__Bacteria	p__Bacteroidota	c__Bacteroidia	o__Bacteroidales	f__F082	g__norank_f__F082	s__uncultured_rumen_bacterium_g__norank_f__F082	OTU769	10	20	28	25	15	12	46	18	19	11	5	12	24	15	15	26	36	14	27	7	385
d__Bacteria	k__norank_d__Bacteria	p__Firmicutes	c__Clostridia	o__Oscillospirales	f__Ruminococcaceae	g__Ruminococcus	s__Ruminococcus_sp._FC2018	OTU688	22	66	34	39	20	24	19	51	20	25	83	57	81	16	57	50	25	48	31	53	821
d__Bacteria	k__norank_d__Bacteria	p__Firmicutes	c__Clostridia	o__Peptostreptococcales-Tissierellales	f__Anaerovoracaceae	g__Eubacterium_brachy_group	s__uncultured_rumen_bacterium_g__Eubacterium_brachy_group	OTU512	0	1	0	1	0	0	0	0	0	1	0	0	1	0	0	0	0	0	0	0	4
d__Bacteria	k__norank_d__Bacteria	p__Bacteroidota	c__Bacteroidia	o__Bacteroidales	f__Prevotellaceae	g__Prevotella	s__uncultured_rumen_bacterium_g__Prevotella	OTU1334	0	2	0	1	1	1	2	0	0	1	0	1	1	1	0	3	1	3	1	0	19
d__Bacteria	k__norank_d__Bacteria	p__Cyanobacteria	c__Vampirivibrionia	o__Gastranaerophilales	f__norank_o__Gastranaerophilales	g__norank_f__norank_o__Gastranaerophilales	s__unclassified_g__norank_f__norank_o__Gastranaerophilales	OTU79	0	0	0	0	0	0	0	0	0	3	1	1	0	0	0	0	2	0	1	0	8
d__Bacteria	k__norank_d__Bacteria	p__Firmicutes	c__Clostridia	o__Lachnospirales	f__Defluviitaleaceae	g__Defluviitaleaceae_UCG-011	s__unclassified_g__Defluviitaleaceae_UCG-011	OTU1341	1	6	7	3	6	2	4	3	2	3	5	0	4	6	3	7	3	4	0	2	71
d__Bacteria	k__norank_d__Bacteria	p__Firmicutes	c__Clostridia	o__Peptostreptococcales-Tissierellales	f__Anaerovoracaceae	g__Mogibacterium	s__uncultured_Enterococcus_sp._g__Mogibacterium	OTU506	0	0	0	1	0	0	0	1	1	0	4	0	0	0	5	2	0	0	1	2	17
d__Bacteria	k__norank_d__Bacteria	p__Bacteroidota	c__Bacteroidia	o__Bacteroidales	f__Prevotellaceae	g__Prevotellaceae_UCG-001	s__uncultured_bacterium_g__Prevotellaceae_UCG-001	OTU1419	1	0	0	0	0	2	0	0	0	0	0	0	0	0	0	0	0	0	1	0	4
d__Bacteria	k__norank_d__Bacteria	p__Firmicutes	c__Bacilli	o__RF39	f__norank_o__RF39	g__norank_f__norank_o__RF39	s__unclassified_g__norank_f__norank_o__RF39	OTU174	0	0	0	1	0	0	1	0	0	0	0	0	2	0	0	1	2	0	1	0	8
d__Bacteria	k__norank_d__Bacteria	p__Firmicutes	c__Clostridia	o__Christensenellales	f__Christensenellaceae	g__Christensenellaceae_R-7_group	s__unclassified_g__Christensenellaceae_R-7_group	OTU202	5	11	11	4	8	6	13	8	11	10	11	2	14	14	6	13	9	8	7	5	176
d__Bacteria	k__norank_d__Bacteria	p__Firmicutes	c__Bacilli	o__Erysipelotrichales	f__Erysipelatoclostridiaceae	g__UCG-004	s__uncultured_bacterium_g__UCG-004	OTU1278	0	0	0	0	0	0	0	0	0	1	0	1	0	0	0	1	2	0	0	0	5
d__Bacteria	k__norank_d__Bacteria	p__Bacteroidota	c__Bacteroidia	o__Bacteroidales	f__Prevotellaceae	g__Prevotella	s__unidentified_rumen_bacterium_RFN93	OTU1573	4	9	5	16	20	21	15	4	7	22	16	19	10	0	0	9	17	8	3	9	214
d__Bacteria	k__norank_d__Bacteria	p__Firmicutes	c__Clostridia	o__Lachnospirales	f__Lachnospiraceae	g__Lachnospiraceae_XPB1014_group	s__unclassified_g__Lachnospiraceae_XPB1014_group	OTU649	10	9	8	6	6	11	10	6	12	13	14	4	5	10	0	3	8	6	18	10	169
d__Bacteria	k__norank_d__Bacteria	p__Firmicutes	c__Clostridia	o__Christensenellales	f__Christensenellaceae	g__Christensenellaceae_R-7_group	s__unclassified_g__Christensenellaceae_R-7_group	OTU1598	5	5	5	1	16	6	3	1	10	6	17	1	4	7	0	4	7	4	7	2	111
d__Bacteria	k__norank_d__Bacteria	p__Firmicutes	c__Clostridia	o__Lachnospirales	f__Lachnospiraceae	g__unclassified_f__Lachnospiraceae	s__unclassified_f__Lachnospiraceae	OTU444	12	8	11	5	4	2	9	0	8	19	20	6	2	9	1	1	6	0	9	4	136
d__Bacteria	k__norank_d__Bacteria	p__Firmicutes	c__Clostridia	o__Christensenellales	f__Christensenellaceae	g__norank_f__Christensenellaceae	s__uncultured_rumen_bacterium_g__norank_f__Christensenellaceae	OTU1861	1	2	0	0	0	0	2	0	0	0	0	0	1	1	0	0	0	0	0	0	7
d__Bacteria	k__norank_d__Bacteria	p__Bacteroidota	c__Bacteroidia	o__Bacteroidales	f__Prevotellaceae	g__Prevotella	s__uncultured_rumen_bacterium_g__Prevotella	OTU62	0	0	0	0	1	0	2	0	0	6	0	0	0	0	0	2	2	0	0	0	13
d__Bacteria	k__norank_d__Bacteria	p__Firmicutes	c__Clostridia	o__Lachnospirales	f__Lachnospiraceae	g__unclassified_f__Lachnospiraceae	s__unclassified_f__Lachnospiraceae	OTU1180	0	0	0	0	0	0	0	0	0	0	0	0	0	0	5	0	0	0	0	0	5
d__Bacteria	k__norank_d__Bacteria	p__Bacteroidota	c__Bacteroidia	o__Bacteroidales	f__Prevotellaceae	g__Prevotella	s__uncultured_rumen_bacterium_g__Prevotella	OTU64	0	2	0	0	1	0	0	0	0	10	0	0	0	0	0	0	0	0	0	0	13
d__Bacteria	k__norank_d__Bacteria	p__Firmicutes	c__Clostridia	o__Oscillospirales	f__Ruminococcaceae	g__norank_f__Ruminococcaceae	s__uncultured_rumen_bacterium_g__norank_f__Ruminococcaceae	OTU1333	0	0	0	3	0	0	2	0	0	4	0	0	0	2	0	0	3	3	0	0	17
d__Bacteria	k__norank_d__Bacteria	p__Firmicutes	c__Clostridia	o__Lachnospirales	f__Lachnospiraceae	g__Syntrophococcus	s__uncultured_rumen_bacterium_g__Syntrophococcus	OTU328	1	2	5	5	1	3	5	2	3	4	1	0	7	4	4	4	5	5	6	1	68
d__Bacteria	k__norank_d__Bacteria	p__Desulfobacterota	c__Desulfovibrionia	o__Desulfovibrionales	f__Desulfovibrionaceae	g__Desulfovibrio	s__unclassified_g__Desulfovibrio	OTU1074	0	0	3	1	0	6	5	3	1	4	3	1	3	1	0	3	0	1	2	3	40
d__Bacteria	k__norank_d__Bacteria	p__Firmicutes	c__Clostridia	o__Oscillospirales	f__Ruminococcaceae	g__Ruminococcus	s__unclassified_g__Ruminococcus	OTU148	2	4	5	1	1	3	2	1	0	6	5	0	3	0	1	0	3	2	2	2	43
d__Bacteria	k__norank_d__Bacteria	p__Firmicutes	c__Bacilli	o__Izemoplasmatales	f__Izemoplasmataceae	g__norank_f__Izemoplasmataceae	s__unidentified_rumen_bacterium_RF3	OTU683	0	0	0	0	0	0	1	0	2	0	1	0	0	0	0	0	0	0	0	0	4
d__Bacteria	k__norank_d__Bacteria	p__Bacteroidota	c__Bacteroidia	o__Bacteroidales	f__Bacteroidales_RF16_group	g__norank_f__Bacteroidales_RF16_group	s__uncultured_rumen_bacterium_g__norank_f__Bacteroidales_RF16_group	OTU1205	10	14	18	25	20	2	27	12	20	6	14	1	28	7	121	13	8	14	12	43	415
d__Bacteria	k__norank_d__Bacteria	p__Fibrobacterota	c__Fibrobacteria	o__Fibrobacterales	f__Fibrobacteraceae	g__Fibrobacter	s__uncultured_rumen_bacterium_g__Fibrobacter	OTU1069	0	2	0	4	3	2	0	2	2	1	0	10	3	4	0	1	1	0	2	1	38
d__Bacteria	k__norank_d__Bacteria	p__Firmicutes	c__Clostridia	o__Clostridia_UCG-014	f__norank_o__Clostridia_UCG-014	g__norank_f__norank_o__Clostridia_UCG-014	s__uncultured_rumen_bacterium_g__norank_f__norank_o__Clostridia_UCG-014	OTU954	1	22	0	3	0	9	2	10	5	2	14	1	2	7	1	22	2	9	2	6	120
d__Bacteria	k__norank_d__Bacteria	p__Firmicutes	c__Bacilli	o__Acholeplasmatales	f__Acholeplasmataceae	g__EMP-G18	s__uncultured_Mollicutes_bacterium_g__EMP-G18	OTU1492	0	1	0	0	0	0	0	0	0	0	1	0	0	0	0	0	0	0	0	0	2
d__Bacteria	k__norank_d__Bacteria	p__Spirochaetota	c__Spirochaetia	o__Spirochaetales	f__Spirochaetaceae	g__Treponema	s__uncultured_rumen_bacterium_g__Treponema	OTU1455	5	3	1	1	2	8	4	2	4	6	0	1	3	0	0	1	1	1	3	6	52
d__Bacteria	k__norank_d__Bacteria	p__Bacteroidota	c__Bacteroidia	o__Bacteroidales	f__Prevotellaceae	g__Prevotella	s__Prevotella_bryantii_B14	OTU792	491	122	149	387	39	215	65	321	98	155	136	243	438	92	143	121	312	127	112	294	4060
d__Bacteria	k__norank_d__Bacteria	p__Firmicutes	c__Clostridia	o__Oscillospirales	f__Oscillospiraceae	g__unclassified_f__Oscillospiraceae	s__unclassified_f__Oscillospiraceae	OTU1897	0	0	5	1	0	0	13	2	0	1	0	0	0	1	0	1	17	3	1	3	48
d__Bacteria	k__norank_d__Bacteria	p__Firmicutes	c__Clostridia	o__Lachnospirales	f__Lachnospiraceae	g__Lachnospiraceae_NK3A20_group	s__uncultured_bacterium_g__Lachnospiraceae_NK3A20_group	OTU1599	0	12	153	0	0	0	0	53	0	0	125	8	1	2	86	30	0	1	35	28	534
d__Bacteria	k__norank_d__Bacteria	p__Firmicutes	c__Clostridia	o__Oscillospirales	f__Oscillospiraceae	g__unclassified_f__Oscillospiraceae	s__unclassified_f__Oscillospiraceae	OTU1890	0	0	0	0	0	0	3	0	1	1	0	0	0	0	0	1	1	0	0	0	7
d__Bacteria	k__norank_d__Bacteria	p__Firmicutes	c__Bacilli	o__Acholeplasmatales	f__Acholeplasmataceae	g__Anaeroplasma	s__uncultured_rumen_bacterium_g__Anaeroplasma	OTU450	0	1	0	1	5	0	1	0	15	1	1	0	0	0	0	0	0	0	0	0	25
d__Bacteria	k__norank_d__Bacteria	p__Firmicutes	c__Bacilli	o__RF39	f__norank_o__RF39	g__norank_f__norank_o__RF39	s__uncultured_rumen_bacterium_g__norank_f__norank_o__RF39	OTU1488	2	10	3	9	4	3	13	7	3	30	36	8	6	10	0	7	5	3	8	4	171
d__Bacteria	k__norank_d__Bacteria	p__Actinobacteriota	c__Coriobacteriia	o__Coriobacteriales	f__unclassified_o__Coriobacteriales	g__unclassified_o__Coriobacteriales	s__unclassified_o__Coriobacteriales	OTU1783	0	0	0	0	1	0	0	0	2	0	0	0	2	0	0	1	0	0	0	0	6
d__Bacteria	k__norank_d__Bacteria	p__Bacteroidota	c__Bacteroidia	o__Bacteroidales	f__Prevotellaceae	g__Prevotellaceae_UCG-003	s__unclassified_g__Prevotellaceae_UCG-003	OTU1792	0	0	0	0	8	0	0	0	0	0	0	0	0	0	0	0	0	0	0	0	8
d__Bacteria	k__norank_d__Bacteria	p__Firmicutes	c__Clostridia	o__Lachnospirales	f__Lachnospiraceae	g__unclassified_f__Lachnospiraceae	s__unclassified_f__Lachnospiraceae	OTU867	0	0	0	0	0	0	1	1	0	1	0	0	1	0	4	0	1	1	2	1	13
d__Bacteria	k__norank_d__Bacteria	p__Bacteroidota	c__Bacteroidia	o__Bacteroidales	f__Prevotellaceae	g__Prevotellaceae_UCG-003	s__uncultured_bacterium_g__Prevotellaceae_UCG-003	OTU1184	0	2	0	0	4	3	1	3	0	1	5	5	4	0	11	1	3	1	0	2	46
d__Bacteria	k__norank_d__Bacteria	p__Firmicutes	c__Clostridia	o__Lachnospirales	f__Lachnospiraceae	g__Lachnoclostridium	s__Clostridium_aminophilum	OTU648	6	1	8	4	1	3	0	6	0	2	9	4	1	1	2	3	7	1	5	13	77
d__Bacteria	k__norank_d__Bacteria	p__Firmicutes	c__Clostridia	o__Lachnospirales	f__Lachnospiraceae	g__unclassified_f__Lachnospiraceae	s__unclassified_f__Lachnospiraceae	OTU861	0	0	1	0	0	0	0	0	0	0	0	0	0	0	1	0	0	0	0	0	2
d__Bacteria	k__norank_d__Bacteria	p__Firmicutes	c__Clostridia	o__Lachnospirales	f__Lachnospiraceae	g__unclassified_f__Lachnospiraceae	s__unclassified_f__Lachnospiraceae	OTU868	2	3	2	1	6	0	2	0	1	15	2	1	0	3	0	0	2	0	0	0	40
d__Bacteria	k__norank_d__Bacteria	p__Spirochaetota	c__Spirochaetia	o__Spirochaetales	f__Spirochaetaceae	g__Treponema	s__uncultured_rumen_bacterium_g__Treponema	OTU1980	2	0	0	0	1	0	1	0	1	1	0	0	0	0	0	0	0	0	0	0	6
d__Bacteria	k__norank_d__Bacteria	p__Firmicutes	c__Clostridia	o__Clostridia_UCG-014	f__norank_o__Clostridia_UCG-014	g__norank_f__norank_o__Clostridia_UCG-014	s__unclassified_g__norank_f__norank_o__Clostridia_UCG-014	OTU1249	16	4	5	4	5	6	13	6	3	0	6	2	7	4	2	9	15	5	4	1	117
d__Bacteria	k__norank_d__Bacteria	p__Firmicutes	c__Bacilli	o__RF39	f__norank_o__RF39	g__norank_f__norank_o__RF39	s__unclassified_g__norank_f__norank_o__RF39	OTU824	0	1	0	0	0	0	0	0	0	0	0	0	0	0	0	0	0	0	0	3	4
d__Bacteria	k__norank_d__Bacteria	p__Bacteroidota	c__Bacteroidia	o__Bacteroidales	f__Prevotellaceae	g__Prevotellaceae_UCG-001	s__uncultured_rumen_bacterium_g__Prevotellaceae_UCG-001	OTU1551	2	8	2	2	9	12	4	1	8	3	0	6	3	0	0	6	4	0	2	0	72
d__Bacteria	k__norank_d__Bacteria	p__Bacteroidota	c__Bacteroidia	o__Bacteroidales	f__Prevotellaceae	g__Prevotella	s__uncultured_rumen_bacterium_g__Prevotella	OTU578	24	23	11	12	16	17	8	23	7	22	33	37	25	8	15	17	16	8	12	56	390
d__Bacteria	k__norank_d__Bacteria	p__Firmicutes	c__Clostridia	o__Oscillospirales	f__Oscillospiraceae	g__NK4A214_group	s__uncultured_bacterium_g__NK4A214_group	OTU1458	8	96	54	75	72	22	204	16	37	51	67	5	48	24	1	50	125	64	51	36	1106
d__Bacteria	k__norank_d__Bacteria	p__Spirochaetota	c__Spirochaetia	o__Spirochaetales	f__Spirochaetaceae	g__Treponema	s__uncultured_rumen_bacterium_g__Treponema	OTU445	6	4	1	6	12	24	6	2	3	14	3	12	4	6	1	4	7	6	5	16	142
d__Bacteria	k__norank_d__Bacteria	p__Bacteroidota	c__Bacteroidia	o__Bacteroidales	f__Muribaculaceae	g__norank_f__Muribaculaceae	s__uncultured_bacterium_g__norank_f__Muribaculaceae	OTU1169	0	0	0	3	0	2	13	0	1	1	0	1	8	3	3	6	9	3	1	2	56
d__Bacteria	k__norank_d__Bacteria	p__Firmicutes	c__Bacilli	o__RF39	f__norank_o__RF39	g__norank_f__norank_o__RF39	s__uncultured_rumen_bacterium_g__norank_f__norank_o__RF39	OTU825	3	3	5	3	3	1	4	1	1	4	4	5	1	5	0	6	13	0	7	0	69
d__Bacteria	k__norank_d__Bacteria	p__Firmicutes	c__Clostridia	o__unclassified_c__Clostridia	f__unclassified_c__Clostridia	g__unclassified_c__Clostridia	s__unclassified_c__Clostridia	OTU1873	1	3	6	1	0	1	4	0	5	2	1	1	2	1	0	0	3	0	0	0	31
d__Bacteria	k__norank_d__Bacteria	p__Firmicutes	c__Clostridia	o__Oscillospirales	f__Ruminococcaceae	g__Ruminococcus	s__uncultured_rumen_bacterium_g__Ruminococcus	OTU591	13	30	29	22	44	22	70	21	29	31	46	4	37	16	11	18	69	26	27	44	609
d__Bacteria	k__norank_d__Bacteria	p__Bacteroidota	c__Bacteroidia	o__Bacteroidales	f__F082	g__norank_f__F082	s__uncultured_rumen_bacterium_g__norank_f__F082	OTU1594	0	0	1	0	0	0	0	0	0	0	0	0	0	0	0	0	0	0	0	0	1
d__Bacteria	k__norank_d__Bacteria	p__Firmicutes	c__Bacilli	o__Erysipelotrichales	f__Erysipelotrichaceae	g__unclassified_f__Erysipelotrichaceae	s__unclassified_f__Erysipelotrichaceae	OTU237	0	0	1	0	0	0	0	0	0	0	0	0	1	0	0	0	0	0	0	1	3
d__Bacteria	k__norank_d__Bacteria	p__Bacteroidota	c__Bacteroidia	o__Bacteroidales	f__Prevotellaceae	g__Prevotella	s__uncultured_rumen_bacterium_g__Prevotella	OTU778	39	46	12	35	38	37	29	26	6	35	8	39	35	11	0	9	45	32	8	11	501
d__Bacteria	k__norank_d__Bacteria	p__Bacteroidota	c__Bacteroidia	o__Bacteroidales	f__Prevotellaceae	g__Prevotella	s__uncultured_rumen_bacterium_g__Prevotella	OTU777	84	68	88	30	53	104	27	37	46	116	40	43	78	92	1	100	42	35	39	72	1195
d__Bacteria	k__norank_d__Bacteria	p__Bacteroidota	c__Bacteroidia	o__Bacteroidales	f__Prevotellaceae	g__Prevotella	s__uncultured_rumen_bacterium_g__Prevotella	OTU776	11	7	2	0	16	7	6	3	11	15	5	5	7	5	3	2	33	1	2	2	143
d__Bacteria	k__norank_d__Bacteria	p__Bacteroidota	c__Bacteroidia	o__Bacteroidales	f__Prevotellaceae	g__Prevotella	s__uncultured_rumen_bacterium_g__Prevotella	OTU775	48	56	13	61	48	59	29	3	28	57	51	88	36	10	2	0	62	2	20	3	676
d__Bacteria	k__norank_d__Bacteria	p__Bacteroidota	c__Bacteroidia	o__Bacteroidales	f__Prevotellaceae	g__Prevotella	s__uncultured_rumen_bacterium_g__Prevotella	OTU772	25	26	24	13	29	37	20	6	19	26	8	58	7	26	0	13	45	2	10	4	398
d__Bacteria	k__norank_d__Bacteria	p__Bacteroidota	c__Bacteroidia	o__Bacteroidales	f__Prevotellaceae	g__Prevotella	s__uncultured_rumen_bacterium_g__Prevotella	OTU771	273	129	95	177	329	217	188	150	136	431	115	138	249	45	126	60	139	184	44	167	3392
d__Bacteria	k__norank_d__Bacteria	p__Bacteroidota	c__Bacteroidia	o__Bacteroidales	f__Prevotellaceae	g__Prevotella	s__uncultured_rumen_bacterium_g__Prevotella	OTU770	275	213	104	189	151	365	176	204	163	237	161	277	154	44	152	123	171	209	67	100	3535
d__Bacteria	k__norank_d__Bacteria	p__Bacteroidota	c__Bacteroidia	o__Bacteroidales	f__Rikenellaceae	g__Rikenellaceae_RC9_gut_group	s__uncultured_rumen_bacterium_g__Rikenellaceae_RC9_gut_group	OTU1634	3	2	2	3	10	1	1	5	3	11	14	0	4	7	9	5	3	7	7	5	102
d__Bacteria	k__norank_d__Bacteria	p__Firmicutes	c__Clostridia	o__Oscillospirales	f__Eubacterium_coprostanoligenes_group	g__norank_f__Eubacterium_coprostanoligenes_group	s__uncultured_rumen_bacterium_g__norank_f__Eubacterium_coprostanoligenes_group	OTU942	4	0	0	0	0	25	0	0	0	0	21	0	2	0	0	0	0	0	0	0	52
d__Bacteria	k__norank_d__Bacteria	p__Bacteroidota	c__Bacteroidia	o__Bacteroidales	f__Rikenellaceae	g__Rikenellaceae_RC9_gut_group	s__uncultured_rumen_bacterium_g__Rikenellaceae_RC9_gut_group	OTU1633	1	1	0	3	10	1	11	0	7	2	0	0	7	0	0	0	6	0	0	0	49
d__Bacteria	k__norank_d__Bacteria	p__Firmicutes	c__Clostridia	o__Lachnospirales	f__Lachnospiraceae	g__unclassified_f__Lachnospiraceae	s__unclassified_f__Lachnospiraceae	OTU592	0	3	1	2	0	1	0	1	2	0	0	3	0	0	10	1	2	0	2	3	31
d__Bacteria	k__norank_d__Bacteria	p__unclassified_k__norank_d__Bacteria	c__unclassified_k__norank_d__Bacteria	o__unclassified_k__norank_d__Bacteria	f__unclassified_k__norank_d__Bacteria	g__unclassified_k__norank_d__Bacteria	s__unclassified_k__norank_d__Bacteria	OTU24	0	2	3	1	3	4	3	4	3	9	12	8	9	0	1	4	0	2	0	6	74
d__Bacteria	k__norank_d__Bacteria	p__Bacteroidota	c__Bacteroidia	o__Bacteroidales	f__Prevotellaceae	g__Prevotellaceae_UCG-001	s__uncultured_rumen_bacterium_g__Prevotellaceae_UCG-001	OTU1313	21	16	16	32	31	30	27	9	27	15	7	39	39	15	70	13	25	41	10	20	503
d__Bacteria	k__norank_d__Bacteria	p__Bacteroidota	c__Bacteroidia	o__Bacteroidales	f__Muribaculaceae	g__norank_f__Muribaculaceae	s__uncultured_rumen_bacterium_g__norank_f__Muribaculaceae	OTU1936	5	0	0	0	7	0	0	0	15	8	3	1	0	0	0	0	0	0	0	0	39
d__Bacteria	k__norank_d__Bacteria	p__Actinobacteriota	c__Coriobacteriia	o__Coriobacteriales	f__Eggerthellaceae	g__DNF00809	s__uncultured_bacterium_g__DNF00809	OTU1782	0	3	0	2	1	0	0	1	4	1	0	0	1	1	0	0	0	0	1	0	15
d__Bacteria	k__norank_d__Bacteria	p__Bacteroidota	c__Bacteroidia	o__Bacteroidales	f__Muribaculaceae	g__norank_f__Muribaculaceae	s__uncultured_rumen_bacterium_g__norank_f__Muribaculaceae	OTU1938	5	2	2	5	3	0	2	0	8	4	1	0	1	3	0	0	0	0	0	0	36
d__Bacteria	k__norank_d__Bacteria	p__Cyanobacteria	c__Vampirivibrionia	o__Gastranaerophilales	f__norank_o__Gastranaerophilales	g__norank_f__norank_o__Gastranaerophilales	s__uncultured_rumen_bacterium_g__norank_f__norank_o__Gastranaerophilales	OTU1181	1	2	0	0	1	1	0	0	2	0	0	0	0	0	10	0	1	0	0	0	18
d__Bacteria	k__norank_d__Bacteria	p__Firmicutes	c__Clostridia	o__Oscillospirales	f__Oscillospiraceae	g__Colidextribacter	s__uncultured_Clostridia_bacterium_g__Colidextribacter	OTU698	0	1	7	2	9	1	21	2	8	9	1	0	2	3	2	2	10	9	1	1	91
d__Bacteria	k__norank_d__Bacteria	p__Firmicutes	c__Clostridia	o__Lachnospirales	f__Lachnospiraceae	g__Acetitomaculum	s__uncultured_rumen_bacterium_g__Acetitomaculum	OTU351	3	11	10	8	22	6	25	2	14	27	16	2	8	26	5	6	10	11	10	5	227
d__Bacteria	k__norank_d__Bacteria	p__Bacteroidota	c__Bacteroidia	o__Bacteroidales	f__Bacteroidaceae	g__Bacteroides	s__Bacteroides_uniformis	OTU1294	0	0	0	0	0	0	0	0	0	0	0	0	0	0	0	0	4	0	1	0	5
d__Bacteria	k__norank_d__Bacteria	p__Bacteroidota	c__Bacteroidia	o__Bacteroidales	f__Prevotellaceae	g__Prevotella	s__uncultured_rumen_bacterium_g__Prevotella	OTU1606	1	1	3	1	0	2	0	3	0	0	5	1	0	0	1	3	0	0	1	4	26
d__Bacteria	k__norank_d__Bacteria	p__Spirochaetota	c__Spirochaetia	o__Spirochaetales	f__Spirochaetaceae	g__Treponema	s__uncultured_rumen_bacterium_g__Treponema	OTU878	16	5	8	7	46	19	4	3	9	24	6	9	2	10	2	1	6	2	8	5	192
d__Bacteria	k__norank_d__Bacteria	p__Firmicutes	c__Clostridia	o__Monoglobales	f__Monoglobaceae	g__Monoglobus	s__unclassified_g__Monoglobus	OTU1275	0	1	0	0	0	0	0	3	0	2	1	0	0	0	0	1	3	1	1	3	16
d__Bacteria	k__norank_d__Bacteria	p__Firmicutes	c__Clostridia	o__Lachnospirales	f__Lachnospiraceae	g__Lachnospiraceae_NK3A20_group	s__uncultured_rumen_bacterium_g__Lachnospiraceae_NK3A20_group	OTU841	0	6	0	0	0	4	1	3	0	0	0	2	1	3	2	0	0	0	0	2	24
d__Bacteria	k__norank_d__Bacteria	p__Firmicutes	c__Clostridia	o__Lachnospirales	f__Lachnospiraceae	g__Lachnospiraceae_NK3A20_group	s__uncultured_bacterium_g__Lachnospiraceae_NK3A20_group	OTU988	1	14	77	0	0	2	0	329	3	1	43	17	0	4	256	104	0	8	9	107	975
d__Bacteria	k__norank_d__Bacteria	p__Bacteroidota	c__Bacteroidia	o__Bacteroidales	f__Muribaculaceae	g__norank_f__Muribaculaceae	s__unclassified_g__norank_f__Muribaculaceae	OTU1316	8	30	13	23	17	11	23	8	32	42	25	3	10	47	0	21	15	5	19	8	360
d__Bacteria	k__norank_d__Bacteria	p__Bacteroidota	c__Bacteroidia	o__Bacteroidales	f__Prevotellaceae	g__Prevotellaceae_UCG-001	s__unclassified_g__Prevotellaceae_UCG-001	OTU633	2	2	5	4	3	8	2	0	7	7	2	10	2	2	0	0	11	7	1	1	76
d__Bacteria	k__norank_d__Bacteria	p__Actinobacteriota	c__Actinobacteria	o__Micrococcales	f__Sanguibacteraceae	g__Sanguibacter	s__Sanguibacter_keddieii_DSM_10542	OTU482	0	0	0	0	0	0	0	0	0	1	0	0	1	0	0	1	0	0	0	0	3
d__Bacteria	k__norank_d__Bacteria	p__Firmicutes	c__Bacilli	o__RF39	f__norank_o__RF39	g__norank_f__norank_o__RF39	s__uncultured_rumen_bacterium_g__norank_f__norank_o__RF39	OTU562	4	2	14	3	0	1	1	7	4	3	2	10	3	5	5	8	4	4	5	4	89
d__Bacteria	k__norank_d__Bacteria	p__Firmicutes	c__Clostridia	o__Clostridia_UCG-014	f__norank_o__Clostridia_UCG-014	g__norank_f__norank_o__Clostridia_UCG-014	s__uncultured_Ruminococcaceae_bacterium_g__norank_f__norank	OTU98	62	45	36	24	20	8	92	26	21	24	49	10	36	35	9	17	38	8	35	14	609
d__Bacteria	k__norank_d__Bacteria	p__Firmicutes	c__Bacilli	o__Erysipelotrichales	f__Erysipelotrichaceae	g__norank_f__Erysipelotrichaceae	s__uncultured_bacterium_g__norank_f__Erysipelotrichaceae	OTU1367	0	0	1	0	0	0	0	0	0	0	0	0	0	0	0	0	0	0	1	0	2
d__Bacteria	k__norank_d__Bacteria	p__Actinobacteriota	c__Actinobacteria	o__Streptosporangiales	f__Nocardiopsaceae	g__Thermobifida	s__Thermobifida_fusca	OTU1542	0	0	0	2	0	0	0	0	0	0	0	0	0	1	0	0	0	0	0	1	4
d__Bacteria	k__norank_d__Bacteria	p__Firmicutes	c__Clostridia	o__Lachnospirales	f__Lachnospiraceae	g__Lachnospiraceae_AC2044_group	s__uncultured_rumen_bacterium_g__Lachnospiraceae_AC2044_group	OTU344	5	11	11	6	5	9	9	2	12	12	9	19	5	5	0	3	16	2	10	6	157
d__Bacteria	k__norank_d__Bacteria	p__Firmicutes	c__Clostridia	o__Monoglobales	f__Monoglobaceae	g__Monoglobus	s__uncultured_rumen_bacterium_g__Monoglobus	OTU1526	0	0	1	0	0	1	0	2	0	0	1	0	0	0	0	0	0	0	0	4	9
d__Bacteria	k__norank_d__Bacteria	p__Bacteroidota	c__Bacteroidia	o__Bacteroidales	f__unclassified_o__Bacteroidales	g__unclassified_o__Bacteroidales	s__unclassified_o__Bacteroidales	OTU1569	38	19	9	7	1	7	4	19	2	18	44	12	19	33	77	24	11	19	81	115	559
d__Bacteria	k__norank_d__Bacteria	p__Bacteroidota	c__Bacteroidia	o__unclassified_c__Bacteroidia	f__unclassified_c__Bacteroidia	g__unclassified_c__Bacteroidia	s__unclassified_c__Bacteroidia	OTU1750	0	0	0	0	2	3	0	0	0	2	0	0	0	4	0	0	0	0	0	0	11
d__Bacteria	k__norank_d__Bacteria	p__Firmicutes	c__Clostridia	o__Peptococcales	f__Peptococcaceae	g__norank_f__Peptococcaceae	s__uncultured_rumen_bacterium_g__norank_f__Peptococcaceae	OTU464	0	0	0	0	1	0	0	0	0	1	0	0	0	1	0	5	5	0	0	1	14
d__Bacteria	k__norank_d__Bacteria	p__Bacteroidota	c__Bacteroidia	o__Bacteroidales	f__Muribaculaceae	g__norank_f__Muribaculaceae	s__unclassified_g__norank_f__Muribaculaceae	OTU1254	2	5	3	1	7	1	2	1	3	8	0	0	1	8	0	5	5	2	1	0	55
d__Bacteria	k__norank_d__Bacteria	p__Bacteroidota	c__Bacteroidia	o__Bacteroidales	f__Prevotellaceae	g__Prevotellaceae_NK3B31_group	s__uncultured_rumen_bacterium_g__Prevotellaceae_NK3B31_group	OTU1743	1	0	0	0	1	0	0	0	0	0	0	0	0	0	0	0	0	0	0	0	2
d__Bacteria	k__norank_d__Bacteria	p__Bacteroidota	c__Bacteroidia	o__Bacteroidales	f__Prevotellaceae	g__Prevotellaceae_UCG-001	s__unclassified_g__Prevotellaceae_UCG-001	OTU1088	12	20	16	58	103	55	21	1	48	112	1	11	20	49	0	20	28	22	7	2	606
d__Bacteria	k__norank_d__Bacteria	p__Firmicutes	c__Negativicutes	o__Veillonellales-Selenomonadales	f__Selenomonadaceae	g__norank_f__Selenomonadaceae	s__unclassified_g__norank_f__Selenomonadaceae	OTU1103	1	6	3	5	1	4	0	1	4	4	0	1	10	7	6	0	6	2	9	5	75
d__Bacteria	k__norank_d__Bacteria	p__Firmicutes	c__Bacilli	o__RF39	f__norank_o__RF39	g__norank_f__norank_o__RF39	s__unidentified_rumen_bacterium_RF9	OTU142	0	0	0	0	1	4	1	2	0	6	0	2	1	3	0	4	3	0	1	0	28
d__Bacteria	k__norank_d__Bacteria	p__Desulfobacterota	c__Desulfovibrionia	o__Desulfovibrionales	f__Desulfovibrionaceae	g__Desulfovibrio	s__metagenome_g__Desulfovibrio	OTU529	1	73	91	49	0	42	18	42	5	22	82	32	80	35	59	69	12	54	48	85	899
d__Bacteria	k__norank_d__Bacteria	p__Firmicutes	c__Clostridia	o__Eubacteriales	f__Anaerofustaceae	g__Anaerofustis	s__uncultured_bacterium_g__Anaerofustis	OTU676	1	0	0	0	2	0	0	0	0	2	0	0	1	1	0	0	0	0	0	0	7
d__Bacteria	k__norank_d__Bacteria	p__Desulfobacterota	c__Desulfuromonadia	o__Bradymonadales	f__norank_o__Bradymonadales	g__norank_f__norank_o__Bradymonadales	s__uncultured_rumen_bacterium_g__norank_f__norank_o__Bradymonadales	OTU843	0	0	0	0	7	2	1	1	3	4	4	0	0	1	0	3	4	0	3	0	33
d__Bacteria	k__norank_d__Bacteria	p__Firmicutes	c__Clostridia	o__Lachnospirales	f__Lachnospiraceae	g__Butyrivibrio	s__unclassified_g__Butyrivibrio	OTU1800	0	1	0	2	3	3	1	0	1	1	1	0	1	3	0	1	4	1	0	0	23
d__Bacteria	k__norank_d__Bacteria	p__Firmicutes	c__Clostridia	o__Lachnospirales	f__Lachnospiraceae	g__Coprococcus	s__uncultured_rumen_bacterium_g__Coprococcus	OTU470	0	0	0	1	0	0	0	13	2	0	24	0	0	0	5	12	0	0	1	19	77
d__Bacteria	k__norank_d__Bacteria	p__Desulfobacterota	c__Desulfuromonadia	o__Bradymonadales	f__norank_o__Bradymonadales	g__norank_f__norank_o__Bradymonadales	s__uncultured_rumen_bacterium_g__norank_f__norank_o__Bradymonadales	OTU849	0	1	0	0	1	0	0	0	0	3	0	0	0	0	0	0	0	0	0	0	5
d__Bacteria	k__norank_d__Bacteria	p__Firmicutes	c__Clostridia	o__Lachnospirales	f__Lachnospiraceae	g__Eubacterium_cellulosolvens_group	s__Eubacterium_cellulosolvens_6	OTU392	20	31	24	20	4	18	17	34	7	5	29	24	28	11	11	16	20	20	16	27	382
d__Bacteria	k__norank_d__Bacteria	p__Firmicutes	c__Clostridia	o__Peptostreptococcales-Tissierellales	f__Anaerovoracaceae	g__Eubacterium_nodatum_group	s__Eubacterium_pyruvativorans	OTU627	0	17	6	17	0	7	8	55	0	14	23	6	14	13	33	56	3	18	21	44	355
d__Bacteria	k__norank_d__Bacteria	p__Firmicutes	c__Clostridia	o__Lachnospirales	f__Lachnospiraceae	g__Ruminococcus_gauvreauii_group	s__uncultured_rumen_bacterium_g__Ruminococcus_gauvreauii_group	OTU673	0	29	19	3	1	14	8	192	4	4	77	4	7	28	218	199	2	24	46	78	957
d__Bacteria	k__norank_d__Bacteria	p__Firmicutes	c__Bacilli	o__RF39	f__norank_o__RF39	g__norank_f__norank_o__RF39	s__uncultured_bacterium_g__norank_f__norank_o__RF39	OTU871	3	2	3	0	1	2	3	1	0	6	7	0	0	5	0	1	5	2	0	10	51
d__Bacteria	k__norank_d__Bacteria	p__Firmicutes	c__Clostridia	o__Clostridia_UCG-014	f__norank_o__Clostridia_UCG-014	g__norank_f__norank_o__Clostridia_UCG-014	s__unidentified_rumen_bacterium_JW32	OTU531	16	24	51	17	42	25	48	22	35	86	68	53	13	27	45	66	47	16	45	28	774
d__Bacteria	k__norank_d__Bacteria	p__Firmicutes	c__Bacilli	o__RF39	f__norank_o__RF39	g__norank_f__norank_o__RF39	s__uncultured_rumen_bacterium_g__norank_f__norank_o__RF39	OTU144	5	5	9	2	0	4	6	8	0	8	41	13	3	8	0	6	5	2	5	6	136
d__Bacteria	k__norank_d__Bacteria	p__Firmicutes	c__Clostridia	o__Lachnospirales	f__Defluviitaleaceae	g__Defluviitaleaceae_UCG-011	s__uncultured_rumen_bacterium_g__Defluviitaleaceae_UCG-011	OTU1189	5	8	12	4	9	8	9	3	9	10	11	1	9	19	8	1	6	1	5	6	144
d__Bacteria	k__norank_d__Bacteria	p__Firmicutes	c__Clostridia	o__Oscillospirales	f__Clostridium_methylpentosum_group	g__norank_f__Clostridium_methylpentosum_group	s__uncultured_rumen_bacterium_g__norank_f__Clostridium_methylpentosum_group	OTU1038	0	0	1	0	0	0	0	0	3	0	0	0	1	0	0	0	2	0	0	0	7
d__Bacteria	k__norank_d__Bacteria	p__Firmicutes	c__Clostridia	o__Lachnospirales	f__Defluviitaleaceae	g__Defluviitaleaceae_UCG-011	s__unclassified_g__Defluviitaleaceae_UCG-011	OTU890	0	1	0	1	4	1	6	0	5	0	4	1	3	2	1	2	1	3	4	4	43
d__Bacteria	k__norank_d__Bacteria	p__Firmicutes	c__Clostridia	o__Monoglobales	f__Monoglobaceae	g__Monoglobus	s__uncultured_bacterium_g__Monoglobus	OTU294	0	0	0	0	1	0	0	0	0	2	0	0	1	0	0	0	0	0	0	0	4
d__Bacteria	k__norank_d__Bacteria	p__Firmicutes	c__Bacilli	o__RF39	f__norank_o__RF39	g__norank_f__norank_o__RF39	s__unclassified_g__norank_f__norank_o__RF39	OTU1106	0	1	1	2	0	0	0	0	1	0	0	0	3	0	0	0	0	0	0	1	9
d__Bacteria	k__norank_d__Bacteria	p__Firmicutes	c__Bacilli	o__RF39	f__norank_o__RF39	g__norank_f__norank_o__RF39	s__uncultured_bacterium_g__norank_f__norank_o__RF39	OTU1833	1	0	0	0	0	1	0	0	0	0	0	0	0	0	0	0	0	0	0	0	2
d__Bacteria	k__norank_d__Bacteria	p__Firmicutes	c__Clostridia	o__Clostridia_UCG-014	f__norank_o__Clostridia_UCG-014	g__norank_f__norank_o__Clostridia_UCG-014	s__unclassified_g__norank_f__norank_o__Clostridia_UCG-014	OTU1493	30	22	40	26	11	7	15	49	9	10	49	9	15	19	24	14	28	20	18	31	446
d__Bacteria	k__norank_d__Bacteria	p__Bacteroidota	c__Bacteroidia	o__Bacteroidales	f__Tannerellaceae	g__norank_f__Tannerellaceae	s__unclassified_g__norank_f__Tannerellaceae	OTU853	0	0	0	0	0	0	0	0	0	0	0	0	1	0	0	0	1	0	0	0	2
d__Bacteria	k__norank_d__Bacteria	p__Firmicutes	c__Clostridia	o__Clostridia_UCG-014	f__norank_o__Clostridia_UCG-014	g__norank_f__norank_o__Clostridia_UCG-014	s__unclassified_g__norank_f__norank_o__Clostridia_UCG-014	OTU1009	0	5	1	0	0	3	0	0	0	0	3	2	0	0	0	0	4	2	2	1	23
d__Bacteria	k__norank_d__Bacteria	p__Actinobacteriota	c__Actinobacteria	o__Micrococcales	f__Microbacteriaceae	g__Microbacterium	s__unclassified_g__Microbacterium	OTU209	0	0	0	0	0	0	0	0	0	0	0	0	0	0	0	0	0	0	0	1	1
d__Bacteria	k__norank_d__Bacteria	p__Bacteroidota	c__Bacteroidia	o__Bacteroidales	f__Bacteroidales_RF16_group	g__norank_f__Bacteroidales_RF16_group	s__uncultured_bacterium_g__norank_f__Bacteroidales_RF16_group	OTU138	10	12	5	12	10	2	15	3	11	16	9	1	11	6	0	40	21	6	8	16	214
d__Bacteria	k__norank_d__Bacteria	p__Bacteroidota	c__Bacteroidia	o__Bacteroidales	f__Rikenellaceae	g__SP3-e08	s__uncultured_rumen_bacterium_g__SP3-e08	OTU1632	2	3	4	1	0	0	4	2	0	4	4	1	3	1	31	6	1	5	2	9	83
d__Bacteria	k__norank_d__Bacteria	p__Firmicutes	c__Clostridia	o__Lachnospirales	f__Lachnospiraceae	g__Lachnospiraceae_AC2044_group	s__uncultured_bacterium_g__Lachnospiraceae_AC2044_group	OTU559	2	4	13	6	2	6	6	3	7	10	9	3	2	4	0	11	20	5	9	3	125
d__Bacteria	k__norank_d__Bacteria	p__Spirochaetota	c__Leptospirae	o__Leptospirales	f__Leptospiraceae	g__unclassified_f__Leptospiraceae	s__unclassified_f__Leptospiraceae	OTU630	0	0	1	1	0	0	0	0	0	1	0	0	1	0	0	0	0	0	0	0	4
d__Bacteria	k__norank_d__Bacteria	p__Bacteroidota	c__Bacteroidia	o__Bacteroidales	f__Prevotellaceae	g__Prevotella	s__unclassified_g__Prevotella	OTU766	8	2	3	3	5	4	10	10	5	20	1	3	11	4	12	0	5	6	4	4	120
d__Bacteria	k__norank_d__Bacteria	p__Verrucomicrobiota	c__Kiritimatiellae	o__WCHB1-41	f__norank_o__WCHB1-41	g__norank_f__norank_o__WCHB1-41	s__unclassified_g__norank_f__norank_o__WCHB1-41	OTU452	0	1	1	0	0	0	3	1	4	1	1	0	1	0	0	1	0	0	0	2	16
d__Bacteria	k__norank_d__Bacteria	p__Firmicutes	c__Clostridia	o__Oscillospirales	f__Eubacterium_coprostanoligenes_group	g__norank_f__Eubacterium_coprostanoligenes_group	s__uncultured_rumen_bacterium_g__norank_f__Eubacterium_coprostanoligenes_group	OTU22	65	269	333	374	320	202	1092	109	375	808	352	95	483	177	135	344	353	232	235	256	6609
d__Bacteria	k__norank_d__Bacteria	p__Firmicutes	c__Bacilli	o__Erysipelotrichales	f__Erysipelotrichaceae	g__Anaerorhabdus_furcosa_group	s__unclassified_g__Anaerorhabdus_furcosa_group	OTU941	0	1	0	0	0	1	0	0	0	0	1	0	1	0	0	0	0	0	0	0	4
d__Bacteria	k__norank_d__Bacteria	p__Firmicutes	c__Bacilli	o__Erysipelotrichales	f__Erysipelatoclostridiaceae	g__UCG-004	s__unidentified_rumen_bacterium_RFN20	OTU1308	2	1	1	0	0	1	4	0	3	0	2	0	1	1	0	1	1	1	2	0	21
d__Bacteria	k__norank_d__Bacteria	p__Firmicutes	c__Clostridia	o__Oscillospirales	f__Oscillospiraceae	g__NK4A214_group	s__unclassified_g__NK4A214_group	OTU83	52	117	91	110	219	97	316	20	185	348	111	39	90	101	0	41	190	38	70	12	2247
d__Bacteria	k__norank_d__Bacteria	p__Firmicutes	c__Clostridia	o__Lachnospirales	f__Lachnospiraceae	g__Eubacterium_eligens_group	s__uncultured_bacterium_g__Eubacterium_eligens_group	OTU689	2	19	5	5	0	1	0	35	0	0	80	27	8	9	61	15	3	22	6	19	317
d__Bacteria	k__norank_d__Bacteria	p__Firmicutes	c__Clostridia	o__Oscillospirales	f__UCG-010	g__norank_f__UCG-010	s__uncultured_rumen_bacterium_g__norank_f__UCG-010	OTU1476	1	1	0	0	1	0	0	0	0	0	0	0	0	0	0	0	0	0	0	0	3
d__Bacteria	k__norank_d__Bacteria	p__Firmicutes	c__Clostridia	o__Clostridia_vadinBB60_group	f__norank_o__Clostridia_vadinBB60_group	g__norank_f__norank_o__Clostridia_vadinBB60_group	s__unclassified_g__norank_f__norank_o__Clostridia_vadinBB60_group	OTU1332	0	0	2	0	0	0	1	1	0	3	0	1	0	0	0	4	0	2	0	0	14
d__Bacteria	k__norank_d__Bacteria	p__Firmicutes	c__Clostridia	o__Oscillospirales	f__UCG-010	g__norank_f__UCG-010	s__unclassified_g__norank_f__UCG-010	OTU176	0	0	0	0	0	0	1	0	0	0	0	0	0	1	0	0	0	0	0	0	2
d__Bacteria	k__norank_d__Bacteria	p__Firmicutes	c__Clostridia	o__Oscillospirales	f__Ruminococcaceae	g__unclassified_f__Ruminococcaceae	s__unclassified_f__Ruminococcaceae	OTU1771	2	0	3	0	11	2	10	1	7	1	3	0	0	3	0	2	7	0	0	1	53
d__Bacteria	k__norank_d__Bacteria	p__Firmicutes	c__Clostridia	o__Oscillospirales	f__Ruminococcaceae	g__Ruminococcus	s__unclassified_g__Ruminococcus	OTU620	4	7	31	1	21	7	19	9	24	89	21	1	11	7	12	11	52	4	11	33	375
d__Bacteria	k__norank_d__Bacteria	p__Firmicutes	c__Clostridia	o__Oscillospirales	f__Oscillospiraceae	g__V9D2013_group	s__bacterium_V9D2013	OTU1020	0	2	0	1	0	1	0	0	0	1	0	2	0	0	0	0	1	0	0	0	8
d__Bacteria	k__norank_d__Bacteria	p__Bacteroidota	c__Bacteroidia	o__Bacteroidales	f__Prevotellaceae	g__Prevotella	s__uncultured_rumen_bacterium_g__Prevotella	OTU741	3	1	0	0	1	1	0	1	0	4	1	0	0	0	0	0	0	0	0	0	12
d__Bacteria	k__norank_d__Bacteria	p__Firmicutes	c__Bacilli	o__Acholeplasmatales	f__Acholeplasmataceae	g__Anaeroplasma	s__uncultured_rumen_bacterium_g__Anaeroplasma	OTU998	1	0	2	3	2	0	1	5	3	2	4	3	3	0	1	14	1	1	0	7	53
d__Bacteria	k__norank_d__Bacteria	p__Bacteroidota	c__Bacteroidia	o__Bacteroidales	f__Prevotellaceae	g__Prevotella	s__uncultured_rumen_bacterium_g__Prevotella	OTU296	35	19	13	27	57	81	20	25	64	72	12	19	37	52	113	29	38	9	27	36	785
d__Bacteria	k__norank_d__Bacteria	p__Firmicutes	c__Negativicutes	o__Acidaminococcales	f__Acidaminococcaceae	g__Acidaminococcus	s__Acidaminococcus_fermentans_DSM_20731	OTU615	0	0	0	0	0	0	0	1	0	0	1	0	1	0	0	2	0	0	1	2	8
d__Bacteria	k__norank_d__Bacteria	p__Actinobacteriota	c__Actinobacteria	o__Micrococcales	f__Dermabacteraceae	g__Brachybacterium	s__Brachybacterium_paraconglomeratum	OTU1395	0	0	0	0	0	0	0	0	0	0	0	0	0	0	0	0	0	0	1	0	1
d__Bacteria	k__norank_d__Bacteria	p__Firmicutes	c__Clostridia	o__Lachnospirales	f__Lachnospiraceae	g__Lachnospiraceae_NK3A20_group	s__unclassified_g__Lachnospiraceae_NK3A20_group	OTU1449	1	2	2	1	0	0	2	0	2	1	0	0	1	3	0	0	1	0	1	0	17
d__Bacteria	k__norank_d__Bacteria	p__Firmicutes	c__Bacilli	o__RF39	f__norank_o__RF39	g__norank_f__norank_o__RF39	s__uncultured_bacterium_g__norank_f__norank_o__RF39	OTU1158	2	2	3	2	4	1	0	3	5	6	5	0	4	4	0	3	1	2	0	0	47
d__Bacteria	k__norank_d__Bacteria	p__Firmicutes	c__Bacilli	o__Erysipelotrichales	f__Erysipelatoclostridiaceae	g__Sharpea	s__uncultured_bacterium_g__Sharpea	OTU382	0	10	13	11	3	3	10	37	1	7	27	6	14	35	28	27	3	29	11	17	292
d__Bacteria	k__norank_d__Bacteria	p__Firmicutes	c__Clostridia	o__Christensenellales	f__Christensenellaceae	g__Christensenellaceae_R-7_group	s__uncultured_rumen_bacterium_g__Christensenellaceae_R-7_group	OTU229	4	9	8	22	25	6	55	0	27	5	5	3	9	12	1	6	16	8	17	7	245
d__Bacteria	k__norank_d__Bacteria	p__Firmicutes	c__Clostridia	o__Lachnospirales	f__Lachnospiraceae	g__Blautia	s__unclassified_g__Blautia	OTU311	4	7	7	12	10	4	12	3	12	8	8	4	15	34	0	8	7	15	12	12	194
d__Bacteria	k__norank_d__Bacteria	p__Firmicutes	c__Bacilli	o__RF39	f__norank_o__RF39	g__norank_f__norank_o__RF39	s__unclassified_g__norank_f__norank_o__RF39	OTU587	1	0	1	1	0	0	3	0	1	0	1	1	1	0	2	0	1	0	1	1	15
d__Bacteria	k__norank_d__Bacteria	p__Bacteroidota	c__Bacteroidia	o__Bacteroidales	f__Prevotellaceae	g__Prevotella	s__uncultured_rumen_bacterium_g__Prevotella	OTU123	21	97	38	126	52	355	78	57	85	106	34	138	139	140	15	240	71	142	46	97	2077
d__Bacteria	k__norank_d__Bacteria	p__Bacteroidota	c__Bacteroidia	o__Bacteroidales	f__F082	g__norank_f__F082	s__uncultured_bacterium_g__norank_f__F082	OTU365	9	14	1	16	95	34	101	2	139	35	7	10	41	118	0	1	47	1	19	0	690
d__Bacteria	k__norank_d__Bacteria	p__Firmicutes	c__Clostridia	o__Lachnospirales	f__Lachnospiraceae	g__Moryella	s__bacterium_YAD2002	OTU345	1	2	2	3	1	3	7	0	2	4	4	1	0	2	3	6	4	3	2	3	53
d__Bacteria	k__norank_d__Bacteria	p__Proteobacteria	c__Alphaproteobacteria	o__Rhodospirillales	f__norank_o__Rhodospirillales	g__norank_f__norank_o__Rhodospirillales	s__gut_metagenome_g__norank	OTU1013	0	1	1	1	1	2	0	0	0	1	0	1	1	1	0	1	1	1	6	2	21
d__Bacteria	k__norank_d__Bacteria	p__Firmicutes	c__Clostridia	o__Lachnospirales	f__Lachnospiraceae	g__unclassified_f__Lachnospiraceae	s__unclassified_f__Lachnospiraceae	OTU906	1	1	0	0	0	0	0	0	0	1	3	0	0	0	2	0	0	0	5	2	15
d__Bacteria	k__norank_d__Bacteria	p__Firmicutes	c__Clostridia	o__Lachnospirales	f__Lachnospiraceae	g__unclassified_f__Lachnospiraceae	s__unclassified_f__Lachnospiraceae	OTU454	0	0	0	0	2	0	1	0	1	0	0	0	0	0	0	1	0	0	0	0	5
d__Bacteria	k__norank_d__Bacteria	p__Bacteroidota	c__Bacteroidia	o__Bacteroidales	f__Prevotellaceae	g__unclassified_f__Prevotellaceae	s__unclassified_f__Prevotellaceae	OTU1267	72	28	15	12	48	158	8	12	22	53	2	28	23	72	2	33	117	2	23	4	734
d__Bacteria	k__norank_d__Bacteria	p__Firmicutes	c__Clostridia	o__norank_c__Clostridia	f__norank_o__norank_c__Clostridia	g__norank_f__norank_o__norank_c__Clostridia	s__uncultured_bacterium_g__norank_f__norank_o__norank_c__Clostridia	OTU1538	0	0	2	0	0	0	0	0	0	0	1	0	0	0	0	0	0	2	0	2	7
d__Bacteria	k__norank_d__Bacteria	p__Firmicutes	c__Clostridia	o__Oscillospirales	f__UCG-010	g__norank_f__UCG-010	s__uncultured_bacterium_g__norank_f__UCG-010	OTU644	1	0	1	0	9	0	0	0	3	1	1	1	0	0	0	0	2	0	1	0	20
d__Bacteria	k__norank_d__Bacteria	p__Firmicutes	c__Bacilli	o__RF39	f__norank_o__RF39	g__norank_f__norank_o__RF39	s__uncultured_rumen_bacterium_g__norank_f__norank_o__RF39	OTU1479	3	2	6	0	3	1	6	2	3	2	5	6	2	5	0	1	13	0	2	4	66
d__Bacteria	k__norank_d__Bacteria	p__Actinobacteriota	c__Coriobacteriia	o__Coriobacteriales	f__unclassified_o__Coriobacteriales	g__unclassified_o__Coriobacteriales	s__unclassified_o__Coriobacteriales	OTU278	0	0	0	0	0	0	1	0	0	1	0	0	0	0	1	0	0	0	0	0	3
d__Bacteria	k__norank_d__Bacteria	p__Spirochaetota	c__Spirochaetia	o__Spirochaetales	f__Spirochaetaceae	g__Treponema	s__uncultured_rumen_bacterium_g__Treponema	OTU895	2	0	0	4	3	5	2	0	0	1	2	1	0	3	0	0	0	0	1	0	24
d__Bacteria	k__norank_d__Bacteria	p__Spirochaetota	c__Spirochaetia	o__Spirochaetales	f__Spirochaetaceae	g__Treponema	s__uncultured_rumen_bacterium_g__Treponema	OTU891	6	1	0	10	4	9	4	0	14	2	1	8	0	3	0	0	1	0	7	3	73
d__Bacteria	k__norank_d__Bacteria	p__Firmicutes	c__Clostridia	o__Lachnospirales	f__Lachnospiraceae	g__Lachnospiraceae_NK3A20_group	s__unclassified_g__Lachnospiraceae_NK3A20_group	OTU897	0	1	1	0	1	0	3	0	0	1	1	1	3	1	0	0	0	0	0	1	14
d__Bacteria	k__norank_d__Bacteria	p__Firmicutes	c__Clostridia	o__Lachnospirales	f__Lachnospiraceae	g__Oribacterium	s__uncultured_bacterium_g__Oribacterium	OTU1498	0	0	1	1	4	1	4	1	1	4	0	2	1	3	0	2	4	2	2	1	34
d__Bacteria	k__norank_d__Bacteria	p__Actinobacteriota	c__Coriobacteriia	o__Coriobacteriales	f__norank_o__Coriobacteriales	g__norank_f__norank_o__Coriobacteriales	s__uncultured_bacterium_g__norank_f__norank_o__Coriobacteriales	OTU299	0	3	1	2	2	1	1	1	2	1	0	0	2	1	2	1	1	0	1	0	22
d__Bacteria	k__norank_d__Bacteria	p__Patescibacteria	c__Saccharimonadia	o__Saccharimonadales	f__Saccharimonadaceae	g__Candidatus_Saccharimonas	s__uncultured_rumen_bacterium_g__Candidatus_Saccharimonas	OTU1357	1	2	3	0	1	1	0	0	0	0	1	0	1	2	2	1	0	1	3	0	19
d__Bacteria	k__norank_d__Bacteria	p__Bacteroidota	c__Bacteroidia	o__Flavobacteriales	f__Flavobacteriaceae	g__Flavobacterium	s__uncultured_bacterium_g__Flavobacterium	OTU194	0	0	0	0	0	0	0	0	0	0	0	1	1	0	0	0	0	0	0	0	2
d__Bacteria	k__norank_d__Bacteria	p__Firmicutes	c__Bacilli	o__Erysipelotrichales	f__Erysipelatoclostridiaceae	g__UCG-004	s__gut_metagenome_g__UCG-004	OTU1284	0	0	0	0	0	0	1	0	0	0	0	0	0	0	0	0	3	0	0	2	6
d__Bacteria	k__norank_d__Bacteria	p__Firmicutes	c__Bacilli	o__RF39	f__norank_o__RF39	g__norank_f__norank_o__RF39	s__unclassified_g__norank_f__norank_o__RF39	OTU1497	0	0	0	0	0	1	0	0	0	0	0	0	1	0	3	0	0	0	0	2	7
d__Bacteria	k__norank_d__Bacteria	p__Proteobacteria	c__Alphaproteobacteria	o__Paracaedibacterales	f__Paracaedibacteraceae	g__norank_f__Paracaedibacteraceae	s__uncultured_rumen_bacterium_g__norank_f__Paracaedibacteraceae	OTU1965	0	0	0	0	0	0	0	0	2	0	0	0	0	0	0	0	0	0	0	0	2
d__Bacteria	k__norank_d__Bacteria	p__Actinobacteriota	c__Coriobacteriia	o__Coriobacteriales	f__Atopobiaceae	g__unclassified_f__Atopobiaceae	s__unclassified_f__Atopobiaceae	OTU9	1	3	6	4	3	1	5	2	2	7	3	2	8	11	4	2	4	6	1	4	79
d__Bacteria	k__norank_d__Bacteria	p__Spirochaetota	c__Spirochaetia	o__Spirochaetales	f__Spirochaetaceae	g__Treponema	s__uncultured_rumen_bacterium_g__Treponema	OTU1422	1	1	1	0	0	0	0	0	0	1	0	0	0	0	0	0	0	0	2	0	6
d__Bacteria	k__norank_d__Bacteria	p__Bacteroidota	c__Bacteroidia	o__Bacteroidales	f__Prevotellaceae	g__Prevotella	s__uncultured_rumen_bacterium_g__Prevotella	OTU1836	0	1	3	6	0	4	3	2	1	4	1	3	4	1	0	9	1	6	0	3	52
d__Bacteria	k__norank_d__Bacteria	p__Proteobacteria	c__Alphaproteobacteria	o__Rhodospirillales	f__norank_o__Rhodospirillales	g__norank_f__norank_o__Rhodospirillales	s__unclassified_g__norank_f__norank_o__Rhodospirillales	OTU1590	0	2	1	0	1	0	0	0	0	1	0	0	0	0	0	0	1	0	2	0	8
d__Bacteria	k__norank_d__Bacteria	p__WPS-2	c__norank_p__WPS-2	o__norank_c__norank_p__WPS-2	f__norank_o__norank_c__norank_p__WPS-2	g__norank_f__norank_o__norank_c__norank_p__WPS-2	s__uncultured_rumen_bacterium_g__norank_f__norank_o__norank_c__norank	OTU258	2	3	0	0	1	1	0	0	0	0	18	0	0	0	0	0	0	0	0	0	25
d__Bacteria	k__norank_d__Bacteria	p__Firmicutes	c__Clostridia	o__Peptostreptococcales-Tissierellales	f__Anaerovoracaceae	g__Eubacterium_nodatum_group	s__uncultured_rumen_bacterium_g__Eubacterium_nodatum_group	OTU268	0	1	0	1	0	1	0	0	0	1	2	1	1	0	1	3	0	0	0	0	12
d__Bacteria	k__norank_d__Bacteria	p__Firmicutes	c__Clostridia	o__Peptostreptococcales-Tissierellales	f__Anaerovoracaceae	g__Anaerovorax	s__unclassified_g__Anaerovorax	OTU1065	0	0	4	0	0	2	0	0	0	0	1	0	2	0	1	1	0	0	2	3	16
d__Bacteria	k__norank_d__Bacteria	p__Bacteroidota	c__Bacteroidia	o__Bacteroidales	f__unclassified_o__Bacteroidales	g__unclassified_o__Bacteroidales	s__unclassified_o__Bacteroidales	OTU1389	1	7	8	7	1	0	4	4	7	1	2	2	9	9	7	4	8	4	6	5	96
d__Bacteria	k__norank_d__Bacteria	p__Firmicutes	c__Clostridia	o__Oscillospirales	f__Ruminococcaceae	g__Ruminococcus	s__uncultured_rumen_bacterium_g__Ruminococcus	OTU614	0	1	3	0	0	0	0	0	2	0	1	0	0	1	0	0	0	0	0	0	8
d__Bacteria	k__norank_d__Bacteria	p__Bacteroidota	c__Bacteroidia	o__Bacteroidales	f__p-2534-18B5_gut_group	g__norank_f__p-2534-18B5_gut_group	s__uncultured_bacterium_g__norank_f__p-2534-18B5_gut_group	OTU1345	1	1	0	1	0	3	7	5	0	0	0	1	2	2	2	3	7	13	0	1	49
d__Bacteria	k__norank_d__Bacteria	p__Firmicutes	c__Clostridia	o__Peptostreptococcales-Tissierellales	f__Anaerovoracaceae	g__Eubacterium_nodatum_group	s__uncultured_rumen_bacterium_g__Eubacterium_nodatum_group	OTU266	0	0	0	0	0	0	0	5	0	0	21	0	0	0	8	0	0	0	0	0	34
d__Bacteria	k__norank_d__Bacteria	p__Firmicutes	c__Bacilli	o__Erysipelotrichales	f__Erysipelatoclostridiaceae	g__UCG-004	s__uncultured_Mollicutes_bacterium_g__UCG-004	OTU588	0	0	1	0	0	0	0	0	0	0	0	0	0	0	0	0	0	0	0	0	1
d__Bacteria	k__norank_d__Bacteria	p__Proteobacteria	c__Alphaproteobacteria	o__Rhodospirillales	f__norank_o__Rhodospirillales	g__norank_f__norank_o__Rhodospirillales	s__unidentified_rumen_bacterium_RF32	OTU527	0	0	0	0	0	0	0	0	0	1	0	0	0	0	0	0	0	0	0	0	1
d__Bacteria	k__norank_d__Bacteria	p__Bacteroidota	c__Bacteroidia	o__Bacteroidales	f__F082	g__norank_f__F082	s__uncultured_rumen_bacterium_g__norank_f__F082	OTU1858	0	1	0	0	2	0	2	0	0	3	0	1	0	0	0	0	0	0	0	0	9
d__Bacteria	k__norank_d__Bacteria	p__Bacteroidota	c__Bacteroidia	o__Bacteroidales	f__Prevotellaceae	g__Prevotella	s__unclassified_g__Prevotella	OTU51	1	0	0	0	3	3	1	0	0	3	0	3	0	4	0	0	2	0	1	0	21
d__Bacteria	k__norank_d__Bacteria	p__Firmicutes	c__Clostridia	o__Lachnospirales	f__Lachnospiraceae	g__Lachnospiraceae_NK3A20_group	s__uncultured_rumen_bacterium_g__Lachnospiraceae_NK3A20_group	OTU1077	0	1	0	0	1	0	1	0	0	0	0	0	1	2	0	0	0	0	0	0	6
d__Bacteria	k__norank_d__Bacteria	p__Firmicutes	c__Clostridia	o__Lachnospirales	f__Lachnospiraceae	g__Eubacterium_ruminantium_group	s__uncultured_rumen_bacterium_g__Eubacterium_ruminantium_group	OTU1410	0	0	0	1	1	2	0	4	0	0	0	0	2	2	9	2	4	0	2	1	30
d__Bacteria	k__norank_d__Bacteria	p__Cyanobacteria	c__Vampirivibrionia	o__Gastranaerophilales	f__norank_o__Gastranaerophilales	g__norank_f__norank_o__Gastranaerophilales	s__uncultured_rumen_bacterium_g__norank_f__norank_o__Gastranaerophilales	OTU359	0	1	0	0	0	0	0	0	0	0	0	1	0	0	0	0	1	0	0	2	5
d__Bacteria	k__norank_d__Bacteria	p__Firmicutes	c__Clostridia	o__Lachnospirales	f__Lachnospiraceae	g__Acetitomaculum	s__uncultured_rumen_bacterium_g__Acetitomaculum	OTU239	0	0	0	0	0	0	0	0	0	0	0	0	0	0	0	0	0	0	0	1	1
d__Bacteria	k__norank_d__Bacteria	p__Actinobacteriota	c__Coriobacteriia	o__Coriobacteriales	f__Atopobiaceae	g__Atopobium	s__uncultured_rumen_bacterium_g__Atopobium	OTU1087	0	1	0	1	2	0	2	1	4	2	1	0	4	0	1	0	1	1	1	1	23
d__Bacteria	k__norank_d__Bacteria	p__Firmicutes	c__Bacilli	o__RF39	f__norank_o__RF39	g__norank_f__norank_o__RF39	s__uncultured_rumen_bacterium_g__norank_f__norank_o__RF39	OTU151	23	36	27	21	10	17	51	24	21	36	80	39	26	45	4	27	53	19	20	27	606
d__Bacteria	k__norank_d__Bacteria	p__Bacteroidota	c__Bacteroidia	o__Bacteroidales	f__Bacteroidales_RF16_group	g__norank_f__Bacteroidales_RF16_group	s__uncultured_bacterium_g__norank_f__Bacteroidales_RF16_group	OTU1320	1	0	0	0	0	0	0	0	0	0	0	0	0	0	0	0	1	0	1	0	3
d__Bacteria	k__norank_d__Bacteria	p__Bacteroidota	c__Bacteroidia	o__Bacteroidales	f__Rikenellaceae	g__Rikenellaceae_RC9_gut_group	s__uncultured_rumen_bacterium_g__Rikenellaceae_RC9_gut_group	OTU1391	1	5	4	1	4	3	2	5	4	5	3	2	3	11	16	0	2	5	13	6	95
d__Bacteria	k__norank_d__Bacteria	p__Actinobacteriota	c__Coriobacteriia	o__Coriobacteriales	f__Eggerthellaceae	g__unclassified_f__Eggerthellaceae	s__unclassified_f__Eggerthellaceae	OTU1045	0	0	0	0	0	0	1	0	1	0	0	0	2	0	0	1	2	0	0	0	7
d__Bacteria	k__norank_d__Bacteria	p__Actinobacteriota	c__Coriobacteriia	o__Coriobacteriales	f__Eggerthellaceae	g__Denitrobacterium	s__Denitrobacterium_detoxificans	OTU977	2	0	1	0	0	1	1	1	1	0	1	0	1	0	0	1	1	2	0	3	16
d__Bacteria	k__norank_d__Bacteria	p__Actinobacteriota	c__Coriobacteriia	o__Coriobacteriales	f__Eggerthellaceae	g__unclassified_f__Eggerthellaceae	s__unclassified_f__Eggerthellaceae	OTU1049	0	1	0	0	0	1	3	2	0	0	0	0	1	4	1	3	0	0	0	0	16
d__Bacteria	k__norank_d__Bacteria	p__Bacteroidota	c__Bacteroidia	o__Bacteroidales	f__Prevotellaceae	g__unclassified_f__Prevotellaceae	s__unclassified_f__Prevotellaceae	OTU613	8	21	55	29	4	12	5	20	1	8	11	52	15	3	69	172	6	22	17	277	807
d__Bacteria	k__norank_d__Bacteria	p__Bacteroidota	c__Bacteroidia	o__Bacteroidales	f__Prevotellaceae	g__unclassified_f__Prevotellaceae	s__unclassified_f__Prevotellaceae	OTU610	0	0	1	1	2	1	0	0	3	5	0	3	1	1	0	0	1	0	0	0	19
d__Bacteria	k__norank_d__Bacteria	p__Firmicutes	c__Bacilli	o__Erysipelotrichales	f__Erysipelotrichaceae	g__Solobacterium	s__Erysipelotrichaceae_bacterium_NK3D112	OTU1979	1	3	15	0	2	3	9	2	5	6	2	2	2	9	7	7	0	2	1	0	78
d__Bacteria	k__norank_d__Bacteria	p__Firmicutes	c__Clostridia	o__Lachnospirales	f__Lachnospiraceae	g__norank_f__Lachnospiraceae	s__uncultured_rumen_bacterium_g__norank_f__Lachnospiraceae	OTU602	4	4	9	0	1	3	1	1	1	1	0	2	1	7	3	1	4	2	3	2	50
d__Bacteria	k__norank_d__Bacteria	p__Firmicutes	c__Clostridia	o__Oscillospirales	f__UCG-010	g__norank_f__UCG-010	s__unclassified_g__norank_f__UCG-010	OTU1521	0	7	0	2	1	4	4	1	0	3	6	1	0	1	0	0	0	0	1	3	34
d__Bacteria	k__norank_d__Bacteria	p__Bacteroidota	c__Bacteroidia	o__Bacteroidales	f__Rikenellaceae	g__Rikenellaceae_RC9_gut_group	s__uncultured_rumen_bacterium_g__Rikenellaceae_RC9_gut_group	OTU1089	1	0	0	1	0	1	1	1	1	1	1	0	1	0	0	0	0	0	0	0	9
d__Bacteria	k__norank_d__Bacteria	p__Firmicutes	c__Clostridia	o__Oscillospirales	f__Butyricicoccaceae	g__Butyricicoccus	s__Butyricicoccus_pullicaecorum_1.2	OTU1216	0	0	0	0	0	0	0	0	0	0	0	0	0	0	0	4	0	0	1	0	5
d__Bacteria	k__norank_d__Bacteria	p__Firmicutes	c__Clostridia	o__Lachnospirales	f__Lachnospiraceae	g__Lachnospiraceae_UCG-008	s__uncultured_rumen_bacterium_g__Lachnospiraceae_UCG-008	OTU1894	0	2	2	0	1	0	3	3	0	0	1	0	2	0	2	3	0	2	4	2	27
d__Bacteria	k__norank_d__Bacteria	p__Firmicutes	c__Clostridia	o__Clostridia_UCG-014	f__norank_o__Clostridia_UCG-014	g__norank_f__norank_o__Clostridia_UCG-014	s__unclassified_g__norank_f__norank_o__Clostridia_UCG-014	OTU477	0	0	0	0	0	0	0	1	0	0	0	0	0	0	0	0	0	0	0	0	1
d__Bacteria	k__norank_d__Bacteria	p__Firmicutes	c__Clostridia	o__Monoglobales	f__Monoglobaceae	g__Monoglobus	s__uncultured_bacterium_g__Monoglobus	OTU1485	0	2	0	0	0	0	0	0	0	0	0	0	1	0	0	0	0	0	0	0	3
d__Bacteria	k__norank_d__Bacteria	p__Firmicutes	c__Clostridia	o__Oscillospirales	f__Oscillospiraceae	g__NK4A214_group	s__uncultured_bacterium_g__NK4A214_group	OTU1879	85	247	373	268	573	375	915	97	442	812	547	38	341	112	412	368	341	189	167	150	6852
d__Bacteria	k__norank_d__Bacteria	p__Cyanobacteria	c__Vampirivibrionia	o__Gastranaerophilales	f__norank_o__Gastranaerophilales	g__norank_f__norank_o__Gastranaerophilales	s__uncultured_rumen_bacterium_g__norank_f__norank_o__Gastranaerophilales	OTU192	2	4	2	0	0	0	0	16	0	3	4	6	1	0	2	0	0	1	0	22	63
d__Bacteria	k__norank_d__Bacteria	p__Bacteroidota	c__Bacteroidia	o__Bacteroidales	f__Porphyromonadaceae	g__Porphyromonas	s__unclassified_g__Porphyromonas	OTU1127	0	0	0	0	0	0	0	0	0	0	0	0	0	2	0	0	0	0	0	0	2
d__Bacteria	k__norank_d__Bacteria	p__Spirochaetota	c__Spirochaetia	o__Spirochaetales	f__Spirochaetaceae	g__Treponema	s__uncultured_rumen_bacterium_g__Treponema	OTU866	0	2	1	2	0	2	1	0	1	4	0	0	0	1	0	1	1	0	0	0	16
d__Bacteria	k__norank_d__Bacteria	p__Bacteroidota	c__Bacteroidia	o__Bacteroidales	f__Prevotellaceae	g__Prevotella	s__uncultured_rumen_bacterium_g__Prevotella	OTU13	54	18	8	1	56	15	14	0	45	51	1	12	5	11	0	0	26	0	5	0	322
d__Bacteria	k__norank_d__Bacteria	p__Firmicutes	c__Clostridia	o__Oscillospirales	f__Ruminococcaceae	g__Ruminococcus	s__unclassified_g__Ruminococcus	OTU572	5	16	10	9	5	8	5	14	2	6	15	9	14	0	53	11	13	5	11	22	233
d__Bacteria	k__norank_d__Bacteria	p__Bacteroidota	c__Bacteroidia	o__Bacteroidales	f__Bacteroidales_UCG-001	g__norank_f__Bacteroidales_UCG-001	s__uncultured_rumen_bacterium_g__norank_f__Bacteroidales_UCG-001	OTU1667	5	26	7	20	8	22	5	17	10	18	22	10	16	8	14	11	10	10	9	23	271
d__Bacteria	k__norank_d__Bacteria	p__Bacteroidota	c__Bacteroidia	o__unclassified_c__Bacteroidia	f__unclassified_c__Bacteroidia	g__unclassified_c__Bacteroidia	s__unclassified_c__Bacteroidia	OTU1984	0	0	0	0	0	0	1	0	6	0	0	0	1	0	0	0	0	2	0	0	10
d__Bacteria	k__norank_d__Bacteria	p__Firmicutes	c__Clostridia	o__Peptostreptococcales-Tissierellales	f__Anaerovoracaceae	g__Eubacterium_saphenum_group	s__uncultured_bacterium_g__Eubacterium_saphenum_group	OTU172	0	2	3	0	2	1	1	3	3	2	3	2	4	5	1	0	1	2	4	3	42
d__Bacteria	k__norank_d__Bacteria	p__Actinobacteriota	c__Actinobacteria	o__Corynebacteriales	f__Corynebacteriaceae	g__Corynebacterium	s__Corynebacterium_sputi	OTU195	0	0	0	0	0	0	0	0	0	0	0	0	1	0	0	0	1	0	0	1	3
d__Bacteria	k__norank_d__Bacteria	p__Proteobacteria	c__Gammaproteobacteria	o__Aeromonadales	f__Succinivibrionaceae	g__unclassified_f__Succinivibrionaceae	s__unclassified_f__Succinivibrionaceae	OTU1907	5	0	1	1	0	2	0	1	0	0	2	4	0	0	0	1	0	0	1	2	20
d__Bacteria	k__norank_d__Bacteria	p__Bacteroidota	c__Bacteroidia	o__Bacteroidales	f__Prevotellaceae	g__Prevotellaceae_UCG-003	s__uncultured_rumen_bacterium_g__Prevotellaceae_UCG-003	OTU933	14	6	1	11	43	4	9	0	17	33	9	15	19	2	0	7	10	2	4	2	208
d__Bacteria	k__norank_d__Bacteria	p__Cyanobacteria	c__Vampirivibrionia	o__Gastranaerophilales	f__norank_o__Gastranaerophilales	g__norank_f__norank_o__Gastranaerophilales	s__uncultured_bacterium_g__norank_f__norank_o__Gastranaerophilales	OTU860	4	16	3	4	2	0	0	6	1	12	8	5	2	5	6	1	8	4	1	13	101
d__Bacteria	k__norank_d__Bacteria	p__Bacteroidota	c__Bacteroidia	o__Bacteroidales	f__Rikenellaceae	g__Rikenellaceae_RC9_gut_group	s__uncultured_bacterium_g__Rikenellaceae_RC9_gut_group	OTU1253	0	0	0	0	0	0	0	0	0	1	0	0	0	0	0	0	3	0	2	0	6
d__Bacteria	k__norank_d__Bacteria	p__Firmicutes	c__Clostridia	o__Peptostreptococcales-Tissierellales	f__Anaerovoracaceae	g__Eubacterium_nodatum_group	s__uncultured_rumen_bacterium_g__Eubacterium_nodatum_group	OTU865	4	2	2	1	2	6	4	2	6	5	1	2	6	7	0	2	3	5	4	2	66
d__Bacteria	k__norank_d__Bacteria	p__Firmicutes	c__Clostridia	o__Lachnospirales	f__Defluviitaleaceae	g__Defluviitaleaceae_UCG-011	s__uncultured_rumen_bacterium_g__Defluviitaleaceae_UCG-011	OTU492	0	0	0	0	0	0	0	4	0	0	0	0	0	0	8	0	0	0	0	0	12
d__Bacteria	k__norank_d__Bacteria	p__Firmicutes	c__Clostridia	o__Lachnospirales	f__Lachnospiraceae	g__Lachnospira	s__Lachnospira_multipara	OTU342	34	43	32	54	11	14	14	104	15	7	58	65	20	13	22	18	36	43	21	73	697
d__Bacteria	k__norank_d__Bacteria	p__Bacteroidota	c__Bacteroidia	o__Bacteroidales	f__Prevotellaceae	g__Prevotellaceae_NK3B31_group	s__rumen_bacterium_NK3B31	OTU1456	0	7	6	0	0	19	0	0	0	2	0	3	0	29	0	20	2	1	6	16	111
d__Bacteria	k__norank_d__Bacteria	p__Firmicutes	c__Clostridia	o__Oscillospirales	f__Oscillospiraceae	g__V9D2013_group	s__unclassified_g__V9D2013_group	OTU914	0	0	0	0	0	2	0	0	0	0	1	0	0	0	0	0	0	1	0	1	5
d__Bacteria	k__norank_d__Bacteria	p__Cyanobacteria	c__Vampirivibrionia	o__Gastranaerophilales	f__norank_o__Gastranaerophilales	g__norank_f__norank_o__Gastranaerophilales	s__uncultured_rumen_bacterium_g__norank_f__norank_o__Gastranaerophilales	OTU76	8	30	2	2	2	5	1	17	2	4	9	3	1	4	0	2	9	0	5	11	117
d__Bacteria	k__norank_d__Bacteria	p__Firmicutes	c__Bacilli	o__Acholeplasmatales	f__Acholeplasmataceae	g__Anaeroplasma	s__uncultured_bacterium_g__Anaeroplasma	OTU1874	0	0	0	0	0	0	1	3	1	0	1	0	0	0	0	0	0	0	0	1	7
d__Bacteria	k__norank_d__Bacteria	p__Firmicutes	c__Clostridia	o__Oscillospirales	f__Oscillospiraceae	g__V9D2013_group	s__uncultured_rumen_bacterium_g__V9D2013_group	OTU1311	0	0	0	1	1	0	0	0	1	1	0	0	0	1	0	0	1	0	0	0	6
d__Bacteria	k__norank_d__Bacteria	p__Firmicutes	c__Clostridia	o__Oscillospirales	f__Eubacterium_coprostanoligenes_group	g__norank_f__Eubacterium_coprostanoligenes_group	s__uncultured_rumen_bacterium_g__norank_f__Eubacterium_coprostanoligenes_group	OTU1403	0	0	0	1	4	0	1	0	0	0	0	1	0	2	0	1	4	1	2	0	17
d__Bacteria	k__norank_d__Bacteria	p__Bacteroidota	c__Bacteroidia	o__Bacteroidales	f__Prevotellaceae	g__Prevotella	s__unclassified_g__Prevotella	OTU1566	15	6	10	5	12	14	6	5	10	30	5	8	8	12	0	2	11	4	5	3	171
d__Bacteria	k__norank_d__Bacteria	p__Bacteroidota	c__Bacteroidia	o__Bacteroidales	f__Prevotellaceae	g__Prevotella	s__unclassified_g__Prevotella	OTU1567	10	2	5	2	2	0	6	2	0	0	11	0	10	4	7	0	5	2	3	7	78
d__Bacteria	k__norank_d__Bacteria	p__Bacteroidota	c__Bacteroidia	o__Bacteroidales	f__F082	g__norank_f__F082	s__uncultured_rumen_bacterium_g__norank_f__F082	OTU368	12	55	0	4	13	8	3	2	7	12	19	4	1	6	0	1	11	0	10	0	168
d__Bacteria	k__norank_d__Bacteria	p__Firmicutes	c__Clostridia	o__Lachnospirales	f__Lachnospiraceae	g__Blautia	s__unclassified_g__Blautia	OTU424	1	0	0	0	16	0	0	0	14	2	0	0	3	2	0	1	0	0	1	1	41
d__Bacteria	k__norank_d__Bacteria	p__Proteobacteria	c__Alphaproteobacteria	o__Rickettsiales	f__Mitochondria	g__norank_f__Mitochondria	s__uncultured_rumen_bacterium_g__norank_f__Mitochondria	OTU1986	0	0	1	1	0	2	2	0	3	1	0	0	3	1	0	1	0	0	0	0	15
d__Bacteria	k__norank_d__Bacteria	p__Firmicutes	c__Clostridia	o__Lachnospirales	f__Lachnospiraceae	g__unclassified_f__Lachnospiraceae	s__unclassified_f__Lachnospiraceae	OTU600	0	0	0	0	0	0	0	0	0	0	0	0	1	0	0	0	0	1	0	1	3
d__Bacteria	k__norank_d__Bacteria	p__Firmicutes	c__Bacilli	o__RF39	f__norank_o__RF39	g__norank_f__norank_o__RF39	s__uncultured_rumen_bacterium_g__norank_f__norank_o__RF39	OTU1023	2	1	6	1	1	2	8	1	8	21	13	7	4	13	22	4	5	2	5	1	127
d__Bacteria	k__norank_d__Bacteria	p__Firmicutes	c__Bacilli	o__RF39	f__norank_o__RF39	g__norank_f__norank_o__RF39	s__uncultured_rumen_bacterium_g__norank_f__norank_o__RF39	OTU1024	3	3	2	1	0	0	3	4	0	5	4	2	6	3	8	2	2	3	5	3	59
d__Bacteria	k__norank_d__Bacteria	p__Firmicutes	c__Bacilli	o__RF39	f__norank_o__RF39	g__norank_f__norank_o__RF39	s__uncultured_rumen_bacterium_g__norank_f__norank_o__RF39	OTU1025	0	2	0	0	0	0	1	2	1	0	3	0	3	3	16	1	2	2	0	2	38
d__Bacteria	k__norank_d__Bacteria	p__Bacteroidota	c__Bacteroidia	o__Bacteroidales	f__Rikenellaceae	g__Rikenellaceae_RC9_gut_group	s__unclassified_g__Rikenellaceae_RC9_gut_group	OTU745	2	3	2	1	3	4	2	2	11	4	3	1	3	1	0	0	5	1	3	1	52
d__Bacteria	k__norank_d__Bacteria	p__Bacteroidota	c__Bacteroidia	o__Bacteroidales	f__Prevotellaceae	g__Prevotellaceae_UCG-004	s__uncultured_rumen_bacterium_g__Prevotellaceae_UCG-004	OTU1704	22	33	12	21	40	27	25	8	32	33	11	18	38	27	9	23	34	16	15	11	455
d__Bacteria	k__norank_d__Bacteria	p__Bacteroidota	c__Bacteroidia	o__Bacteroidales	f__Prevotellaceae	g__Prevotellaceae_NK3B31_group	s__uncultured_rumen_bacterium_g__Prevotellaceae_NK3B31_group	OTU570	2	0	0	0	1	0	0	0	2	1	0	0	0	0	0	0	0	0	0	0	6
d__Bacteria	k__norank_d__Bacteria	p__Firmicutes	c__Clostridia	o__Christensenellales	f__Christensenellaceae	g__Christensenellaceae_R-7_group	s__unclassified_g__Christensenellaceae_R-7_group	OTU1281	2	4	1	3	2	1	5	0	5	2	2	1	1	0	2	0	3	0	1	1	36
d__Bacteria	k__norank_d__Bacteria	p__Firmicutes	c__Clostridia	o__Clostridia_UCG-014	f__norank_o__Clostridia_UCG-014	g__norank_f__norank_o__Clostridia_UCG-014	s__unclassified_g__norank_f__norank_o__Clostridia_UCG-014	OTU400	7	5	2	0	4	2	1	6	2	3	28	2	1	2	0	2	3	3	3	3	79
d__Bacteria	k__norank_d__Bacteria	p__Firmicutes	c__Clostridia	o__Oscillospirales	f__UCG-010	g__norank_f__UCG-010	s__uncultured_rumen_bacterium_g__norank_f__UCG-010	OTU1269	3	1	0	2	2	3	4	0	3	3	2	1	4	4	0	2	5	2	1	3	45
d__Bacteria	k__norank_d__Bacteria	p__Firmicutes	c__Clostridia	o__Peptococcales	f__Peptococcaceae	g__norank_f__Peptococcaceae	s__uncultured_rumen_bacterium_g__norank_f__Peptococcaceae	OTU1651	0	0	0	1	0	0	0	0	0	0	0	2	0	0	0	1	1	0	0	0	5
d__Bacteria	k__norank_d__Bacteria	p__Firmicutes	c__Clostridia	o__Monoglobales	f__Monoglobaceae	g__Monoglobus	s__uncultured_rumen_bacterium_g__Monoglobus	OTU68	1	5	1	4	7	0	10	3	0	7	4	0	7	1	0	3	10	6	2	0	71
d__Bacteria	k__norank_d__Bacteria	p__Firmicutes	c__Clostridia	o__Christensenellales	f__Christensenellaceae	g__Christensenellaceae_R-7_group	s__unclassified_g__Christensenellaceae_R-7_group	OTU1116	0	1	0	1	1	0	1	1	2	0	0	1	2	4	0	2	1	0	1	0	18
d__Bacteria	k__norank_d__Bacteria	p__Firmicutes	c__Clostridia	o__Christensenellales	f__Christensenellaceae	g__Christensenellaceae_R-7_group	s__unclassified_g__Christensenellaceae_R-7_group	OTU1114	0	0	0	0	1	1	1	1	2	0	0	0	1	4	1	0	0	0	1	0	13
d__Bacteria	k__norank_d__Bacteria	p__Bacteroidota	c__Bacteroidia	o__Bacteroidales	f__Rikenellaceae	g__Rikenellaceae_RC9_gut_group	s__uncultured_rumen_bacterium_g__Rikenellaceae_RC9_gut_group	OTU1887	2	24	23	28	22	15	66	5	15	18	21	11	17	12	0	24	19	15	24	12	373
d__Bacteria	k__norank_d__Bacteria	p__Bacteroidota	c__Bacteroidia	o__Bacteroidales	f__F082	g__norank_f__F082	s__uncultured_rumen_bacterium_g__norank_f__F082	OTU1827	2	1	0	0	6	4	5	0	5	0	0	0	1	5	0	0	5	0	1	0	35
d__Bacteria	k__norank_d__Bacteria	p__Proteobacteria	c__Gammaproteobacteria	o__Aeromonadales	f__Succinivibrionaceae	g__Succinivibrio	s__unclassified_g__Succinivibrio	OTU1608	4	4	7	6	0	4	1	6	1	4	7	2	3	2	1	0	4	0	17	4	77
d__Bacteria	k__norank_d__Bacteria	p__Firmicutes	c__Clostridia	o__Lachnospirales	f__Lachnospiraceae	g__Lachnoclostridium	s__uncultured_rumen_bacterium_g__Lachnoclostridium	OTU1058	0	0	0	0	0	4	0	0	0	1	0	1	1	3	0	0	2	0	0	0	12
d__Bacteria	k__norank_d__Bacteria	p__Proteobacteria	c__Gammaproteobacteria	o__Xanthomonadales	f__Xanthomonadaceae	g__Stenotrophomonas	s__Stenotrophomonas_chelatiphaga	OTU147	0	1	0	0	0	0	0	0	0	0	0	0	0	0	0	0	0	0	0	0	1
d__Bacteria	k__norank_d__Bacteria	p__Firmicutes	c__Negativicutes	o__Veillonellales-Selenomonadales	f__Selenomonadaceae	g__Selenomonas	s__unclassified_g__Selenomonas	OTU1071	0	0	0	0	3	0	0	0	20	0	0	0	1	0	0	0	0	0	0	0	24
d__Bacteria	k__norank_d__Bacteria	p__Desulfobacterota	c__Desulfovibrionia	o__Desulfovibrionales	f__Desulfovibrionaceae	g__Desulfovibrio	s__unclassified_g__Desulfovibrio	OTU227	0	0	1	1	0	1	2	1	1	4	0	0	4	0	1	0	0	0	0	0	16
d__Bacteria	k__norank_d__Bacteria	p__Armatimonadota	c__norank_p__Armatimonadota	o__norank_c__norank_p__Armatimonadota	f__norank_o__norank_c__norank_p__Armatimonadota	g__norank_f__norank_o__norank_c__norank_p__Armatimonadota	s__uncultured_bacterium_SJA-121	OTU4	0	0	0	0	1	0	0	0	0	4	0	0	1	0	0	0	0	0	0	0	6
d__Bacteria	k__norank_d__Bacteria	p__Bacteroidota	c__Bacteroidia	o__Bacteroidales	f__Prevotellaceae	g__Alloprevotella	s__uncultured_organism_g__Alloprevotella	OTU1228	0	0	0	0	0	0	0	0	0	0	0	0	0	0	0	5	0	0	0	0	5
d__Bacteria	k__norank_d__Bacteria	p__Bacteroidota	c__Bacteroidia	o__Bacteroidales	f__Prevotellaceae	g__Prevotella	s__uncultured_rumen_bacterium_g__Prevotella	OTU358	51	39	5	41	24	47	42	53	18	56	31	43	127	5	24	11	29	40	7	42	735
d__Bacteria	k__norank_d__Bacteria	p__Bacteroidota	c__Bacteroidia	o__Bacteroidales	f__Prevotellaceae	g__Prevotella	s__unclassified_g__Prevotella	OTU779	7	9	0	3	4	1	10	1	3	6	9	19	10	1	0	0	14	8	4	13	122
d__Bacteria	k__norank_d__Bacteria	p__Firmicutes	c__Clostridia	o__Clostridia_UCG-014	f__norank_o__Clostridia_UCG-014	g__norank_f__norank_o__Clostridia_UCG-014	s__uncultured_bacterium_g__norank_f__norank_o__Clostridia_UCG-014	OTU110	0	1	0	0	0	0	0	0	0	3	10	1	0	0	0	0	1	2	0	0	18
d__Bacteria	k__norank_d__Bacteria	p__Bacteroidota	c__Bacteroidia	o__Bacteroidales	f__Prevotellaceae	g__Prevotella	s__unclassified_g__Prevotella	OTU774	6	1	6	2	0	1	0	5	0	2	0	10	3	0	0	3	0	0	3	1	43
d__Bacteria	k__norank_d__Bacteria	p__Firmicutes	c__Clostridia	o__Peptostreptococcales-Tissierellales	f__Anaerovoracaceae	g__Family_XIII_AD3011_group	s__uncultured_bacterium_g__Family_XIII_AD3011_group	OTU434	1	3	3	0	3	1	2	4	7	3	2	0	2	9	0	0	1	5	1	1	48
d__Bacteria	k__norank_d__Bacteria	p__Bacteroidota	c__Bacteroidia	o__Bacteroidales	f__Prevotellaceae	g__Prevotellaceae_UCG-003	s__unidentified_rumen_bacterium_RFN64	OTU1945	4	11	6	9	13	13	21	6	10	6	5	23	30	3	3	1	3	4	3	4	178
d__Bacteria	k__norank_d__Bacteria	p__Firmicutes	c__Bacilli	o__Erysipelotrichales	f__Erysipelotrichaceae	g__Solobacterium	s__uncultured_rumen_bacterium_g__Solobacterium	OTU1417	0	1	0	0	0	0	0	0	0	0	0	0	1	3	0	0	0	2	1	0	8
d__Bacteria	k__norank_d__Bacteria	p__Firmicutes	c__Clostridia	o__Lachnospirales	f__Lachnospiraceae	g__Lachnospiraceae_NK3A20_group	s__Lachnospiraceae_bacterium_KH1T2	OTU319	1	5	4	6	1	2	4	4	4	4	6	0	8	2	3	2	0	5	4	9	74
d__Bacteria	k__norank_d__Bacteria	p__Bacteroidota	c__Bacteroidia	o__Bacteroidales	f__norank_o__Bacteroidales	g__norank_f__norank_o__Bacteroidales	s__uncultured_rumen_bacterium_g__norank_f__norank_o__Bacteroidales	OTU1001	0	8	5	4	8	11	0	5	0	6	8	23	4	8	5	5	7	7	5	3	122
d__Bacteria	k__norank_d__Bacteria	p__Bacteroidota	c__Bacteroidia	o__Bacteroidales	f__Prevotellaceae	g__Prevotella	s__uncultured_rumen_bacterium_g__Prevotella	OTU756	316	138	91	109	54	161	75	152	39	164	118	177	56	22	99	24	43	81	50	122	2091
d__Bacteria	k__norank_d__Bacteria	p__Bacteroidota	c__Bacteroidia	o__Bacteroidales	f__Prevotellaceae	g__Prevotella	s__uncultured_rumen_bacterium_g__Prevotella	OTU752	16	5	8	3	8	3	5	0	11	16	1	18	0	3	0	0	16	0	5	0	118
d__Bacteria	k__norank_d__Bacteria	p__Firmicutes	c__Clostridia	o__Oscillospirales	f__Eubacterium_coprostanoligenes_group	g__norank_f__Eubacterium_coprostanoligenes_group	s__uncultured_bacterium_g__norank_f__Eubacterium_coprostanoligenes_group	OTU499	0	1	0	0	0	0	0	45	0	0	11	0	0	2	180	0	0	0	0	1	240
d__Bacteria	k__norank_d__Bacteria	p__Spirochaetota	c__Spirochaetia	o__Spirochaetales	f__Spirochaetaceae	g__Treponema	s__Treponema_sp._S	OTU583	0	0	0	1	1	2	0	1	1	1	0	1	0	2	0	0	0	0	0	1	11
d__Bacteria	k__norank_d__Bacteria	p__Firmicutes	c__Clostridia	o__Peptostreptococcales-Tissierellales	f__Anaerovoracaceae	g__Eubacterium_brachy_group	s__uncultured_bacterium_g__Eubacterium_brachy_group	OTU246	0	0	0	0	0	0	0	0	0	0	4	0	0	0	0	0	0	0	0	0	4
d__Bacteria	k__norank_d__Bacteria	p__Firmicutes	c__Clostridia	o__Peptostreptococcales-Tissierellales	f__Anaerovoracaceae	g__Eubacterium_nodatum_group	s__unclassified_g__Eubacterium_nodatum_group	OTU1061	0	0	0	0	0	0	0	0	0	0	0	0	1	0	0	0	0	0	1	0	2
d__Bacteria	k__norank_d__Bacteria	p__Bacteroidota	c__Bacteroidia	o__Bacteroidales	f__Prevotellaceae	g__Prevotella	s__uncultured_rumen_bacterium_g__Prevotella	OTU758	40	29	4	30	13	59	19	31	19	38	24	78	38	19	0	22	21	30	8	28	550
d__Bacteria	k__norank_d__Bacteria	p__Firmicutes	c__Clostridia	o__Peptostreptococcales-Tissierellales	f__Anaerovoracaceae	g__Anaerovorax	s__uncultured_rumen_bacterium_g__Anaerovorax	OTU1062	0	0	1	3	3	2	2	1	1	3	2	3	4	0	0	1	2	3	0	0	31
d__Bacteria	k__norank_d__Bacteria	p__Firmicutes	c__Clostridia	o__Oscillospirales	f__Eubacterium_coprostanoligenes_group	g__norank_f__Eubacterium_coprostanoligenes_group	s__unclassified_g__norank_f__Eubacterium_coprostanoligenes_group	OTU105	1	8	1	7	2	8	8	6	1	1	7	0	11	3	8	8	13	10	1	3	107
d__Bacteria	k__norank_d__Bacteria	p__Firmicutes	c__Clostridia	o__Lachnospirales	f__Lachnospiraceae	g__Lachnospiraceae_FCS020_group	s__unclassified_g__Lachnospiraceae_FCS020_group	OTU586	0	2	0	3	3	1	3	0	6	1	3	0	4	3	5	2	1	1	5	0	43
d__Bacteria	k__norank_d__Bacteria	p__Firmicutes	c__Clostridia	o__Lachnospirales	f__Lachnospiraceae	g__Lachnospiraceae_UCG-001	s__unclassified_g__Lachnospiraceae_UCG-001	OTU326	1	1	2	0	0	0	0	2	0	3	6	2	0	2	1	3	0	0	16	1	40
d__Bacteria	k__norank_d__Bacteria	p__Bacteroidota	c__Bacteroidia	o__Bacteroidales	f__Prevotellaceae	g__Prevotella	s__uncultured_rumen_bacterium_g__Prevotella	OTU1653	1	1	0	3	5	0	5	0	8	9	0	0	5	0	0	0	3	0	0	0	40
d__Bacteria	k__norank_d__Bacteria	p__Firmicutes	c__Clostridia	o__Oscillospirales	f__Eubacterium_coprostanoligenes_group	g__norank_f__Eubacterium_coprostanoligenes_group	s__uncultured_bacterium_g__norank_f__Eubacterium_coprostanoligenes_group	OTU1776	2	6	1	5	7	3	9	4	6	14	3	1	8	6	2	6	10	6	1	3	103
d__Bacteria	k__norank_d__Bacteria	p__Bacteroidota	c__Bacteroidia	o__Bacteroidales	f__Prevotellaceae	g__Alloprevotella	s__unclassified_g__Alloprevotella	OTU1593	2	1	2	5	0	0	0	3	0	7	5	2	4	3	0	1	0	1	1	3	40
d__Bacteria	k__norank_d__Bacteria	p__Firmicutes	c__Clostridia	o__Lachnospirales	f__Lachnospiraceae	g__Lachnospiraceae_NK3A20_group	s__uncultured_rumen_bacterium_3C0d-9	OTU479	118	193	206	132	229	175	335	148	322	260	182	42	369	548	118	167	153	168	156	137	4158
d__Bacteria	k__norank_d__Bacteria	p__Firmicutes	c__Clostridia	o__Lachnospirales	f__Lachnospiraceae	g__unclassified_f__Lachnospiraceae	s__unclassified_f__Lachnospiraceae	OTU339	0	0	0	0	1	0	0	0	0	0	2	0	1	0	0	1	2	1	2	0	10
d__Bacteria	k__norank_d__Bacteria	p__Firmicutes	c__Clostridia	o__Oscillospirales	f__Eubacterium_coprostanoligenes_group	g__norank_f__Eubacterium_coprostanoligenes_group	s__uncultured_bacterium_g__norank_f__Eubacterium_coprostanoligenes_group	OTU1081	0	0	0	1	0	5	0	0	0	0	0	1	3	0	0	1	0	5	0	0	16
d__Bacteria	k__norank_d__Bacteria	p__Proteobacteria	c__Gammaproteobacteria	o__Burkholderiales	f__Sutterellaceae	g__Sutterella	s__uncultured_bacterium_g__Sutterella	OTU1210	0	0	0	0	0	0	0	0	0	1	0	0	0	0	0	1	0	0	0	0	2
d__Bacteria	k__norank_d__Bacteria	p__Firmicutes	c__Clostridia	o__Lachnospirales	f__Lachnospiraceae	g__Lachnospiraceae_UCG-009	s__uncultured_bacterium_g__Lachnospiraceae_UCG-009	OTU380	1	0	2	3	0	3	1	0	1	1	1	2	1	1	0	0	0	0	2	3	22
d__Bacteria	k__norank_d__Bacteria	p__Firmicutes	c__Clostridia	o__Lachnospirales	f__Lachnospiraceae	g__Lachnospiraceae_UCG-008	s__uncultured_rumen_bacterium_g__Lachnospiraceae_UCG-008	OTU1095	0	0	0	0	0	0	0	1	1	2	0	1	1	1	0	4	2	1	1	1	16
d__Bacteria	k__norank_d__Bacteria	p__Firmicutes	c__Clostridia	o__Christensenellales	f__Christensenellaceae	g__Christensenellaceae_R-7_group	s__uncultured_bacterium_g__Christensenellaceae_R-7_group	OTU61	0	0	0	0	1	0	0	0	2	4	0	0	0	0	0	0	4	0	0	0	11
d__Bacteria	k__norank_d__Bacteria	p__Firmicutes	c__Clostridia	o__Oscillospirales	f__Ruminococcaceae	g__unclassified_f__Ruminococcaceae	s__unclassified_f__Ruminococcaceae	OTU660	1	2	0	2	3	3	7	0	6	0	0	0	2	3	1	1	2	0	1	1	35
d__Bacteria	k__norank_d__Bacteria	p__Patescibacteria	c__Saccharimonadia	o__Saccharimonadales	f__Saccharimonadaceae	g__Candidatus_Saccharimonas	s__uncultured_bacterium_g__Candidatus_Saccharimonas	OTU1202	0	3	1	4	1	3	0	1	2	4	0	1	3	2	4	1	9	0	2	3	44
d__Bacteria	k__norank_d__Bacteria	p__Bacteroidota	c__Bacteroidia	o__Bacteroidales	f__Rikenellaceae	g__Rikenellaceae_RC9_gut_group	s__uncultured_rumen_bacterium_g__Rikenellaceae_RC9_gut_group	OTU1624	3	13	0	5	1	9	1	3	1	0	31	3	16	2	0	8	7	0	3	4	110
d__Bacteria	k__norank_d__Bacteria	p__Spirochaetota	c__Spirochaetia	o__Spirochaetales	f__Spirochaetaceae	g__Treponema	s__unclassified_g__Treponema	OTU401	0	0	0	0	20	0	0	0	7	1	0	0	0	1	0	0	1	0	0	0	30
d__Bacteria	k__norank_d__Bacteria	p__Firmicutes	c__Negativicutes	o__Veillonellales-Selenomonadales	f__Selenomonadaceae	g__Selenomonas	s__Selenomonas_ruminantium_subsp._lactilytica_TAM6421	OTU152	86	92	68	124	118	52	134	82	117	106	54	50	111	87	6	6	229	25	80	30	1657
d__Bacteria	k__norank_d__Bacteria	p__Firmicutes	c__Bacilli	o__RF39	f__norank_o__RF39	g__norank_f__norank_o__RF39	s__uncultured_bacterium_g__norank_f__norank_o__RF39	OTU1198	1	1	1	2	0	1	1	0	2	2	1	0	0	0	8	0	0	3	0	1	24
d__Bacteria	k__norank_d__Bacteria	p__Firmicutes	c__Clostridia	o__Christensenellales	f__Christensenellaceae	g__Christensenellaceae_R-7_group	s__unclassified_g__Christensenellaceae_R-7_group	OTU1926	2	0	1	1	3	1	0	0	5	1	0	0	0	1	0	0	3	0	0	0	18
d__Bacteria	k__norank_d__Bacteria	p__Bacteroidota	c__Bacteroidia	o__Bacteroidales	f__Bacteroidales_RF16_group	g__norank_f__Bacteroidales_RF16_group	s__uncultured_rumen_bacterium_g__norank_f__Bacteroidales_RF16_group	OTU1745	1	3	0	0	6	0	1	0	0	2	4	0	0	0	0	0	3	0	4	0	24
d__Bacteria	k__norank_d__Bacteria	p__Spirochaetota	c__Spirochaetia	o__Spirochaetales	f__Spirochaetaceae	g__Treponema	s__unclassified_g__Treponema	OTU880	1	2	1	0	9	16	2	0	26	17	0	4	1	6	0	0	2	0	2	0	89
d__Bacteria	k__norank_d__Bacteria	p__Bacteroidota	c__Bacteroidia	o__Bacteroidales	f__Bacteroidales_UCG-001	g__norank_f__Bacteroidales_UCG-001	s__uncultured_rumen_bacterium_g__norank_f__Bacteroidales_UCG-001	OTU727	3	0	0	0	0	3	1	0	1	2	0	0	0	1	0	0	2	0	0	0	13
d__Bacteria	k__norank_d__Bacteria	p__unclassified_k__norank_d__Bacteria	c__unclassified_k__norank_d__Bacteria	o__unclassified_k__norank_d__Bacteria	f__unclassified_k__norank_d__Bacteria	g__unclassified_k__norank_d__Bacteria	s__unclassified_k__norank_d__Bacteria	OTU1946	0	2	0	0	2	1	0	0	4	0	1	0	2	2	1	1	0	1	0	0	17
d__Bacteria	k__norank_d__Bacteria	p__Actinobacteriota	c__Actinobacteria	o__Corynebacteriales	f__Corynebacteriaceae	g__Corynebacterium	s__unclassified_g__Corynebacterium	OTU1896	0	3	0	0	2	1	7	1	0	2	0	2	2	1	0	0	2	0	0	0	23
d__Bacteria	k__norank_d__Bacteria	p__Bacteroidota	c__Bacteroidia	o__Bacteroidales	f__Prevotellaceae	g__Prevotellaceae_UCG-001	s__uncultured_bacterium_g__Prevotellaceae_UCG-001	OTU1941	0	1	0	0	2	0	0	0	3	0	0	0	0	0	0	0	0	0	0	0	6
d__Bacteria	k__norank_d__Bacteria	p__Bacteroidota	c__Bacteroidia	o__Bacteroidales	f__Prevotellaceae	g__Prevotella	s__unidentified_rumen_bacterium_12-16	OTU1404	4	10	4	7	7	5	34	2	3	4	9	9	8	3	0	16	32	1	4	1	163
d__Bacteria	k__norank_d__Bacteria	p__Bacteroidota	c__Bacteroidia	o__Bacteroidales	f__F082	g__norank_f__F082	s__uncultured_bacterium_g__norank_f__F082	OTU1746	14	58	39	35	115	59	140	9	53	68	12	15	48	120	3	64	174	38	70	16	1150
d__Bacteria	k__norank_d__Bacteria	p__Firmicutes	c__Clostridia	o__Oscillospirales	f__Oscillospiraceae	g__unclassified_f__Oscillospiraceae	s__unclassified_f__Oscillospiraceae	OTU407	0	1	1	4	7	2	0	0	7	8	2	1	5	1	0	0	1	0	2	0	42
d__Bacteria	k__norank_d__Bacteria	p__Spirochaetota	c__Spirochaetia	o__Spirochaetales	f__Spirochaetaceae	g__Treponema	s__bacterium_WCE3006	OTU458	0	0	0	0	4	0	1	0	0	1	0	0	0	1	0	0	0	0	0	0	7
d__Bacteria	k__norank_d__Bacteria	p__Firmicutes	c__Clostridia	o__Monoglobales	f__Monoglobaceae	g__Monoglobus	s__unclassified_g__Monoglobus	OTU1975	4	2	1	0	0	0	6	1	2	2	10	0	2	4	1	1	4	2	0	1	43
d__Bacteria	k__norank_d__Bacteria	p__Firmicutes	c__Clostridia	o__Oscillospirales	f__Ruminococcaceae	g__Faecalibacterium	s__unclassified_g__Faecalibacterium	OTU1217	0	0	0	0	0	0	0	0	0	1	0	0	0	0	0	8	0	0	0	0	9
d__Bacteria	k__norank_d__Bacteria	p__Bacteroidota	c__Bacteroidia	o__Bacteroidales	f__Prevotellaceae	g__Prevotellaceae_UCG-003	s__unclassified_g__Prevotellaceae_UCG-003	OTU1481	0	1	0	0	5	0	0	0	0	1	0	0	0	0	0	0	0	0	0	0	7
d__Bacteria	k__norank_d__Bacteria	p__Firmicutes	c__Clostridia	o__Peptococcales	f__Peptococcaceae	g__norank_f__Peptococcaceae	s__unclassified_g__norank_f__Peptococcaceae	OTU1540	0	1	0	0	0	0	0	0	0	0	0	0	0	0	0	0	0	0	0	1	2
d__Bacteria	k__norank_d__Bacteria	p__Firmicutes	c__Bacilli	o__RF39	f__norank_o__RF39	g__norank_f__norank_o__RF39	s__uncultured_bacterium_g__norank_f__norank_o__RF39	OTU1109	1	0	1	0	1	0	0	0	0	1	1	0	3	3	4	0	2	7	0	1	25
d__Bacteria	k__norank_d__Bacteria	p__Firmicutes	c__Bacilli	o__RF39	f__norank_o__RF39	g__norank_f__norank_o__RF39	s__unidentified_rumen_bacterium_RF9	OTU166	1	1	1	0	0	2	1	0	1	4	0	0	0	1	0	1	1	0	0	0	14
d__Bacteria	k__norank_d__Bacteria	p__Firmicutes	c__Bacilli	o__RF39	f__norank_o__RF39	g__norank_f__norank_o__RF39	s__uncultured_bacterium_g__norank_f__norank_o__RF39	OTU1452	3	4	3	1	0	2	0	3	0	0	1	1	0	0	3	2	3	1	2	3	32
d__Bacteria	k__norank_d__Bacteria	p__Firmicutes	c__Clostridia	o__Lachnospirales	f__Lachnospiraceae	g__Shuttleworthia	s__unclassified_g__Shuttleworthia	OTU1645	114	167	283	235	12	69	43	452	38	49	300	240	292	195	425	280	69	231	177	196	3867
d__Bacteria	k__norank_d__Bacteria	p__Bacteroidota	c__Bacteroidia	o__Bacteroidales	f__F082	g__norank_f__F082	s__uncultured_rumen_bacterium_g__norank_f__F082	OTU370	18	58	17	51	15	16	20	4	8	21	42	14	11	16	0	11	52	1	16	2	393
d__Bacteria	k__norank_d__Bacteria	p__Firmicutes	c__Clostridia	o__Clostridia_vadinBB60_group	f__norank_o__Clostridia_vadinBB60_group	g__norank_f__norank_o__Clostridia_vadinBB60_group	s__uncultured_bacterium_g__norank_f__norank_o__Clostridia_vadinBB60_group	OTU918	0	0	0	0	0	0	0	0	0	2	3	0	0	0	0	0	0	0	1	1	7
d__Bacteria	k__norank_d__Bacteria	p__Bacteroidota	c__Bacteroidia	o__Bacteroidales	f__Prevotellaceae	g__Prevotella	s__unclassified_g__Prevotella	OTU1557	20	26	27	3	0	18	0	0	0	18	5	21	1	5	0	13	5	17	12	4	195
d__Bacteria	k__norank_d__Bacteria	p__Firmicutes	c__Clostridia	o__Oscillospirales	f__Ruminococcaceae	g__norank_f__Ruminococcaceae	s__uncultured_rumen_bacterium_g__norank_f__Ruminococcaceae	OTU271	3	0	0	1	5	0	1	0	4	1	2	0	1	3	0	1	2	0	0	2	26
d__Bacteria	k__norank_d__Bacteria	p__Bacteroidota	c__Bacteroidia	o__Bacteroidales	f__Prevotellaceae	g__Alloprevotella	s__unclassified_g__Alloprevotella	OTU569	0	0	1	0	0	0	0	0	0	1	0	1	1	0	0	1	0	0	0	1	6
d__Bacteria	k__norank_d__Bacteria	p__Firmicutes	c__Clostridia	o__Clostridia_UCG-014	f__norank_o__Clostridia_UCG-014	g__norank_f__norank_o__Clostridia_UCG-014	s__gut_metagenome_g__norank_f__norank_o__Clostridia_UCG-014	OTU1867	8	4	1	3	5	2	14	2	3	0	6	0	7	17	1	1	16	4	5	0	99
d__Bacteria	k__norank_d__Bacteria	p__Bacteroidota	c__Bacteroidia	o__Bacteroidales	f__Prevotellaceae	g__Prevotellaceae_UCG-001	s__uncultured_bacterium_g__Prevotellaceae_UCG-001	OTU823	0	7	1	8	0	52	3	0	0	9	5	37	3	1	0	13	4	0	1	1	145
d__Bacteria	k__norank_d__Bacteria	p__Firmicutes	c__Bacilli	o__Erysipelotrichales	f__Erysipelatoclostridiaceae	g__UCG-004	s__uncultured_bacterium_g__UCG-004	OTU1140	0	0	1	1	4	2	2	0	2	0	1	1	3	3	0	1	2	2	1	3	29
d__Bacteria	k__norank_d__Bacteria	p__Firmicutes	c__Clostridia	o__Peptostreptococcales-Tissierellales	f__Anaerovoracaceae	g__Family_XIII_AD3011_group	s__unclassified_g__Family_XIII_AD3011_group	OTU1820	10	14	13	13	6	12	30	24	15	8	13	1	29	11	6	9	11	16	6	8	255
d__Bacteria	k__norank_d__Bacteria	p__Synergistota	c__Synergistia	o__Synergistales	f__Synergistaceae	g__Pyramidobacter	s__uncultured_rumen_bacterium_g__Pyramidobacter	OTU612	1	3	2	0	2	2	3	0	2	1	0	1	0	0	3	3	2	0	3	1	29
d__Bacteria	k__norank_d__Bacteria	p__Firmicutes	c__Clostridia	o__Lachnospirales	f__Lachnospiraceae	g__Acetitomaculum	s__uncultured_rumen_bacterium_g__Acetitomaculum	OTU204	46	199	107	94	132	59	173	62	57	177	121	43	135	178	79	76	111	68	126	47	2090
d__Bacteria	k__norank_d__Bacteria	p__Firmicutes	c__Bacilli	o__RF39	f__norank_o__RF39	g__norank_f__norank_o__RF39	s__uncultured_rumen_bacterium_g__norank_f__norank_o__RF39	OTU169	0	3	0	0	0	0	0	0	0	0	0	0	0	0	0	0	1	0	0	0	4
d__Bacteria	k__norank_d__Bacteria	p__Firmicutes	c__Bacilli	o__RF39	f__norank_o__RF39	g__norank_f__norank_o__RF39	s__uncultured_rumen_bacterium_g__norank_f__norank_o__RF39	OTU167	2	0	1	2	1	2	5	1	7	2	4	1	2	4	0	0	7	1	1	0	43
d__Bacteria	k__norank_d__Bacteria	p__Firmicutes	c__Bacilli	o__RF39	f__norank_o__RF39	g__norank_f__norank_o__RF39	s__uncultured_rumen_bacterium_g__norank_f__norank_o__RF39	OTU165	2	4	1	0	2	2	0	1	3	0	6	2	2	4	0	3	0	0	1	1	34
d__Bacteria	k__norank_d__Bacteria	p__Bacteroidota	c__Bacteroidia	o__Bacteroidales	f__Prevotellaceae	g__Prevotellaceae_UCG-001	s__uncultured_rumen_bacterium_g__Prevotellaceae_UCG-001	OTU1930	17	7	7	7	34	40	25	1	37	29	9	21	14	14	0	1	15	4	7	0	289
d__Bacteria	k__norank_d__Bacteria	p__Firmicutes	c__Bacilli	o__Erysipelotrichales	f__Erysipelotrichaceae	g__Catenisphaera	s__uncultured_bacterium_g__Catenisphaera	OTU1008	0	0	0	0	1	0	2	0	0	1	0	1	0	0	0	0	0	0	0	0	5
d__Bacteria	k__norank_d__Bacteria	p__Bacteroidota	c__Bacteroidia	o__Bacteroidales	f__Prevotellaceae	g__Prevotellaceae_UCG-001	s__uncultured_rumen_bacterium_g__Prevotellaceae_UCG-001	OTU1939	0	0	2	2	6	0	0	0	3	1	0	0	0	0	0	0	2	0	2	0	18
d__Bacteria	k__norank_d__Bacteria	p__Patescibacteria	c__Gracilibacteria	o__JGI_0000069-P22	f__norank_o__JGI_0000069-P22	g__norank_f__norank_o__JGI_0000069-P22	s__uncultured_bacterium_g__norank_f__norank_o__JGI_0000069-P22	OTU838	1	1	0	0	0	0	1	1	0	3	3	3	0	1	1	0	2	1	0	2	20
d__Bacteria	k__norank_d__Bacteria	p__Firmicutes	c__Clostridia	o__Oscillospirales	f__Ruminococcaceae	g__Ruminococcus	s__unclassified_g__Ruminococcus	OTU1193	0	0	0	1	1	1	0	0	0	0	1	0	0	0	2	1	0	0	2	1	10
d__Bacteria	k__norank_d__Bacteria	p__Firmicutes	c__Clostridia	o__Lachnospirales	f__Lachnospiraceae	g__Syntrophococcus	s__uncultured_bacterium_g__Syntrophococcus	OTU1912	18	71	132	33	0	12	8	132	3	16	92	46	69	35	137	107	7	55	213	109	1295
d__Bacteria	k__norank_d__Bacteria	p__Proteobacteria	c__Alphaproteobacteria	o__Rhodospirillales	f__norank_o__Rhodospirillales	g__norank_f__norank_o__Rhodospirillales	s__unclassified_g__norank_f__norank_o__Rhodospirillales	OTU681	0	2	0	0	0	0	4	0	2	1	2	0	0	0	0	0	0	0	4	0	15
d__Bacteria	k__norank_d__Bacteria	p__Firmicutes	c__Clostridia	o__Oscillospirales	f__Clostridium_methylpentosum_group	g__norank_f__Clostridium_methylpentosum_group	s__uncultured_bacterium_g__norank_f__Clostridium_methylpentosum_group	OTU52	2	3	0	3	3	2	17	5	8	4	2	0	6	0	0	0	4	1	3	3	66
d__Bacteria	k__norank_d__Bacteria	p__Proteobacteria	c__Alphaproteobacteria	o__Rickettsiales	f__Mitochondria	g__norank_f__Mitochondria	s__uncultured_rumen_bacterium_g__norank_f__Mitochondria	OTU112	0	0	0	5	1	2	2	0	3	0	0	0	0	0	0	0	1	3	0	0	17
d__Bacteria	k__norank_d__Bacteria	p__Bacteroidota	c__Bacteroidia	o__Bacteroidales	f__Muribaculaceae	g__norank_f__Muribaculaceae	s__uncultured_rumen_bacterium_g__norank_f__Muribaculaceae	OTU46	8	16	13	41	11	35	57	14	72	47	9	3	51	76	36	22	22	13	7	19	572
d__Bacteria	k__norank_d__Bacteria	p__Firmicutes	c__Bacilli	o__RF39	f__norank_o__RF39	g__norank_f__norank_o__RF39	s__unclassified_g__norank_f__norank_o__RF39	OTU1105	0	1	6	0	0	0	0	4	0	2	0	1	2	1	3	1	0	1	0	3	25
d__Bacteria	k__norank_d__Bacteria	p__Bacteroidota	c__Bacteroidia	o__Bacteroidales	f__Prevotellaceae	g__Prevotella	s__uncultured_rumen_bacterium_g__Prevotella	OTU1685	13	5	2	2	4	1	1	1	1	10	4	6	3	1	0	5	3	0	0	0	62
d__Bacteria	k__norank_d__Bacteria	p__Bacteroidota	c__Bacteroidia	o__Bacteroidales	f__Rikenellaceae	g__Rikenellaceae_RC9_gut_group	s__unclassified_g__Rikenellaceae_RC9_gut_group	OTU1565	0	10	18	7	0	4	1	13	0	2	27	4	19	10	31	10	0	8	21	44	229
d__Bacteria	k__norank_d__Bacteria	p__Bacteroidota	c__Bacteroidia	o__Bacteroidales	f__Prevotellaceae	g__Prevotella	s__uncultured_rumen_bacterium_g__Prevotella	OTU1048	0	0	0	0	0	0	0	0	0	0	0	3	1	0	0	0	0	1	0	0	5
d__Bacteria	k__norank_d__Bacteria	p__Firmicutes	c__Bacilli	o__RF39	f__norank_o__RF39	g__norank_f__norank_o__RF39	s__unclassified_g__norank_f__norank_o__RF39	OTU974	0	1	0	0	0	0	1	0	0	0	2	0	0	0	0	0	2	0	1	0	7
d__Bacteria	k__norank_d__Bacteria	p__Bacteroidota	c__Bacteroidia	o__Bacteroidales	f__Prevotellaceae	g__Prevotellaceae_UCG-001	s__uncultured_bacterium_g__Prevotellaceae_UCG-001	OTU1436	0	42	0	0	0	0	0	0	0	0	0	0	0	0	0	0	0	0	0	0	42
d__Bacteria	k__norank_d__Bacteria	p__Bacteroidota	c__Bacteroidia	o__Bacteroidales	f__Prevotellaceae	g__norank_f__Prevotellaceae	s__uncultured_bacterium_g__norank_f__Prevotellaceae	OTU1575	33	25	20	13	41	51	9	17	14	78	24	26	17	13	7	36	19	43	16	23	525
d__Bacteria	k__norank_d__Bacteria	p__Bacteroidota	c__Bacteroidia	o__Bacteroidales	f__Prevotellaceae	g__Alloprevotella	s__Alloprevotella_sp.	OTU1451	0	1	0	2	0	1	1	0	0	2	0	0	0	2	0	0	0	1	0	0	10
d__Bacteria	k__norank_d__Bacteria	p__Firmicutes	c__Clostridia	o__Oscillospirales	f__unclassified_o__Oscillospirales	g__unclassified_o__Oscillospirales	s__unclassified_o__Oscillospirales	OTU211	0	1	1	0	2	3	1	0	0	3	0	1	0	1	0	0	0	0	3	0	16
d__Bacteria	k__norank_d__Bacteria	p__Bacteroidota	c__Bacteroidia	o__Bacteroidales	f__Prevotellaceae	g__Prevotella	s__uncultured_rumen_bacterium_g__Prevotella	OTU136	7	5	2	0	13	15	6	1	6	26	5	0	0	7	0	0	27	2	0	0	122
d__Bacteria	k__norank_d__Bacteria	p__Actinobacteriota	c__Coriobacteriia	o__Coriobacteriales	f__Eggerthellaceae	g__DNF00809	s__uncultured_bacterium_g__DNF00809	OTU1884	0	1	1	1	0	0	1	0	0	1	0	0	1	2	0	1	0	0	0	0	9
d__Bacteria	k__norank_d__Bacteria	p__Firmicutes	c__Clostridia	o__Oscillospirales	f__UCG-010	g__norank_f__UCG-010	s__uncultured_bacterium_g__norank_f__UCG-010	OTU926	0	0	0	0	0	0	0	0	0	0	4	0	0	0	0	0	0	0	0	0	4
d__Bacteria	k__norank_d__Bacteria	p__Spirochaetota	c__Spirochaetia	o__Spirochaetales	f__Spirochaetaceae	g__Treponema	s__unclassified_g__Treponema	OTU1199	0	0	0	0	0	0	0	0	0	0	0	0	0	0	1	0	0	0	0	1	2
d__Bacteria	k__norank_d__Bacteria	p__Firmicutes	c__Bacilli	o__RF39	f__norank_o__RF39	g__norank_f__norank_o__RF39	s__uncultured_Erysipelotrichaceae_bacterium_g__norank_f__norank_o__RF39	OTU120	0	2	1	3	1	1	0	0	6	0	1	2	3	4	0	0	0	4	4	2	34
d__Bacteria	k__norank_d__Bacteria	p__Firmicutes	c__Clostridia	o__Christensenellales	f__Christensenellaceae	g__Christensenellaceae_R-7_group	s__uncultured_rumen_bacterium_g__Christensenellaceae_R-7_group	OTU20	4	14	6	4	42	3	12	16	23	37	18	3	3	7	3	6	21	2	6	9	239
d__Bacteria	k__norank_d__Bacteria	p__Bacteroidota	c__Bacteroidia	o__Bacteroidales	f__F082	g__norank_f__F082	s__uncultured_bacterium_g__norank_f__F082	OTU378	1	3	2	2	0	0	3	3	2	1	1	1	4	2	3	5	0	2	5	8	48
d__Bacteria	k__norank_d__Bacteria	p__Firmicutes	c__Clostridia	o__Oscillospirales	f__Ruminococcaceae	g__norank_f__Ruminococcaceae	s__uncultured_rumen_bacterium_g__norank_f__Ruminococcaceae	OTU1319	0	0	0	0	9	0	0	0	1	0	0	0	0	1	0	0	4	0	0	0	15
d__Bacteria	k__norank_d__Bacteria	p__Firmicutes	c__Bacilli	o__RF39	f__norank_o__RF39	g__norank_f__norank_o__RF39	s__unclassified_g__norank_f__norank_o__RF39	OTU97	0	2	0	0	1	0	4	2	4	0	0	3	1	2	0	0	5	1	1	1	27
d__Bacteria	k__norank_d__Bacteria	p__Firmicutes	c__Bacilli	o__RF39	f__norank_o__RF39	g__norank_f__norank_o__RF39	s__unclassified_g__norank_f__norank_o__RF39	OTU94	0	1	1	0	0	1	0	1	0	0	0	0	1	2	0	0	0	0	0	0	7
d__Bacteria	k__norank_d__Bacteria	p__Bacteroidota	c__Bacteroidia	o__Bacteroidales	f__Rikenellaceae	g__Rikenellaceae_RC9_gut_group	s__uncultured_rumen_bacterium_g__Rikenellaceae_RC9_gut_group	OTU377	0	15	1	6	12	1	15	4	1	7	19	1	6	1	2	6	2	1	1	0	101
d__Bacteria	k__norank_d__Bacteria	p__Bacteroidota	c__Bacteroidia	o__Bacteroidales	f__Rikenellaceae	g__Rikenellaceae_RC9_gut_group	s__uncultured_rumen_bacterium_g__Rikenellaceae_RC9_gut_group	OTU375	0	0	1	2	0	0	4	1	1	2	0	1	3	1	1	2	0	0	0	0	19
d__Bacteria	k__norank_d__Bacteria	p__Bacteroidota	c__Bacteroidia	o__Bacteroidales	f__Prevotellaceae	g__norank_f__Prevotellaceae	s__uncultured_rumen_bacterium_g__norank_f__Prevotellaceae	OTU795	23	20	48	21	14	32	36	27	11	37	19	12	17	9	2	11	97	9	39	27	511
d__Bacteria	k__norank_d__Bacteria	p__Bacteroidota	c__Bacteroidia	o__Bacteroidales	f__Prevotellaceae	g__Prevotella	s__unclassified_g__Prevotella	OTU604	1	0	3	1	0	1	0	2	0	0	0	6	1	0	3	4	0	0	2	0	24
d__Bacteria	k__norank_d__Bacteria	p__Bacteroidota	c__Bacteroidia	o__Bacteroidales	f__Bacteroidales_BS11_gut_group	g__norank_f__Bacteroidales_BS11_gut_group	s__uncultured_bacterium_g__norank_f__Bacteroidales_BS11_gut_group	OTU736	2	0	0	0	2	0	0	0	0	0	0	0	0	0	0	0	0	0	0	0	4
d__Bacteria	k__norank_d__Bacteria	p__Firmicutes	c__Clostridia	o__Oscillospirales	f__Ruminococcaceae	g__Ruminococcus	s__Clostridiaceae_bacterium_DJF_VR76	OTU1684	6	12	24	78	36	1	157	3	81	0	1	1	24	194	2	3	64	25	38	4	754
d__Bacteria	k__norank_d__Bacteria	p__Firmicutes	c__Clostridia	o__Oscillospirales	f__Oscillospiraceae	g__UCG-005	s__uncultured_rumen_bacterium_g__UCG-005	OTU1	44	65	28	37	106	46	112	21	166	156	64	20	119	114	2	108	65	83	63	98	1517
d__Bacteria	k__norank_d__Bacteria	p__Bacteroidota	c__Bacteroidia	o__Bacteroidales	f__Prevotellaceae	g__Prevotella	s__uncultured_rumen_bacterium_g__Prevotella	OTU1664	142	152	58	72	154	136	55	90	130	219	45	159	150	104	41	53	62	115	45	171	2153
d__Bacteria	k__norank_d__Bacteria	p__Bacteroidota	c__Bacteroidia	o__Bacteroidales	f__Prevotellaceae	g__Prevotella	s__uncultured_rumen_bacterium_g__Prevotella	OTU1661	1	10	13	32	16	2	10	16	3	8	66	3	3	0	0	17	15	3	1	13	232
d__Bacteria	k__norank_d__Bacteria	p__Firmicutes	c__Clostridia	o__Oscillospirales	f__Oscillospiraceae	g__norank_f__Oscillospiraceae	s__uncultured_rumen_bacterium_g__norank_f__Oscillospiraceae	OTU302	9	16	16	11	13	22	23	8	32	18	24	2	16	26	6	19	31	10	13	15	330
d__Bacteria	k__norank_d__Bacteria	p__Actinobacteriota	c__Coriobacteriia	o__Coriobacteriales	f__Atopobiaceae	g__Atopobium	s__uncultured_rumen_bacterium_g__Atopobium	OTU429	4	4	8	4	8	5	13	6	7	14	3	0	26	16	3	10	1	18	3	5	158
d__Bacteria	k__norank_d__Bacteria	p__Firmicutes	c__Clostridia	o__Peptostreptococcales-Tissierellales	f__Anaerovoracaceae	g__Anaerovorax	s__uncultured_rumen_bacterium_g__Anaerovorax	OTU1806	0	2	1	1	1	0	0	1	0	0	0	0	0	0	1	0	3	0	0	0	10
d__Bacteria	k__norank_d__Bacteria	p__Synergistota	c__Synergistia	o__Synergistales	f__Synergistaceae	g__unclassified_f__Synergistaceae	s__unclassified_f__Synergistaceae	OTU1149	0	0	0	0	0	0	0	1	0	0	0	0	0	1	0	1	0	0	0	0	3
d__Bacteria	k__norank_d__Bacteria	p__Firmicutes	c__Clostridia	o__Lachnospirales	f__Lachnospiraceae	g__Lachnospiraceae_UCG-006	s__uncultured_rumen_bacterium_g__Lachnospiraceae_UCG-006	OTU1342	0	1	0	0	0	1	1	0	1	1	1	0	1	1	0	0	3	2	1	0	14
d__Bacteria	k__norank_d__Bacteria	p__Firmicutes	c__Clostridia	o__Peptostreptococcales-Tissierellales	f__Anaerovoracaceae	g__unclassified_f__Anaerovoracaceae	s__unclassified_f__Anaerovoracaceae	OTU238	0	4	1	2	1	1	2	1	1	2	3	1	5	0	0	5	5	1	2	3	40
d__Bacteria	k__norank_d__Bacteria	p__Firmicutes	c__Clostridia	o__Oscillospirales	f__Ruminococcaceae	g__CAG-352	s__uncultured_bacterium_g__CAG-352	OTU420	2	1	2	0	34	7	7	0	10	1	5	0	1	3	0	2	11	1	4	0	91
d__Bacteria	k__norank_d__Bacteria	p__Bacteroidota	c__Bacteroidia	o__Bacteroidales	f__Prevotellaceae	g__Prevotellaceae_UCG-003	s__uncultured_rumen_bacterium_g__Prevotellaceae_UCG-003	OTU1335	15	11	13	8	0	24	9	14	1	8	6	53	27	13	118	24	7	15	14	38	418
d__Bacteria	k__norank_d__Bacteria	p__Firmicutes	c__Clostridia	o__Peptococcales	f__Peptococcaceae	g__Peptococcus	s__unclassified_g__Peptococcus	OTU695	0	0	0	0	0	0	0	1	0	0	1	0	1	1	0	0	0	1	1	3	9
d__Bacteria	k__norank_d__Bacteria	p__Firmicutes	c__Clostridia	o__Lachnospirales	f__Lachnospiraceae	g__Lachnospiraceae_NK3A20_group	s__uncultured_bacterium_g__Lachnospiraceae_NK3A20_group	OTU1172	6	43	18	17	17	24	26	55	14	40	28	7	39	42	47	34	5	22	35	34	553
d__Bacteria	k__norank_d__Bacteria	p__Spirochaetota	c__Spirochaetia	o__Spirochaetales	f__Spirochaetaceae	g__Sphaerochaeta	s__uncultured_Spirochaeta_sp._g__Sphaerochaeta	OTU1528	2	1	0	1	1	2	0	4	0	4	0	2	4	1	3	1	0	1	0	4	31
d__Bacteria	k__norank_d__Bacteria	p__Firmicutes	c__Clostridia	o__Peptostreptococcales-Tissierellales	f__Anaerovoracaceae	g__Amnipila	s__uncultured_bacterium_g__Amnipila	OTU27	1	4	8	4	4	3	2	3	5	11	4	2	7	3	1	6	10	5	3	2	88
d__Bacteria	k__norank_d__Bacteria	p__Firmicutes	c__Clostridia	o__Lachnospirales	f__Lachnospiraceae	g__probable_genus_10	s__uncultured_bacterium_g__probable_genus_10	OTU324	27	12	22	17	17	21	37	11	31	27	36	1	21	38	1	31	43	20	32	24	469
d__Bacteria	k__norank_d__Bacteria	p__Bacteroidota	c__Bacteroidia	o__Bacteroidales	f__Prevotellaceae	g__Prevotella	s__unclassified_g__Prevotella	OTU1880	0	0	0	0	0	1	5	5	0	0	0	0	0	2	0	3	5	5	0	0	26
d__Bacteria	k__norank_d__Bacteria	p__Synergistota	c__Synergistia	o__Synergistales	f__Synergistaceae	g__Pyramidobacter	s__uncultured_rumen_bacterium_g__Pyramidobacter	OTU796	1	0	1	0	3	0	0	0	0	1	0	0	0	0	0	1	2	0	0	0	9
d__Bacteria	k__norank_d__Bacteria	p__Firmicutes	c__Clostridia	o__Lachnospirales	f__Lachnospiraceae	g__Roseburia	s__uncultured_rumen_bacterium_g__Roseburia	OTU220	0	8	7	4	0	2	0	23	0	0	20	3	12	0	17	7	0	7	1	25	136
d__Bacteria	k__norank_d__Bacteria	p__Firmicutes	c__Clostridia	o__Lachnospirales	f__Lachnospiraceae	g__unclassified_f__Lachnospiraceae	s__unclassified_f__Lachnospiraceae	OTU1463	2	4	0	0	1	0	5	0	7	1	0	0	1	4	2	2	0	0	1	1	31
d__Bacteria	k__norank_d__Bacteria	p__Firmicutes	c__Clostridia	o__Peptostreptococcales-Tissierellales	f__Anaerovoracaceae	g__Anaerovorax	s__unclassified_g__Anaerovorax	OTU109	0	0	0	0	0	1	1	0	0	0	0	0	0	0	0	1	0	0	0	0	3
d__Bacteria	k__norank_d__Bacteria	p__Bacteroidota	c__Bacteroidia	o__Bacteroidales	f__norank_o__Bacteroidales	g__norank_f__norank_o__Bacteroidales	s__unclassified_g__norank_f__norank_o__Bacteroidales	OTU173	0	11	12	4	0	1	0	20	1	0	6	10	7	3	32	12	0	9	5	23	156
d__Bacteria	k__norank_d__Bacteria	p__Bacteroidota	c__Bacteroidia	o__Bacteroidales	f__Bacteroidales_BS11_gut_group	g__norank_f__Bacteroidales_BS11_gut_group	s__uncultured_rumen_bacterium_g__norank_f__Bacteroidales_BS11_gut_group	OTU1376	4	3	0	0	8	2	2	0	5	4	2	2	5	12	0	0	6	0	8	0	63
d__Bacteria	k__norank_d__Bacteria	p__Bacteroidota	c__Bacteroidia	o__Bacteroidales	f__Prevotellaceae	g__Prevotellaceae_UCG-001	s__uncultured_bacterium_g__Prevotellaceae_UCG-001	OTU1931	8	3	3	3	9	13	5	2	4	4	1	21	3	2	0	19	6	10	0	6	122
d__Bacteria	k__norank_d__Bacteria	p__Firmicutes	c__Clostridia	o__Oscillospirales	f__Ruminococcaceae	g__Ruminococcus	s__unclassified_g__Ruminococcus	OTU1607	3	2	3	2	5	0	10	5	3	4	5	1	7	1	10	1	16	3	3	5	89
d__Bacteria	k__norank_d__Bacteria	p__Bacteroidota	c__Bacteroidia	o__Bacteroidales	f__Prevotellaceae	g__Prevotellaceae_UCG-003	s__unclassified_g__Prevotellaceae_UCG-003	OTU1323	8	7	6	9	12	18	5	2	7	11	2	10	16	11	0	17	15	14	1	8	179
d__Bacteria	k__norank_d__Bacteria	p__Bacteroidota	c__Bacteroidia	o__Bacteroidales	f__Prevotellaceae	g__Prevotella	s__uncultured_rumen_bacterium_g__Prevotella	OTU1407	5	8	2	1	12	4	0	5	5	6	4	3	2	5	2	4	4	1	2	7	82
d__Bacteria	k__norank_d__Bacteria	p__Firmicutes	c__Bacilli	o__RF39	f__norank_o__RF39	g__norank_f__norank_o__RF39	s__uncultured_rumen_bacterium_g__norank_f__norank_o__RF39	OTU1039	2	2	4	3	1	1	5	1	4	9	7	1	2	8	0	10	13	1	3	0	77
d__Bacteria	k__norank_d__Bacteria	p__Firmicutes	c__Clostridia	o__Lachnospirales	f__Lachnospiraceae	g__Syntrophococcus	s__uncultured_bacterium_g__Syntrophococcus	OTU960	24	50	44	17	1	7	3	85	5	6	62	37	76	13	73	50	1	23	27	75	679
d__Bacteria	k__norank_d__Bacteria	p__Firmicutes	c__Clostridia	o__Christensenellales	f__Christensenellaceae	g__Christensenellaceae_R-7_group	s__unclassified_g__Christensenellaceae_R-7_group	OTU537	0	1	0	0	0	0	0	3	0	0	2	0	1	1	0	2	0	0	0	1	11
d__Bacteria	k__norank_d__Bacteria	p__Firmicutes	c__Clostridia	o__Peptostreptococcales-Tissierellales	f__Anaerovoracaceae	g__Anaerovorax	s__uncultured_rumen_bacterium_g__Anaerovorax	OTU417	3	3	9	2	6	18	5	3	22	19	1	1	5	6	10	11	10	6	3	7	150
d__Bacteria	k__norank_d__Bacteria	p__Firmicutes	c__Clostridia	o__Oscillospirales	f__Ruminococcaceae	g__Ruminococcus	s__uncultured_rumen_bacterium_g__Ruminococcus	OTU636	2	6	8	2	2	11	18	4	1	8	12	2	4	4	0	4	16	2	10	2	118
d__Bacteria	k__norank_d__Bacteria	p__Firmicutes	c__Clostridia	o__Oscillospirales	f__Ruminococcaceae	g__Ruminococcus	s__uncultured_rumen_bacterium_g__Ruminococcus	OTU635	0	2	3	0	0	0	0	0	0	1	13	0	0	3	0	0	2	1	5	0	30
d__Bacteria	k__norank_d__Bacteria	p__Firmicutes	c__Clostridia	o__Oscillospirales	f__Eubacterium_coprostanoligenes_group	g__norank_f__Eubacterium_coprostanoligenes_group	s__uncultured_rumen_bacterium_g__norank_f__Eubacterium_coprostanoligenes_group	OTU369	2	4	0	1	3	1	2	2	0	2	2	0	0	3	0	1	3	0	1	0	27
d__Bacteria	k__norank_d__Bacteria	p__Firmicutes	c__Clostridia	o__Oscillospirales	f__Oscillospiraceae	g__UCG-002	s__unclassified_g__UCG-002	OTU1306	0	1	0	0	0	1	6	3	0	1	0	1	1	0	2	0	3	0	0	0	19
d__Bacteria	k__norank_d__Bacteria	p__Bacteroidota	c__Bacteroidia	o__Bacteroidales	f__Prevotellaceae	g__Prevotella	s__unclassified_g__Prevotella	OTU1312	41	21	13	16	9	42	20	23	10	24	5	30	28	9	1	16	27	33	17	13	398
d__Bacteria	k__norank_d__Bacteria	p__Bacteroidota	c__Bacteroidia	o__Bacteroidales	f__Prevotellaceae	g__unclassified_f__Prevotellaceae	s__unclassified_f__Prevotellaceae	OTU1416	20	2	5	3	0	4	0	7	1	3	26	14	3	2	0	3	0	3	18	7	121
d__Bacteria	k__norank_d__Bacteria	p__Firmicutes	c__Bacilli	o__Erysipelotrichales	f__Erysipelotrichaceae	g__Solobacterium	s__uncultured_rumen_bacterium_g__Solobacterium	OTU1258	0	2	0	1	1	0	5	0	2	1	0	0	1	3	0	0	6	1	0	2	25
d__Bacteria	k__norank_d__Bacteria	p__Verrucomicrobiota	c__Kiritimatiellae	o__WCHB1-41	f__norank_o__WCHB1-41	g__norank_f__norank_o__WCHB1-41	s__uncultured_rumen_bacterium_g__norank_f__norank	OTU1461	0	7	0	2	2	1	0	3	3	0	0	0	2	0	1	2	3	3	1	5	35
d__Bacteria	k__norank_d__Bacteria	p__Firmicutes	c__Clostridia	o__Christensenellales	f__Christensenellaceae	g__Christensenellaceae_R-7_group	s__uncultured_rumen_bacterium_g__Christensenellaceae_R-7_group	OTU1823	0	1	1	0	6	1	0	0	1	2	2	0	1	2	0	0	0	0	0	0	17
d__Bacteria	k__norank_d__Bacteria	p__Bacteroidota	c__Bacteroidia	o__Bacteroidales	f__Prevotellaceae	g__Prevotellaceae_UCG-003	s__unclassified_g__Prevotellaceae_UCG-003	OTU1844	0	0	0	0	0	11	0	0	0	0	0	1	0	0	0	0	0	0	0	0	12
d__Bacteria	k__norank_d__Bacteria	p__Firmicutes	c__Clostridia	o__Christensenellales	f__Christensenellaceae	g__Christensenellaceae_R-7_group	s__unclassified_g__Christensenellaceae_R-7_group	OTU226	0	4	1	3	0	0	2	3	4	0	0	2	2	3	0	0	1	2	2	2	31
d__Bacteria	k__norank_d__Bacteria	p__Proteobacteria	c__Alphaproteobacteria	o__Rhodospirillales	f__norank_o__Rhodospirillales	g__norank_f__norank_o__Rhodospirillales	s__gut_metagenome_g__norank	OTU1364	0	1	0	0	0	1	0	0	0	0	0	0	0	1	0	0	0	0	2	0	5
d__Bacteria	k__norank_d__Bacteria	p__Bacteroidota	c__Bacteroidia	o__Bacteroidales	f__F082	g__norank_f__F082	s__unclassified_g__norank_f__F082	OTU189	0	0	0	1	0	0	0	0	0	1	0	0	0	0	0	0	4	0	1	0	7
d__Bacteria	k__norank_d__Bacteria	p__Firmicutes	c__Clostridia	o__Lachnospirales	f__Lachnospiraceae	g__Lachnospiraceae_NK3A20_group	s__uncultured_bacterium_g__Lachnospiraceae_NK3A20_group	OTU1862	0	1	3	0	4	3	3	1	9	2	5	1	2	2	1	3	1	1	0	1	43
d__Bacteria	k__norank_d__Bacteria	p__Firmicutes	c__Clostridia	o__Clostridia_vadinBB60_group	f__norank_o__Clostridia_vadinBB60_group	g__norank_f__norank_o__Clostridia_vadinBB60_group	s__uncultured_bacterium_g__norank_f__norank_o__Clostridia_vadinBB60_group	OTU944	0	1	0	0	0	0	0	0	0	0	3	0	0	0	0	0	0	0	0	0	4
d__Bacteria	k__norank_d__Bacteria	p__Bacteroidota	c__Bacteroidia	o__unclassified_c__Bacteroidia	f__unclassified_c__Bacteroidia	g__unclassified_c__Bacteroidia	s__unclassified_c__Bacteroidia	OTU1795	0	0	0	0	2	0	0	0	0	0	0	0	1	0	0	0	0	0	0	0	3
d__Bacteria	k__norank_d__Bacteria	p__Firmicutes	c__Bacilli	o__RF39	f__norank_o__RF39	g__norank_f__norank_o__RF39	s__unclassified_g__norank_f__norank_o__RF39	OTU1011	0	1	0	0	0	1	2	0	0	0	0	2	0	0	0	0	0	0	1	0	7
d__Bacteria	k__norank_d__Bacteria	p__Firmicutes	c__Clostridia	o__Oscillospirales	f__Butyricicoccaceae	g__UCG-009	s__uncultured_rumen_bacterium_g__UCG-009	OTU1818	1	1	0	1	2	2	0	0	0	1	0	0	0	0	1	1	0	0	1	2	13
d__Bacteria	k__norank_d__Bacteria	p__Firmicutes	c__Bacilli	o__RF39	f__norank_o__RF39	g__norank_f__norank_o__RF39	s__unclassified_g__norank_f__norank_o__RF39	OTU1014	0	1	1	0	0	0	0	0	2	3	1	2	0	2	0	2	2	0	1	0	17
d__Bacteria	k__norank_d__Bacteria	p__Cyanobacteria	c__Vampirivibrionia	o__Gastranaerophilales	f__norank_o__Gastranaerophilales	g__norank_f__norank_o__Gastranaerophilales	s__uncultured_rumen_bacterium_g__norank_f__norank_o__Gastranaerophilales	OTU1236	1	2	3	1	0	1	1	6	0	2	0	1	1	1	0	4	6	2	0	6	38
d__Bacteria	k__norank_d__Bacteria	p__Bacteroidota	c__Bacteroidia	o__Bacteroidales	f__Prevotellaceae	g__Prevotellaceae_NK3B31_group	s__uncultured_rumen_bacterium_g__Prevotellaceae_NK3B31_group	OTU1785	1	0	0	0	2	0	0	0	0	1	0	0	0	0	0	0	0	0	0	0	4
d__Bacteria	k__norank_d__Bacteria	p__Firmicutes	c__Clostridia	o__unclassified_c__Clostridia	f__unclassified_c__Clostridia	g__unclassified_c__Clostridia	s__unclassified_c__Clostridia	OTU1330	0	3	6	3	5	3	1	0	7	0	1	0	1	4	4	5	1	9	0	2	55
d__Bacteria	k__norank_d__Bacteria	p__Bacteroidota	c__Bacteroidia	o__Bacteroidales	f__F082	g__norank_f__F082	s__uncultured_rumen_bacterium_g__norank_f__F082	OTU797	8	3	0	0	50	4	0	0	55	12	8	0	0	8	0	0	0	0	0	0	148
d__Bacteria	k__norank_d__Bacteria	p__Bacteroidota	c__Bacteroidia	o__Bacteroidales	f__Prevotellaceae	g__Prevotellaceae_UCG-004	s__uncultured_rumen_bacterium_g__Prevotellaceae_UCG-004	OTU1390	0	15	54	22	0	11	10	23	0	6	45	17	16	3	32	23	11	26	33	28	375
d__Bacteria	k__norank_d__Bacteria	p__Bacteroidota	c__Bacteroidia	o__Bacteroidales	f__Prevotellaceae	g__Prevotellaceae_UCG-003	s__uncultured_rumen_bacterium_g__Prevotellaceae_UCG-003	OTU1933	4	0	1	0	2	1	0	0	6	16	1	3	1	25	0	0	0	0	1	0	61
d__Bacteria	k__norank_d__Bacteria	p__Bacteroidota	c__Bacteroidia	o__Bacteroidales	f__Prevotellaceae	g__Prevotellaceae_UCG-003	s__uncultured_rumen_bacterium_g__Prevotellaceae_UCG-003	OTU1937	0	2	0	0	3	0	0	0	1	2	1	1	2	0	0	0	0	0	0	0	12
d__Bacteria	k__norank_d__Bacteria	p__Firmicutes	c__Clostridia	o__Lachnospirales	f__Lachnospiraceae	g__unclassified_f__Lachnospiraceae	s__unclassified_f__Lachnospiraceae	OTU1314	0	1	1	0	0	0	0	0	1	1	2	0	0	0	0	0	1	0	2	0	9
d__Bacteria	k__norank_d__Bacteria	p__Firmicutes	c__Clostridia	o__Lachnospirales	f__Lachnospiraceae	g__unclassified_f__Lachnospiraceae	s__unclassified_f__Lachnospiraceae	OTU1640	3	0	2	2	0	0	0	0	0	2	0	0	0	3	0	0	0	0	0	1	13
d__Bacteria	k__norank_d__Bacteria	p__Firmicutes	c__Clostridia	o__Oscillospirales	f__Ruminococcaceae	g__Ruminococcus	s__bacterium_XPD3003	OTU338	0	3	9	1	2	4	3	5	2	3	7	1	4	3	3	6	11	5	4	2	78
d__Bacteria	k__norank_d__Bacteria	p__Firmicutes	c__Clostridia	o__Oscillospirales	f__UCG-010	g__norank_f__UCG-010	s__uncultured_bacterium_g__norank_f__UCG-010	OTU1168	0	2	0	0	0	1	0	0	0	0	0	0	0	0	1	0	3	0	0	1	8
d__Bacteria	k__norank_d__Bacteria	p__Bacteroidota	c__Bacteroidia	o__Bacteroidales	f__Prevotellaceae	g__Prevotella	s__uncultured_bacterium_g__Prevotella	OTU784	14	37	7	23	31	37	10	21	11	19	28	49	23	7	34	30	11	13	16	13	434
d__Bacteria	k__norank_d__Bacteria	p__Firmicutes	c__Clostridia	o__Lachnospirales	f__Lachnospiraceae	g__unclassified_f__Lachnospiraceae	s__unclassified_f__Lachnospiraceae	OTU325	0	0	3	1	3	1	4	0	3	3	1	0	0	3	0	0	3	0	0	1	26
d__Bacteria	k__norank_d__Bacteria	p__Firmicutes	c__Clostridia	o__Lachnospirales	f__Lachnospiraceae	g__unclassified_f__Lachnospiraceae	s__unclassified_f__Lachnospiraceae	OTU321	34	17	87	8	4	3	3	27	3	8	37	13	5	6	38	3	16	16	30	42	400
d__Bacteria	k__norank_d__Bacteria	p__Firmicutes	c__Clostridia	o__Oscillospirales	f__Ruminococcaceae	g__Ruminococcus	s__unclassified_g__Ruminococcus	OTU1864	2	3	1	0	1	0	4	0	4	10	6	1	0	1	0	0	16	0	8	1	58
d__Bacteria	k__norank_d__Bacteria	p__Firmicutes	c__Clostridia	o__Lachnospirales	f__Lachnospiraceae	g__Eubacterium_ruminantium_group	s__uncultured_rumen_bacterium_g__Eubacterium_ruminantium_group	OTU692	14	20	19	15	12	21	33	16	10	8	14	11	20	11	20	20	34	18	23	27	366
d__Bacteria	k__norank_d__Bacteria	p__Bacteroidota	c__Bacteroidia	o__Bacteroidales	f__Prevotellaceae	g__Prevotella	s__uncultured_rumen_bacterium_g__Prevotella	OTU1554	3	4	4	2	2	11	3	6	2	2	1	8	6	7	0	8	2	11	1	8	91
d__Bacteria	k__norank_d__Bacteria	p__Bacteroidota	c__Bacteroidia	o__Bacteroidales	f__Prevotellaceae	g__Prevotella	s__uncultured_rumen_bacterium_g__Prevotella	OTU1911	1	0	0	0	0	0	0	2	0	0	0	3	0	0	2	0	0	0	0	2	10
d__Bacteria	k__norank_d__Bacteria	p__Bacteroidota	c__Bacteroidia	o__Bacteroidales	f__Bacteroidales_RF16_group	g__norank_f__Bacteroidales_RF16_group	s__uncultured_bacterium_g__norank_f__Bacteroidales_RF16_group	OTU1310	1	1	1	0	0	0	0	0	0	0	0	0	1	0	0	1	3	2	0	0	10
d__Bacteria	k__norank_d__Bacteria	p__Bacteroidota	c__Bacteroidia	o__Bacteroidales	f__Rikenellaceae	g__Rikenellaceae_RC9_gut_group	s__unclassified_g__Rikenellaceae_RC9_gut_group	OTU744	1	1	0	0	1	0	4	1	1	1	0	0	2	2	7	2	1	1	2	4	31
d__Bacteria	k__norank_d__Bacteria	p__Firmicutes	c__Clostridia	o__Lachnospirales	f__Lachnospiraceae	g__Lachnospiraceae_NC2004_group	s__uncultured_rumen_bacterium_5C0d-13	OTU903	1	5	5	0	0	0	0	1	0	0	6	1	0	1	8	0	1	1	22	16	68
d__Bacteria	k__norank_d__Bacteria	p__Bacteroidota	c__Bacteroidia	o__Bacteroidales	f__Rikenellaceae	g__Rikenellaceae_RC9_gut_group	s__uncultured_rumen_bacterium_g__Rikenellaceae_RC9_gut_group	OTU788	21	51	7	6	29	8	29	8	10	22	5	9	9	38	2	6	23	11	7	3	304
d__Bacteria	k__norank_d__Bacteria	p__Bacteroidota	c__Bacteroidia	o__Bacteroidales	f__Prevotellaceae	g__Prevotella	s__uncultured_rumen_bacterium_g__Prevotella	OTU1583	24	22	19	3	10	27	8	5	2	36	10	7	2	13	0	0	27	2	5	1	223
d__Bacteria	k__norank_d__Bacteria	p__Bacteroidota	c__Bacteroidia	o__Bacteroidales	f__Prevotellaceae	g__Prevotella	s__uncultured_rumen_bacterium_g__Prevotella	OTU30	2	0	0	0	0	0	0	0	0	3	0	0	0	0	0	0	0	0	0	0	5
d__Bacteria	k__norank_d__Bacteria	p__Bacteroidota	c__Bacteroidia	o__Bacteroidales	f__Prevotellaceae	g__Prevotella	s__uncultured_rumen_bacterium_g__Prevotella	OTU1588	16	13	12	4	4	23	4	5	3	14	16	28	10	2	0	7	10	15	6	4	196
d__Bacteria	k__norank_d__Bacteria	p__Bacteroidota	c__Bacteroidia	o__Bacteroidales	f__Prevotellaceae	g__Prevotella	s__uncultured_rumen_bacterium_g__Prevotella	OTU1589	1	4	3	0	1	2	0	0	1	4	8	4	0	2	0	0	4	0	0	0	34
d__Bacteria	k__norank_d__Bacteria	p__Firmicutes	c__Clostridia	o__Oscillospirales	f__Oscillospiraceae	g__unclassified_f__Oscillospiraceae	s__unclassified_f__Oscillospiraceae	OTU522	0	1	0	0	0	0	0	2	0	0	0	0	0	0	0	0	0	0	0	0	3
d__Bacteria	k__norank_d__Bacteria	p__Firmicutes	c__Clostridia	o__Lachnospirales	f__Lachnospiraceae	g__Lachnospiraceae_UCG-008	s__uncultured_Lachnospiraceae_bacterium_g__Lachnospiraceae_UCG-008	OTU306	0	2	2	2	2	2	5	1	4	0	2	2	4	5	1	2	3	1	0	0	40
d__Bacteria	k__norank_d__Bacteria	p__Firmicutes	c__Bacilli	o__RF39	f__norank_o__RF39	g__norank_f__norank_o__RF39	s__uncultured_bacterium_g__norank_f__norank_o__RF39	OTU1288	3	14	8	7	0	10	10	7	4	24	25	7	5	11	15	7	22	3	5	6	193
d__Bacteria	k__norank_d__Bacteria	p__Firmicutes	c__Bacilli	o__RF39	f__norank_o__RF39	g__norank_f__norank_o__RF39	s__uncultured_bacterium_g__norank_f__norank_o__RF39	OTU1286	1	0	2	0	0	0	0	0	1	0	1	1	0	0	0	0	2	0	4	0	12
d__Bacteria	k__norank_d__Bacteria	p__Proteobacteria	c__Alphaproteobacteria	o__Paracaedibacterales	f__Paracaedibacteraceae	g__norank_f__Paracaedibacteraceae	s__unclassified_g__norank_f__Paracaedibacteraceae	OTU1047	0	0	0	0	1	0	0	0	0	1	0	0	2	0	0	0	0	0	0	0	4
d__Bacteria	k__norank_d__Bacteria	p__Bacteroidota	c__Bacteroidia	o__Bacteroidales	f__Prevotellaceae	g__Prevotella	s__uncultured_rumen_bacterium_g__Prevotella	OTU1674	217	140	86	256	126	209	173	161	133	191	70	210	345	51	31	51	120	233	47	130	2980
d__Bacteria	k__norank_d__Bacteria	p__Firmicutes	c__Negativicutes	o__Veillonellales-Selenomonadales	f__Selenomonadaceae	g__Selenomonas	s__unclassified_g__Selenomonas	OTU272	1	0	1	0	0	0	0	0	0	0	0	0	0	0	0	0	0	0	0	0	2
d__Bacteria	k__norank_d__Bacteria	p__Firmicutes	c__Clostridia	o__Oscillospirales	f__UCG-011	g__norank_f__UCG-011	s__uncultured_rumen_bacterium_g__norank_f__UCG-011	OTU995	47	70	42	85	102	36	88	52	107	87	115	15	83	79	4	25	83	49	37	40	1246
d__Bacteria	k__norank_d__Bacteria	p__Bacteroidota	c__Bacteroidia	o__Bacteroidales	f__Prevotellaceae	g__Prevotella	s__unclassified_g__Prevotella	OTU1091	0	0	0	0	0	0	0	0	0	0	0	0	2	0	4	0	0	0	0	0	6
d__Bacteria	k__norank_d__Bacteria	p__Bacteroidota	c__Bacteroidia	o__Bacteroidales	f__Prevotellaceae	g__Prevotella	s__uncultured_rumen_bacterium_g__Prevotella	OTU1678	39	14	22	68	26	42	43	39	51	36	14	95	61	45	1	26	20	58	7	31	738
d__Bacteria	k__norank_d__Bacteria	p__Bacteroidota	c__Bacteroidia	o__Bacteroidales	f__Prevotellaceae	g__Prevotella	s__uncultured_rumen_bacterium_g__Prevotella	OTU1679	4	4	0	2	0	2	0	0	0	14	0	1	0	1	0	0	3	0	0	0	31
d__Bacteria	k__norank_d__Bacteria	p__Firmicutes	c__Clostridia	o__Oscillospirales	f__Ruminococcaceae	g__UCG-001	s__uncultured_bacterium_g__UCG-001	OTU186	23	65	65	58	48	84	69	14	42	22	230	27	35	214	62	63	64	40	16	46	1287
d__Bacteria	k__norank_d__Bacteria	p__Firmicutes	c__Clostridia	o__Oscillospirales	f__Ruminococcaceae	g__unclassified_f__Ruminococcaceae	s__unclassified_f__Ruminococcaceae	OTU1373	6	4	6	12	5	8	30	0	10	6	11	0	14	1	2	5	12	4	6	10	152
d__Bacteria	k__norank_d__Bacteria	p__Firmicutes	c__Bacilli	o__Erysipelotrichales	f__Erysipelatoclostridiaceae	g__UCG-004	s__unidentified_rumen_bacterium_RFN20	OTU1503	1	0	2	0	2	2	0	0	3	2	1	3	3	3	4	3	1	2	1	6	39
d__Bacteria	k__norank_d__Bacteria	p__Firmicutes	c__Clostridia	o__unclassified_c__Clostridia	f__unclassified_c__Clostridia	g__unclassified_c__Clostridia	s__unclassified_c__Clostridia	OTU637	0	0	0	1	2	0	2	3	0	1	1	0	1	2	1	1	2	0	1	1	19
d__Bacteria	k__norank_d__Bacteria	p__Firmicutes	c__Clostridia	o__Lachnospirales	f__Lachnospiraceae	g__Lachnospiraceae_NK4A136_group	s__unclassified_g__Lachnospiraceae_NK4A136_group	OTU959	3	1	2	1	3	0	1	1	3	4	5	1	0	2	0	1	2	2	3	2	37
d__Bacteria	k__norank_d__Bacteria	p__Firmicutes	c__Clostridia	o__Lachnospirales	f__Lachnospiraceae	g__Lachnospiraceae_UCG-008	s__unclassified_g__Lachnospiraceae_UCG-008	OTU340	0	3	0	1	0	2	1	0	0	1	1	0	1	1	0	2	3	0	1	0	17
d__Bacteria	k__norank_d__Bacteria	p__Bacteroidota	c__Bacteroidia	o__Bacteroidales	f__Prevotellaceae	g__Prevotella	s__unidentified_rumen_bacterium_12-130	OTU768	25	93	20	60	40	138	15	50	43	80	24	43	168	35	86	16	36	76	23	66	1137
d__Bacteria	k__norank_d__Bacteria	p__Firmicutes	c__Clostridia	o__Oscillospirales	f__Ruminococcaceae	g__UCG-001	s__uncultured_bacterium_g__UCG-001	OTU1420	10	9	12	8	8	19	20	2	30	14	14	3	9	51	12	8	13	13	16	5	276
d__Bacteria	k__norank_d__Bacteria	p__Firmicutes	c__Clostridia	o__Lachnospirales	f__Lachnospiraceae	g__Ruminococcus_gauvreauii_group	s__uncultured_rumen_bacterium_g__Ruminococcus_gauvreauii_group	OTU595	87	182	133	144	111	97	198	77	169	174	203	44	268	165	98	162	85	185	183	141	2906
d__Bacteria	k__norank_d__Bacteria	p__Firmicutes	c__Clostridia	o__Oscillospirales	f__Eubacterium_coprostanoligenes_group	g__norank_f__Eubacterium_coprostanoligenes_group	s__unclassified_g__norank_f__Eubacterium_coprostanoligenes_group	OTU264	3	8	2	4	5	3	6	2	2	0	11	0	6	8	1	6	5	5	4	8	89
d__Bacteria	k__norank_d__Bacteria	p__Actinobacteriota	c__Coriobacteriia	o__Coriobacteriales	f__Atopobiaceae	g__Olsenella	s__uncultured_bacterium_g__Olsenella	OTU503	0	2	3	2	0	0	0	16	0	0	2	0	14	1	25	14	0	19	8	23	129
d__Bacteria	k__norank_d__Bacteria	p__Bacteroidota	c__Bacteroidia	o__Bacteroidales	f__Rikenellaceae	g__Rikenellaceae_RC9_gut_group	s__unclassified_g__Rikenellaceae_RC9_gut_group	OTU1762	2	3	0	2	2	1	2	3	5	2	1	4	0	1	0	4	0	0	1	2	35
d__Bacteria	k__norank_d__Bacteria	p__Cyanobacteria	c__Vampirivibrionia	o__Gastranaerophilales	f__norank_o__Gastranaerophilales	g__norank_f__norank_o__Gastranaerophilales	s__unclassified_g__norank_f__norank_o__Gastranaerophilales	OTU664	4	1	4	0	0	0	0	2	0	1	1	1	0	2	0	1	0	0	0	0	17
d__Bacteria	k__norank_d__Bacteria	p__Actinobacteriota	c__Coriobacteriia	o__Coriobacteriales	f__Atopobiaceae	g__Olsenella	s__uncultured_bacterium_g__Olsenella	OTU507	0	0	0	0	0	0	0	1	0	0	2	0	0	0	5	5	1	0	0	5	19
d__Bacteria	k__norank_d__Bacteria	p__Firmicutes	c__Bacilli	o__RF39	f__norank_o__RF39	g__norank_f__norank_o__RF39	s__uncultured_bacterium_g__norank_f__norank_o__RF39	OTU1466	0	1	1	0	0	0	0	1	1	3	1	0	0	2	0	0	0	0	0	0	10
d__Bacteria	k__norank_d__Bacteria	p__Bacteroidota	c__Bacteroidia	o__Bacteroidales	f__Prevotellaceae	g__Prevotellaceae_UCG-001	s__uncultured_bacterium_g__Prevotellaceae_UCG-001	OTU362	6	21	1	22	39	58	18	14	6	24	1	39	15	17	6	18	36	5	5	1	352
d__Bacteria	k__norank_d__Bacteria	p__Firmicutes	c__Clostridia	o__Oscillospirales	f__Ruminococcaceae	g__CAG-352	s__uncultured_bacterium_g__CAG-352	OTU1752	0	3	0	0	7	0	5	0	6	0	0	0	0	3	0	0	32	0	4	0	60
d__Bacteria	k__norank_d__Bacteria	p__Bacteroidota	c__Bacteroidia	o__Bacteroidales	f__Prevotellaceae	g__Prevotellaceae_NK3B31_group	s__uncultured_rumen_bacterium_g__Prevotellaceae_NK3B31_group	OTU721	4	1	2	0	3	1	1	0	1	2	1	0	1	1	0	1	0	0	0	0	19
d__Bacteria	k__norank_d__Bacteria	p__Firmicutes	c__Bacilli	o__Acholeplasmatales	f__Acholeplasmataceae	g__Anaeroplasma	s__unclassified_g__Anaeroplasma	OTU718	3	0	0	1	4	0	0	0	3	3	1	0	2	0	0	5	5	0	0	1	28
d__Bacteria	k__norank_d__Bacteria	p__Bacteroidota	c__Bacteroidia	o__Bacteroidales	f__p-2534-18B5_gut_group	g__norank_f__p-2534-18B5_gut_group	s__uncultured_rumen_bacterium_g__norank_f__p-2534-18B5_gut_group	OTU465	0	9	20	2	0	48	3	12	0	0	127	1	2	3	42	0	10	9	5	19	312
d__Bacteria	k__norank_d__Bacteria	p__Firmicutes	c__Clostridia	o__Oscillospirales	f__Ruminococcaceae	g__unclassified_f__Ruminococcaceae	s__unclassified_f__Ruminococcaceae	OTU2	1	3	1	2	4	0	0	0	4	33	0	1	1	0	0	0	9	3	0	1	63
d__Bacteria	k__norank_d__Bacteria	p__Fusobacteriota	c__Fusobacteriia	o__Fusobacteriales	f__Fusobacteriaceae	g__Fusobacterium	s__unclassified_g__Fusobacterium	OTU15	0	0	0	0	0	0	1	0	1	4	0	0	0	0	0	0	0	0	0	0	6
d__Bacteria	k__norank_d__Bacteria	p__Firmicutes	c__Clostridia	o__Lachnospirales	f__Lachnospiraceae	g__unclassified_f__Lachnospiraceae	s__unclassified_f__Lachnospiraceae	OTU624	4	14	14	5	3	1	1	7	2	4	19	17	6	8	4	2	6	4	15	9	145
d__Bacteria	k__norank_d__Bacteria	p__Bacteroidota	c__Bacteroidia	o__Bacteroidales	f__Rikenellaceae	g__Rikenellaceae_RC9_gut_group	s__uncultured_rumen_bacterium_g__Rikenellaceae_RC9_gut_group	OTU361	5	21	6	8	7	2	6	2	27	10	16	2	6	16	1	6	11	5	4	16	177
d__Bacteria	k__norank_d__Bacteria	p__Desulfobacterota	c__Desulfuromonadia	o__Bradymonadales	f__norank_o__Bradymonadales	g__norank_f__norank_o__Bradymonadales	s__uncultured_rumen_bacterium_g__norank_f__norank_o__Bradymonadales	OTU1516	0	0	1	0	0	0	1	0	0	0	0	0	0	1	0	1	0	0	1	1	6
d__Bacteria	k__norank_d__Bacteria	p__Firmicutes	c__Clostridia	o__Oscillospirales	f__Ruminococcaceae	g__unclassified_f__Ruminococcaceae	s__unclassified_f__Ruminococcaceae	OTU1778	0	0	0	0	23	1	0	0	3	3	0	0	0	0	0	0	0	0	0	0	30
d__Bacteria	k__norank_d__Bacteria	p__Firmicutes	c__Clostridia	o__Oscillospirales	f__Ruminococcaceae	g__UCG-001	s__uncultured_bacterium_g__UCG-001	OTU1196	1	10	16	10	7	12	33	2	9	21	95	1	5	14	30	13	18	13	3	5	318
d__Bacteria	k__norank_d__Bacteria	p__Bacteroidota	c__Bacteroidia	o__Bacteroidales	f__F082	g__norank_f__F082	s__uncultured_rumen_bacterium_g__norank_f__F082	OTU1636	1	1	2	8	3	1	6	3	5	7	2	0	1	2	0	7	5	0	1	2	57
d__Bacteria	k__norank_d__Bacteria	p__Firmicutes	c__Bacilli	o__Erysipelotrichales	f__Erysipelatoclostridiaceae	g__UCG-004	s__unclassified_g__UCG-004	OTU159	0	1	1	0	0	0	1	0	0	0	1	0	0	0	0	0	2	0	0	1	7
d__Bacteria	k__norank_d__Bacteria	p__Bacteroidota	c__Bacteroidia	o__Bacteroidales	f__Rikenellaceae	g__Rikenellaceae_RC9_gut_group	s__unclassified_g__Rikenellaceae_RC9_gut_group	OTU929	0	0	0	0	0	0	0	0	0	0	5	0	0	0	0	0	0	0	0	0	5
d__Bacteria	k__norank_d__Bacteria	p__Firmicutes	c__Bacilli	o__RF39	f__norank_o__RF39	g__norank_f__norank_o__RF39	s__unclassified_g__norank_f__norank_o__RF39	OTU292	0	0	0	0	0	0	0	0	1	0	1	0	1	1	0	0	0	0	1	0	5
d__Bacteria	k__norank_d__Bacteria	p__Bacteroidota	c__Bacteroidia	o__Bacteroidales	f__Prevotellaceae	g__Prevotella	s__uncultured_rumen_bacterium_g__Prevotella	OTU722	58	39	32	22	34	56	34	14	36	50	26	25	39	75	0	36	57	31	19	7	690
d__Bacteria	k__norank_d__Bacteria	p__Bacteroidota	c__Bacteroidia	o__Bacteroidales	f__Prevotellaceae	g__Prevotella	s__uncultured_rumen_bacterium_g__Prevotella	OTU724	15	3	9	1	7	25	3	1	4	15	4	7	3	3	0	9	4	6	3	7	129
d__Bacteria	k__norank_d__Bacteria	p__Bacteroidota	c__Bacteroidia	o__Bacteroidales	f__Prevotellaceae	g__Prevotella	s__uncultured_rumen_bacterium_g__Prevotella	OTU725	20	1	9	9	5	4	3	17	6	6	8	15	6	4	5	5	2	5	4	10	144
d__Bacteria	k__norank_d__Bacteria	p__Bacteroidota	c__Bacteroidia	o__Bacteroidales	f__Prevotellaceae	g__Prevotella	s__unclassified_g__Prevotella	OTU1226	0	0	0	0	0	0	0	0	0	0	0	1	0	0	0	1	0	0	0	1	3
d__Bacteria	k__norank_d__Bacteria	p__Bacteroidota	c__Bacteroidia	o__Bacteroidales	f__Prevotellaceae	g__Prevotella	s__unidentified_rumen_bacterium_RC17	OTU1895	7	11	11	30	24	102	41	16	52	56	0	15	74	124	4	143	32	31	14	7	794
d__Bacteria	k__norank_d__Bacteria	p__Actinobacteriota	c__Coriobacteriia	o__Coriobacteriales	f__unclassified_o__Coriobacteriales	g__unclassified_o__Coriobacteriales	s__unclassified_o__Coriobacteriales	OTU1352	0	0	0	2	0	0	0	0	0	1	0	0	0	0	0	0	1	1	0	0	5
d__Bacteria	k__norank_d__Bacteria	p__Bacteroidota	c__Bacteroidia	o__Bacteroidales	f__Muribaculaceae	g__norank_f__Muribaculaceae	s__uncultured_bacterium_g__norank_f__Muribaculaceae	OTU1157	0	0	0	0	0	0	0	0	0	0	0	0	0	7	0	0	0	0	0	0	7
d__Bacteria	k__norank_d__Bacteria	p__Bacteroidota	c__Bacteroidia	o__Bacteroidales	f__Prevotellaceae	g__Prevotella	s__uncultured_rumen_bacterium_g__Prevotella	OTU1698	17	8	9	15	17	40	26	10	34	29	1	18	24	50	0	20	16	35	5	6	380
d__Bacteria	k__norank_d__Bacteria	p__Firmicutes	c__Bacilli	o__RF39	f__norank_o__RF39	g__norank_f__norank_o__RF39	s__unclassified_g__norank_f__norank_o__RF39	OTU1459	0	7	7	1	0	4	4	0	0	0	2	0	3	6	1	0	1	3	2	3	44
d__Bacteria	k__norank_d__Bacteria	p__Firmicutes	c__Bacilli	o__RF39	f__norank_o__RF39	g__norank_f__norank_o__RF39	s__uncultured_bacterium_g__norank_f__norank_o__RF39	OTU1600	0	0	2	0	0	2	0	0	2	4	1	1	0	3	0	1	1	0	2	1	20
d__Bacteria	k__norank_d__Bacteria	p__Bacteroidota	c__Bacteroidia	o__Bacteroidales	f__Prevotellaceae	g__Prevotella	s__uncultured_rumen_bacterium_g__Prevotella	OTU1690	11	2	1	6	5	1	2	6	2	3	6	4	1	0	0	3	5	2	3	2	65
d__Bacteria	k__norank_d__Bacteria	p__Bacteroidota	c__Bacteroidia	o__Bacteroidales	f__Prevotellaceae	g__Prevotella	s__unclassified_g__Prevotella	OTU1763	1	0	0	0	25	0	0	0	0	0	0	0	0	0	0	0	7	0	0	0	33
d__Bacteria	k__norank_d__Bacteria	p__Firmicutes	c__Bacilli	o__Erysipelotrichales	f__Erysipelotrichaceae	g__norank_f__Erysipelotrichaceae	s__uncultured_rumen_bacterium_g__norank_f__Erysipelotrichaceae	OTU826	0	0	0	0	0	0	1	0	0	0	0	0	0	0	0	0	0	0	0	0	1
d__Bacteria	k__norank_d__Bacteria	p__Actinobacteriota	c__Coriobacteriia	o__Coriobacteriales	f__unclassified_o__Coriobacteriales	g__unclassified_o__Coriobacteriales	s__unclassified_o__Coriobacteriales	OTU631	0	1	2	1	0	0	1	0	3	2	1	0	1	1	0	6	0	1	1	2	23
d__Bacteria	k__norank_d__Bacteria	p__Bacteroidota	c__Bacteroidia	o__Bacteroidales	f__Prevotellaceae	g__Prevotella	s__uncultured_rumen_bacterium_g__Prevotella	OTU1696	27	32	18	72	87	66	39	34	28	46	13	71	90	15	0	51	56	54	3	17	819
d__Bacteria	k__norank_d__Bacteria	p__Bacteroidota	c__Bacteroidia	o__Bacteroidales	f__Prevotellaceae	g__Prevotella	s__uncultured_rumen_bacterium_g__Prevotella	OTU1697	2	3	3	5	2	6	0	4	3	6	3	8	4	1	0	3	0	1	2	1	57
d__Bacteria	k__norank_d__Bacteria	p__Spirochaetota	c__Spirochaetia	o__Spirochaetales	f__Spirochaetaceae	g__Treponema	s__bacterium_WCE3006	OTU848	0	1	1	0	1	1	1	0	1	3	0	0	0	2	0	2	0	1	0	1	15
d__Bacteria	k__norank_d__Bacteria	p__Spirochaetota	c__Spirochaetia	o__Spirochaetales	f__Spirochaetaceae	g__Treponema	s__unclassified_g__Treponema	OTU1506	2	0	1	0	0	0	0	0	0	1	0	0	0	0	0	0	0	0	0	2	6
d__Bacteria	k__norank_d__Bacteria	p__Firmicutes	c__Clostridia	o__Peptostreptococcales-Tissierellales	f__Anaerovoracaceae	g__Anaerovorax	s__uncultured_rumen_bacterium_g__Anaerovorax	OTU1121	0	0	2	0	1	1	0	0	0	2	3	0	0	1	7	1	0	1	1	2	22
d__Bacteria	k__norank_d__Bacteria	p__Firmicutes	c__Bacilli	o__RF39	f__norank_o__RF39	g__norank_f__norank_o__RF39	s__unclassified_g__norank_f__norank_o__RF39	OTU900	1	0	1	0	0	0	0	0	0	0	3	0	0	1	0	0	0	0	0	0	6
d__Bacteria	k__norank_d__Bacteria	p__Firmicutes	c__Bacilli	o__Acholeplasmatales	f__Acholeplasmataceae	g__unclassified_f__Acholeplasmataceae	s__unclassified_f__Acholeplasmataceae	OTU1309	0	0	0	0	2	0	0	1	1	0	0	0	0	0	0	0	1	0	0	0	5
d__Bacteria	k__norank_d__Bacteria	p__Firmicutes	c__Bacilli	o__Erysipelotrichales	f__Erysipelatoclostridiaceae	g__UCG-004	s__uncultured_bacterium_g__UCG-004	OTU1843	1	0	0	0	1	2	0	0	0	1	0	0	0	1	0	1	0	0	1	1	9
d__Bacteria	k__norank_d__Bacteria	p__Bacteroidota	c__Bacteroidia	o__Bacteroidales	f__Bacteroidaceae	g__Bacteroides	s__unclassified_g__Bacteroides	OTU1156	0	0	0	0	0	0	0	0	0	0	0	0	0	2	0	0	0	0	0	0	2
d__Bacteria	k__norank_d__Bacteria	p__Firmicutes	c__Clostridia	o__Lachnospirales	f__Lachnospiraceae	g__Syntrophococcus	s__uncultured_bacterium_g__Syntrophococcus	OTU218	1	4	13	4	1	0	2	38	0	1	8	6	8	1	31	23	0	10	4	27	182
d__Bacteria	k__norank_d__Bacteria	p__Firmicutes	c__Clostridia	o__Lachnospirales	f__Lachnospiraceae	g__Marvinbryantia	s__uncultured_rumen_bacterium_g__Marvinbryantia	OTU219	13	14	39	15	12	14	41	12	41	13	17	7	28	30	6	25	17	25	21	25	415
d__Bacteria	k__norank_d__Bacteria	p__Actinobacteriota	c__Coriobacteriia	o__Coriobacteriales	f__Atopobiaceae	g__unclassified_f__Atopobiaceae	s__unclassified_f__Atopobiaceae	OTU1477	0	4	2	7	2	1	10	0	3	4	0	2	20	3	0	0	3	20	1	0	82
d__Bacteria	k__norank_d__Bacteria	p__Firmicutes	c__Bacilli	o__Erysipelotrichales	f__Erysipelotrichaceae	g__Erysipelotrichaceae_UCG-006	s__uncultured_bacterium_g__Erysipelotrichaceae_UCG-006	OTU510	0	0	0	0	0	0	0	2	0	0	6	0	0	0	5	1	0	0	0	5	19
d__Bacteria	k__norank_d__Bacteria	p__Firmicutes	c__Clostridia	o__Lachnospirales	f__Lachnospiraceae	g__Lachnospiraceae_NK4A136_group	s__unclassified_g__Lachnospiraceae_NK4A136_group	OTU1617	0	5	2	0	5	0	0	0	0	2	0	0	0	1	0	0	4	0	0	0	19
d__Bacteria	k__norank_d__Bacteria	p__Spirochaetota	c__Spirochaetia	o__Spirochaetales	f__Spirochaetaceae	g__Treponema	s__Treponema_sp._AC3	OTU287	0	0	0	0	0	0	0	0	0	0	0	0	0	0	0	0	0	1	0	0	1
d__Bacteria	k__norank_d__Bacteria	p__Patescibacteria	c__Gracilibacteria	o__Absconditabacteriales_SR1	f__norank_o__Absconditabacteriales_SR1	g__norank_f__norank_o__Absconditabacteriales_SR1	s__uncultured_rumen_bacterium_g__norank_f__norank_o__Absconditabacteriales_SR1	OTU1628	16	48	19	32	16	23	9	11	9	33	37	13	34	9	0	22	39	12	16	45	443
d__Bacteria	k__norank_d__Bacteria	p__Firmicutes	c__Clostridia	o__Lachnospirales	f__Lachnospiraceae	g__unclassified_f__Lachnospiraceae	s__unclassified_f__Lachnospiraceae	OTU920	2	1	0	1	0	0	4	0	0	1	1	0	0	1	0	0	2	0	0	0	13
d__Bacteria	k__norank_d__Bacteria	p__Firmicutes	c__Clostridia	o__Peptostreptococcales-Tissierellales	f__Anaerovoracaceae	g__Family_XIII_UCG-001	s__unclassified_g__Family_XIII_UCG-001	OTU508	0	0	0	0	0	0	0	0	1	0	0	0	0	0	0	0	0	0	0	0	1
d__Bacteria	k__norank_d__Bacteria	p__Firmicutes	c__Clostridia	o__Lachnospirales	f__Lachnospiraceae	g__Lachnospira	s__unclassified_g__Lachnospira	OTU1614	68	121	130	121	2	46	31	119	27	54	297	209	103	37	91	87	36	64	137	150	1930
d__Bacteria	k__norank_d__Bacteria	p__Firmicutes	c__Bacilli	o__Erysipelotrichales	f__Erysipelotrichaceae	g__Anaerorhabdus_furcosa_group	s__uncultured_rumen_bacterium_g__Anaerorhabdus_furcosa_group	OTU1118	1	0	0	1	0	0	0	0	0	0	0	0	0	1	1	1	0	0	1	1	7
d__Bacteria	k__norank_d__Bacteria	p__Spirochaetota	c__Spirochaetia	o__Spirochaetales	f__Spirochaetaceae	g__Treponema	s__uncultured_rumen_bacterium_g__Treponema	OTU1924	2	0	0	1	1	7	4	1	3	3	1	5	0	2	0	0	2	0	1	0	33
d__Bacteria	k__norank_d__Bacteria	p__Bacteroidota	c__Bacteroidia	o__Bacteroidales	f__Prevotellaceae	g__Prevotellaceae_UCG-003	s__uncultured_rumen_bacterium_g__Prevotellaceae_UCG-003	OTU1929	12	15	12	16	69	28	52	7	59	29	8	22	30	7	0	9	22	20	5	5	427
d__Bacteria	k__norank_d__Bacteria	p__Firmicutes	c__Clostridia	o__Clostridia_UCG-014	f__norank_o__Clostridia_UCG-014	g__norank_f__norank_o__Clostridia_UCG-014	s__uncultured_bacterium_g__norank_f__norank_o__Clostridia_UCG-014	OTU1906	41	53	72	41	3	12	14	105	40	14	51	21	47	29	48	53	32	17	57	36	786
d__Bacteria	k__norank_d__Bacteria	p__Bacteroidota	c__Bacteroidia	o__Bacteroidales	f__Prevotellaceae	g__unclassified_f__Prevotellaceae	s__unclassified_f__Prevotellaceae	OTU707	3	2	3	0	0	0	3	2	0	3	5	6	3	1	0	1	1	0	1	10	44
d__Bacteria	k__norank_d__Bacteria	p__Firmicutes	c__Clostridia	o__Lachnospirales	f__Lachnospiraceae	g__unclassified_f__Lachnospiraceae	s__unclassified_f__Lachnospiraceae	OTU312	0	0	1	1	0	2	0	0	2	0	0	0	1	1	0	1	1	2	1	0	13
d__Bacteria	k__norank_d__Bacteria	p__Firmicutes	c__Clostridia	o__Christensenellales	f__Christensenellaceae	g__Christensenellaceae_R-7_group	s__uncultured_rumen_bacterium_g__Christensenellaceae_R-7_group	OTU225	8	18	11	7	14	11	14	19	24	16	21	1	10	16	1	23	27	7	7	8	263
d__Bacteria	k__norank_d__Bacteria	p__Firmicutes	c__Negativicutes	o__Veillonellales-Selenomonadales	f__Selenomonadaceae	g__norank_f__Selenomonadaceae	s__uncultured_rumen_bacterium_g__norank_f__Selenomonadaceae	OTU1027	5	6	12	8	0	4	0	38	0	2	1	2	9	9	10	6	9	2	11	17	151
d__Bacteria	k__norank_d__Bacteria	p__Firmicutes	c__Clostridia	o__Lachnospirales	f__Lachnospiraceae	g__Tyzzerella	s__uncultured_rumen_bacterium_g__Tyzzerella	OTU84	0	1	1	3	4	1	2	0	0	8	1	1	0	0	0	0	2	0	0	0	24
d__Bacteria	k__norank_d__Bacteria	p__Firmicutes	c__Clostridia	o__Peptostreptococcales-Tissierellales	f__Anaerovoracaceae	g__Eubacterium_brachy_group	s__uncultured_bacterium_g__Eubacterium_brachy_group	OTU1122	0	0	0	2	0	0	1	0	0	0	0	0	1	1	0	1	2	1	0	0	9
d__Bacteria	k__norank_d__Bacteria	p__Firmicutes	c__Clostridia	o__Oscillospirales	f__Ruminococcaceae	g__Ruminococcus	s__rumen_bacterium_R-21	OTU1970	21	42	40	29	39	39	105	12	58	146	23	7	36	78	34	17	51	27	24	11	839
d__Bacteria	k__norank_d__Bacteria	p__Bacteroidota	c__Bacteroidia	o__Bacteroidales	f__Prevotellaceae	g__Prevotella	s__uncultured_rumen_bacterium_g__Prevotella	OTU1900	38	13	27	4	44	30	12	16	5	51	25	29	2	9	0	4	15	0	10	0	334
d__Bacteria	k__norank_d__Bacteria	p__Bacteroidota	c__Bacteroidia	o__Bacteroidales	f__Prevotellaceae	g__Prevotellaceae_UCG-003	s__unclassified_g__Prevotellaceae_UCG-003	OTU816	0	1	0	2	17	8	6	0	3	12	0	9	4	7	0	0	2	0	0	0	71
d__Bacteria	k__norank_d__Bacteria	p__Firmicutes	c__Clostridia	o__norank_c__Clostridia	f__Hungateiclostridiaceae	g__Ruminiclostridium	s__unclassified_g__Ruminiclostridium	OTU1494	1	1	0	0	6	1	1	1	1	1	0	1	0	0	0	2	1	0	1	0	18
d__Bacteria	k__norank_d__Bacteria	p__Firmicutes	c__Clostridia	o__Christensenellales	f__Christensenellaceae	g__norank_f__Christensenellaceae	s__uncultured_rumen_bacterium_g__norank_f__Christensenellaceae	OTU647	0	2	2	0	3	1	5	0	4	2	6	0	3	3	0	3	1	2	0	3	40
d__Bacteria	k__norank_d__Bacteria	p__Firmicutes	c__Clostridia	o__Lachnospirales	f__Lachnospiraceae	g__unclassified_f__Lachnospiraceae	s__unclassified_f__Lachnospiraceae	OTU1076	0	0	0	0	0	0	0	1	0	0	2	0	2	0	0	0	0	0	1	0	6
d__Bacteria	k__norank_d__Bacteria	p__Patescibacteria	c__Gracilibacteria	o__Absconditabacteriales_SR1	f__norank_o__Absconditabacteriales_SR1	g__norank_f__norank_o__Absconditabacteriales_SR1	s__uncultured_rumen_bacterium_g__norank_f__norank_o__Absconditabacteriales_SR1	OTU1362	1	4	18	1	1	0	0	1	0	2	0	0	0	1	3	5	0	0	1	1	39
d__Bacteria	k__norank_d__Bacteria	p__Bacteroidota	c__Bacteroidia	o__Bacteroidales	f__Prevotellaceae	g__Prevotella	s__uncultured_rumen_bacterium_g__Prevotella	OTU1875	105	125	44	113	30	110	53	141	51	136	42	120	133	5	30	41	46	92	31	73	1521
d__Bacteria	k__norank_d__Bacteria	p__Firmicutes	c__Bacilli	o__Acholeplasmatales	f__Acholeplasmataceae	g__Anaeroplasma	s__uncultured_rumen_bacterium_g__Anaeroplasma	OTU1499	0	3	1	1	5	2	2	0	3	4	7	0	1	1	3	4	4	3	1	5	50
d__Bacteria	k__norank_d__Bacteria	p__Firmicutes	c__Clostridia	o__Oscillospirales	f__Ruminococcaceae	g__norank_f__Ruminococcaceae	s__Ruminococcus_sp._YE281	OTU322	0	1	0	0	5	0	2	0	0	1	10	0	0	7	0	0	3	0	0	0	29
d__Bacteria	k__norank_d__Bacteria	p__Firmicutes	c__Negativicutes	o__Veillonellales-Selenomonadales	f__Selenomonadaceae	g__unclassified_f__Selenomonadaceae	s__unclassified_f__Selenomonadaceae	OTU542	0	11	15	10	3	5	5	10	3	15	2	6	2	12	10	8	4	8	16	24	169
d__Bacteria	k__norank_d__Bacteria	p__Bacteroidota	c__Bacteroidia	o__Bacteroidales	f__Prevotellaceae	g__Prevotella	s__unclassified_g__Prevotella	OTU568	4	2	6	2	0	6	0	23	0	3	2	9	7	1	10	3	1	9	3	12	103
d__Bacteria	k__norank_d__Bacteria	p__Bacteroidota	c__Bacteroidia	o__Bacteroidales	f__Muribaculaceae	g__norank_f__Muribaculaceae	s__uncultured_rumen_bacterium_g__norank_f__Muribaculaceae	OTU1967	4	30	4	4	21	0	0	0	57	20	47	1	3	18	0	0	0	0	18	1	228
d__Bacteria	k__norank_d__Bacteria	p__Bacteroidota	c__Bacteroidia	o__Bacteroidales	f__Prevotellaceae	g__Prevotella	s__Prevotella_sp._BP1-56	OTU1564	37	9	13	10	1	16	2	23	3	16	9	20	17	4	33	3	3	7	8	35	269
d__Bacteria	k__norank_d__Bacteria	p__Bacteroidota	c__Bacteroidia	o__Bacteroidales	f__Bacteroidales_RF16_group	g__norank_f__Bacteroidales_RF16_group	s__uncultured_bacterium_g__norank_f__Bacteroidales_RF16_group	OTU1273	0	3	0	1	5	2	1	2	1	3	2	0	4	0	0	2	4	0	0	2	32
d__Bacteria	k__norank_d__Bacteria	p__Firmicutes	c__Clostridia	o__Lachnospirales	f__Lachnospiraceae	g__Lachnospiraceae_UCG-002	s__uncultured_bacterium_g__Lachnospiraceae_UCG-002	OTU289	4	13	8	5	6	2	6	6	10	7	5	2	6	17	4	5	5	5	6	6	128
d__Bacteria	k__norank_d__Bacteria	p__Firmicutes	c__Clostridia	o__Clostridia_UCG-014	f__norank_o__Clostridia_UCG-014	g__norank_f__norank_o__Clostridia_UCG-014	s__uncultured_rumen_bacterium_g__norank_f__norank_o__Clostridia_UCG-014	OTU1910	11	23	9	2	1	9	2	32	2	11	28	3	1	6	2	14	0	10	9	42	217
d__Bacteria	k__norank_d__Bacteria	p__Firmicutes	c__Clostridia	o__Oscillospirales	f__Oscillospiraceae	g__Oscillospira	s__unclassified_g__Oscillospira	OTU538	1	1	3	0	4	4	3	1	2	4	3	0	0	1	2	3	2	1	2	4	41
d__Bacteria	k__norank_d__Bacteria	p__Firmicutes	c__Bacilli	o__RF39	f__norank_o__RF39	g__norank_f__norank_o__RF39	s__uncultured_rumen_bacterium_g__norank_f__norank_o__RF39	OTU1536	1	2	1	2	1	1	5	2	1	2	1	0	0	2	2	1	2	0	2	1	29
d__Bacteria	k__norank_d__Bacteria	p__Bacteroidota	c__Bacteroidia	o__Bacteroidales	f__Muribaculaceae	g__norank_f__Muribaculaceae	s__uncultured_rumen_bacterium_g__norank_f__Muribaculaceae	OTU1360	103	466	295	195	208	149	221	155	157	430	297	74	215	263	1032	292	210	69	192	308	5331
d__Bacteria	k__norank_d__Bacteria	p__Firmicutes	c__Bacilli	o__RF39	f__norank_o__RF39	g__norank_f__norank_o__RF39	s__uncultured_bacterium_g__norank_f__norank_o__RF39	OTU846	2	1	0	1	0	0	1	2	3	1	8	2	2	3	0	0	4	1	1	0	32
d__Bacteria	k__norank_d__Bacteria	p__Bacteroidota	c__Bacteroidia	o__Bacteroidales	f__Prevotellaceae	g__Prevotella	s__unclassified_g__Prevotella	OTU1768	7	16	0	0	51	0	9	0	27	35	0	0	5	7	0	0	35	0	0	0	192
d__Bacteria	k__norank_d__Bacteria	p__Firmicutes	c__Clostridia	o__Clostridia_UCG-014	f__norank_o__Clostridia_UCG-014	g__norank_f__norank_o__Clostridia_UCG-014	s__uncultured_Clostridiales_bacterium_g__norank_f__norank_o__Clostridia_UCG-014	OTU1828	0	1	0	0	0	1	0	0	0	0	0	0	0	0	0	0	0	0	0	0	2
d__Bacteria	k__norank_d__Bacteria	p__Bacteroidota	c__Bacteroidia	o__Bacteroidales	f__F082	g__norank_f__F082	s__uncultured_rumen_bacterium_g__norank_f__F082	OTU63	0	0	0	0	0	0	0	0	0	2	0	0	0	0	0	0	0	0	0	0	2
d__Bacteria	k__norank_d__Bacteria	p__Firmicutes	c__Negativicutes	o__Veillonellales-Selenomonadales	f__Selenomonadaceae	g__unclassified_f__Selenomonadaceae	s__unclassified_f__Selenomonadaceae	OTU1173	0	1	3	0	0	1	0	2	0	0	0	1	0	1	5	5	0	1	1	7	28
d__Bacteria	k__norank_d__Bacteria	p__Firmicutes	c__Clostridia	o__Oscillospirales	f__Eubacterium_coprostanoligenes_group	g__norank_f__Eubacterium_coprostanoligenes_group	s__unclassified_g__norank_f__Eubacterium_coprostanoligenes_group	OTU1126	0	0	0	0	1	0	0	1	0	0	0	0	0	1	0	0	0	0	0	0	3
d__Bacteria	k__norank_d__Bacteria	p__Firmicutes	c__Clostridia	o__Lachnospirales	f__Lachnospiraceae	g__Eubacterium_ventriosum_group	s__uncultured_rumen_bacterium_g__Eubacterium_ventriosum_group	OTU563	6	6	2	1	2	1	0	3	0	6	12	5	0	1	5	2	1	1	5	7	66
d__Bacteria	k__norank_d__Bacteria	p__Bacteroidota	c__Bacteroidia	o__Bacteroidales	f__Prevotellaceae	g__Prevotellaceae_UCG-001	s__uncultured_rumen_bacterium_g__Prevotellaceae_UCG-001	OTU1928	7	2	2	0	14	5	1	3	10	10	3	3	3	4	0	1	7	0	4	1	80
d__Bacteria	k__norank_d__Bacteria	p__Firmicutes	c__Bacilli	o__Erysipelotrichales	f__Erysipelotrichaceae	g__Anaerorhabdus_furcosa_group	s__unclassified_g__Anaerorhabdus_furcosa_group	OTU6	0	0	0	0	0	0	0	0	1	2	1	0	0	0	0	0	0	0	0	0	4
d__Bacteria	k__norank_d__Bacteria	p__Bacteroidota	c__Bacteroidia	o__Bacteroidales	f__Prevotellaceae	g__Prevotellaceae_UCG-001	s__uncultured_rumen_bacterium_g__Prevotellaceae_UCG-001	OTU1185	1	3	0	1	1	0	1	0	3	0	0	0	6	1	3	0	0	2	1	0	23
d__Bacteria	k__norank_d__Bacteria	p__Verrucomicrobiota	c__Kiritimatiellae	o__WCHB1-41	f__norank_o__WCHB1-41	g__norank_f__norank_o__WCHB1-41	s__unidentified_rumen_bacterium_RFP12	OTU254	0	1	0	0	0	1	0	0	0	0	0	0	0	0	0	0	0	0	0	0	2
d__Bacteria	k__norank_d__Bacteria	p__Bacteroidota	c__Bacteroidia	o__Bacteroidales	f__Prevotellaceae	g__Prevotellaceae_UCG-001	s__uncultured_rumen_bacterium_g__Prevotellaceae_UCG-001	OTU1995	2	0	0	0	2	0	0	0	4	2	0	0	0	0	0	0	0	0	0	0	10
d__Bacteria	k__norank_d__Bacteria	p__Bacteroidota	c__Bacteroidia	o__Bacteroidales	f__F082	g__norank_f__F082	s__unclassified_g__norank_f__F082	OTU1865	0	0	0	0	0	0	1	0	0	0	0	0	2	1	0	0	0	1	0	0	5
d__Bacteria	k__norank_d__Bacteria	p__Firmicutes	c__Clostridia	o__Lachnospirales	f__Lachnospiraceae	g__Roseburia	s__uncultured_rumen_bacterium_g__Roseburia	OTU904	2	2	0	0	4	1	4	0	5	2	1	0	0	2	0	0	2	0	0	0	25
d__Bacteria	k__norank_d__Bacteria	p__Bacteroidota	c__Bacteroidia	o__Bacteroidales	f__Bacteroidales_BS11_gut_group	g__norank_f__Bacteroidales_BS11_gut_group	s__uncultured_rumen_bacterium_g__norank_f__Bacteroidales_BS11_gut_group	OTU739	1	0	0	0	0	0	0	3	0	1	1	0	0	0	0	1	0	0	0	0	7
d__Bacteria	k__norank_d__Bacteria	p__Desulfobacterota	c__Desulfuromonadia	o__Bradymonadales	f__norank_o__Bradymonadales	g__norank_f__norank_o__Bradymonadales	s__uncultured_rumen_bacterium_g__norank_f__norank_o__Bradymonadales	OTU1734	0	0	0	0	2	0	0	0	0	0	0	0	0	0	0	0	0	0	0	0	2
d__Bacteria	k__norank_d__Bacteria	p__Proteobacteria	c__Alphaproteobacteria	o__Rickettsiales	f__Mitochondria	g__norank_f__Mitochondria	s__uncultured_rumen_bacterium_g__norank_f__Mitochondria	OTU1255	0	0	0	0	0	0	0	0	0	0	0	1	0	0	2	1	1	0	0	0	5
d__Bacteria	k__norank_d__Bacteria	p__Firmicutes	c__Clostridia	o__Lachnospirales	f__Lachnospiraceae	g__Coprococcus	s__unclassified_g__Coprococcus	OTU694	0	7	3	1	1	0	0	1	0	1	5	0	8	0	4	4	0	4	1	4	44
d__Bacteria	k__norank_d__Bacteria	p__Bacteroidota	c__Bacteroidia	o__Bacteroidales	f__Bacteroidales_BS11_gut_group	g__norank_f__Bacteroidales_BS11_gut_group	s__unclassified_g__norank_f__Bacteroidales_BS11_gut_group	OTU1749	0	0	0	0	1	0	1	3	0	0	0	0	1	2	1	0	2	1	0	0	12
d__Bacteria	k__norank_d__Bacteria	p__Bacteroidota	c__Bacteroidia	o__Bacteroidales	f__Porphyromonadaceae	g__Porphyromonas	s__Porphyromonas_asaccharolytica_DSM_20707	OTU996	0	0	0	0	0	0	0	0	0	0	0	2	0	1	0	0	0	0	0	0	3
d__Bacteria	k__norank_d__Bacteria	p__Spirochaetota	c__Spirochaetia	o__Spirochaetales	f__Spirochaetaceae	g__Sediminispirochaeta	s__unclassified_g__Sediminispirochaeta	OTU986	0	0	1	0	0	0	0	2	0	0	1	0	1	0	0	0	0	0	0	0	5
d__Bacteria	k__norank_d__Bacteria	p__Bacteroidota	c__Bacteroidia	o__Bacteroidales	f__Prevotellaceae	g__Prevotella	s__uncultured_rumen_bacterium_g__Prevotella	OTU513	1	4	2	1	2	8	1	10	1	1	1	10	3	1	0	2	0	2	3	10	63
d__Bacteria	k__norank_d__Bacteria	p__Firmicutes	c__Syntrophomonadia	o__Syntrophomonadales	f__Syntrophomonadaceae	g__Syntrophomonas	s__unclassified_g__Syntrophomonas	OTU162	0	1	0	0	2	0	0	0	0	0	0	0	0	0	0	0	0	0	0	0	3
d__Bacteria	k__norank_d__Bacteria	p__Firmicutes	c__Clostridia	o__Oscillospirales	f__Oscillospiraceae	g__V9D2013_group	s__unclassified_g__V9D2013_group	OTU1819	0	0	1	0	1	8	0	0	0	0	0	0	0	0	0	0	0	0	0	0	10
d__Bacteria	k__norank_d__Bacteria	p__Bacteroidota	c__Bacteroidia	o__Bacteroidales	f__Prevotellaceae	g__Prevotella	s__uncultured_rumen_bacterium_g__Prevotella	OTU1845	5	1	0	3	1	6	1	2	1	0	1	5	3	2	0	1	1	2	1	0	36
d__Bacteria	k__norank_d__Bacteria	p__Firmicutes	c__Clostridia	o__Lachnospirales	f__Lachnospiraceae	g__Lachnospiraceae_NK3A20_group	s__unclassified_g__Lachnospiraceae_NK3A20_group	OTU1701	6	8	17	12	12	7	19	13	6	15	11	5	21	28	18	8	2	15	12	18	253
d__Bacteria	k__norank_d__Bacteria	p__Firmicutes	c__Bacilli	o__RF39	f__norank_o__RF39	g__norank_f__norank_o__RF39	s__unclassified_g__norank_f__norank_o__RF39	OTU132	0	1	3	0	0	1	0	0	2	2	0	1	1	1	0	1	1	1	0	2	17
d__Bacteria	k__norank_d__Bacteria	p__Bacteroidota	c__Bacteroidia	o__Bacteroidales	f__Prevotellaceae	g__Prevotellaceae_UCG-003	s__uncultured_rumen_bacterium_g__Prevotellaceae_UCG-003	OTU1259	3	15	3	4	26	12	25	0	4	26	2	7	1	11	0	4	7	2	1	0	153
d__Bacteria	k__norank_d__Bacteria	p__Firmicutes	c__Clostridia	o__Lachnospirales	f__Lachnospiraceae	g__Anaerosporobacter	s__uncultured_bacterium_g__Anaerosporobacter	OTU552	0	0	0	0	3	0	0	0	1	1	31	0	0	0	0	0	0	0	74	16	126
d__Bacteria	k__norank_d__Bacteria	p__Bacteroidota	c__Bacteroidia	o__Bacteroidales	f__norank_o__Bacteroidales	g__norank_f__norank_o__Bacteroidales	s__uncultured_rumen_bacterium_g__norank_f__norank_o__Bacteroidales	OTU1808	4	0	0	0	7	0	0	0	1	1	0	0	0	0	0	0	0	0	0	0	13
d__Bacteria	k__norank_d__Bacteria	p__Spirochaetota	c__Spirochaetia	o__Spirochaetales	f__Spirochaetaceae	g__Treponema	s__uncultured_rumen_bacterium_g__Treponema	OTU409	1	2	3	5	1	12	1	1	1	6	5	8	3	3	0	2	5	1	2	8	70
d__Bacteria	k__norank_d__Bacteria	p__Firmicutes	c__Clostridia	o__Christensenellales	f__Christensenellaceae	g__Christensenellaceae_R-7_group	s__human_gut_metagenome_g__Christensenellaceae_R-7_group	OTU74	3	0	0	0	4	0	0	0	0	8	19	0	0	7	0	0	0	0	1	0	42
d__Bacteria	k__norank_d__Bacteria	p__Firmicutes	c__Bacilli	o__Erysipelotrichales	f__Erysipelatoclostridiaceae	g__UCG-004	s__uncultured_bacterium_g__UCG-004	OTU1430	1	1	0	0	0	0	0	2	0	0	0	0	1	0	2	1	0	0	0	0	8
d__Bacteria	k__norank_d__Bacteria	p__Verrucomicrobiota	c__Verrucomicrobiae	o__Opitutales	f__Puniceicoccaceae	g__norank_f__Puniceicoccaceae	s__unclassified_g__norank_f__Puniceicoccaceae	OTU1066	0	0	0	0	0	0	0	0	1	1	0	0	5	0	0	0	1	0	0	0	8
d__Bacteria	k__norank_d__Bacteria	p__Firmicutes	c__Clostridia	o__Peptostreptococcales-Tissierellales	f__Anaerovoracaceae	g__Eubacterium_brachy_group	s__uncultured_bacterium_g__Eubacterium_brachy_group	OTU567	0	0	0	0	0	0	1	0	0	1	0	0	1	0	0	1	0	0	0	0	4
d__Bacteria	k__norank_d__Bacteria	p__Bacteroidota	c__Bacteroidia	o__Bacteroidales	f__Rikenellaceae	g__Rikenellaceae_RC9_gut_group	s__unclassified_g__Rikenellaceae_RC9_gut_group	OTU1546	0	15	8	0	0	4	0	3	0	2	12	1	0	10	2	2	7	10	7	8	91
d__Bacteria	k__norank_d__Bacteria	p__Bacteroidota	c__Bacteroidia	o__Bacteroidales	f__Prevotellaceae	g__Prevotella	s__unclassified_g__Prevotella	OTU759	4	4	6	5	2	8	8	0	0	2	2	5	3	2	0	0	7	0	3	0	61
d__Bacteria	k__norank_d__Bacteria	p__Bacteroidota	c__Bacteroidia	o__Bacteroidales	f__Prevotellaceae	g__Prevotellaceae_UCG-003	s__uncultured_rumen_bacterium_g__Prevotellaceae_UCG-003	OTU178	1	0	0	1	0	0	0	0	0	0	0	0	0	0	0	0	1	0	0	0	3
d__Bacteria	k__norank_d__Bacteria	p__Firmicutes	c__Clostridia	o__Oscillospirales	f__Oscillospiraceae	g__unclassified_f__Oscillospiraceae	s__unclassified_f__Oscillospiraceae	OTU1947	0	0	0	0	1	0	0	0	4	1	0	0	0	1	0	0	4	0	0	0	11
d__Bacteria	k__norank_d__Bacteria	p__Firmicutes	c__Clostridia	o__Lachnospirales	f__Defluviitaleaceae	g__Defluviitaleaceae_UCG-011	s__uncultured_rumen_bacterium_g__Defluviitaleaceae_UCG-011	OTU576	0	2	2	3	4	6	3	2	3	4	1	0	7	3	1	1	2	1	2	2	49
d__Bacteria	k__norank_d__Bacteria	p__Firmicutes	c__Clostridia	o__Oscillospirales	f__Oscillospiraceae	g__Colidextribacter	s__uncultured_rumen_bacterium_g__Colidextribacter	OTU803	5	8	2	0	164	1	72	0	65	0	0	0	0	34	0	0	46	0	35	0	432
d__Bacteria	k__norank_d__Bacteria	p__Bacteroidota	c__Bacteroidia	o__Bacteroidales	f__Bacteroidales_BS11_gut_group	g__norank_f__Bacteroidales_BS11_gut_group	s__uncultured_bacterium_g__norank_f__Bacteroidales_BS11_gut_group	OTU1812	1	1	0	1	0	2	1	0	0	3	1	0	0	1	0	1	0	0	2	1	15
d__Bacteria	k__norank_d__Bacteria	p__Bacteroidota	c__Bacteroidia	o__Bacteroidales	f__Prevotellaceae	g__Prevotella	s__uncultured_rumen_bacterium_g__Prevotella	OTU29	507	364	163	843	367	380	601	332	378	731	102	499	652	95	261	143	506	504	61	184	7673
d__Bacteria	k__norank_d__Bacteria	p__Bacteroidota	c__Bacteroidia	o__Bacteroidales	f__Rikenellaceae	g__Rikenellaceae_RC9_gut_group	s__uncultured_rumen_bacterium_g__Rikenellaceae_RC9_gut_group	OTU1940	2	0	0	1	6	2	0	1	5	1	1	0	0	2	0	1	6	0	1	1	30
d__Bacteria	k__norank_d__Bacteria	p__Bacteroidota	c__Bacteroidia	o__Bacteroidales	f__Rikenellaceae	g__Rikenellaceae_RC9_gut_group	s__uncultured_bacterium_g__Rikenellaceae_RC9_gut_group	OTU1646	0	0	0	2	1	0	2	1	0	7	0	0	1	1	0	0	2	3	2	1	23
d__Bacteria	k__norank_d__Bacteria	p__Proteobacteria	c__Gammaproteobacteria	o__Burkholderiales	f__Burkholderiaceae	g__Ralstonia	s__unclassified_g__Ralstonia	OTU1877	0	0	0	0	0	0	1	0	0	0	0	0	0	1	0	0	0	0	0	0	2
d__Bacteria	k__norank_d__Bacteria	p__Proteobacteria	c__Alphaproteobacteria	o__Rhizobiales	f__Devosiaceae	g__Devosia	s__uncultured_bacterium_g__Devosia	OTU1339	0	0	0	0	0	0	0	0	0	0	0	0	0	1	0	0	0	1	0	0	2
d__Bacteria	k__norank_d__Bacteria	p__Bacteroidota	c__Bacteroidia	o__Bacteroidales	f__Bacteroidales_BS11_gut_group	g__norank_f__Bacteroidales_BS11_gut_group	s__uncultured_bacterium_g__norank_f__Bacteroidales_BS11_gut_group	OTU715	2	0	0	0	3	0	0	0	0	0	0	0	0	0	0	0	0	0	0	0	5
d__Bacteria	k__norank_d__Bacteria	p__Bacteroidota	c__Bacteroidia	o__Bacteroidales	f__Prevotellaceae	g__norank_f__Prevotellaceae	s__uncultured_rumen_bacterium_g__norank_f__Prevotellaceae	OTU773	40	45	93	33	14	44	42	40	9	48	58	23	45	8	32	15	89	29	63	136	906
d__Bacteria	k__norank_d__Bacteria	p__Firmicutes	c__Clostridia	o__Lachnospirales	f__Lachnospiraceae	g__Blautia	s__unclassified_g__Blautia	OTU210	0	2	6	1	5	2	8	1	8	6	8	1	9	10	6	4	4	3	1	3	88
[truncated: 274 more rows]
